# Supplementary material for: 3D variability analysis reveals a hidden conformational change controlling ammonia transport in human asparagine synthetase
Source: Nat Commun. 2024 Dec 3;15:10538. doi: 10.1038/s41467-024-54912-9 (PMC11615228; doi:10.1038/s41467-024-54912-9)
Supplement: Supplementary file 8 — Source Data [file 41467_2024_54912_MOESM8_ESM.xlsx]

## Sheet: Figure 4
Residue Number		EM Fluctuations	EM Fluctuations	ASNS MD	Ternary Complex MD			Normalised
		Chain A	Chain B				EM Fluctuations (A)	EM Fluctuations (B)	ASNS MD	Ternary Complex MD
1		0.6013	0.5652	0.675	0.74		0.345575	0.367013	0.102273	0.0814978
2		0.3442	0.3377	0.61	0.571		0.197816	0.219286	0.0924242	0.0628855
3		0.3199	0.2928	0.686	0.609		0.183851	0.19013	0.103939	0.0670705
4		0.2399	0.2339	0.739	0.65		0.137874	0.151883	0.11197	0.0715859
5		0.2741	0.2118	0.804	0.717		0.157529	0.137532	0.121818	0.0789648
6		0.3129	0.2152	0.883	0.754		0.179828	0.13974	0.133788	0.0830396
7		0.3314	0.2208	1.088	1.113		0.19046	0.143377	0.164848	0.122577
8		0.3601	0.2931	1.505	1.081		0.206954	0.190325	0.22803	0.119053
9		0.3252	0.3354	2.37	1.559		0.186897	0.217792	0.359091	0.171696
10		0.4111	0.4037	1.414	1.267		0.236264	0.262143	0.214242	0.139537
11		0.3471	0.3889	1.306	1.05		0.199483	0.252532	0.197879	0.115639
12		0.4006	0.4917	1.462	1.286		0.23023	0.319286	0.221515	0.14163
13		0.3792	0.4144	1.604	1.342		0.217931	0.269091	0.24303	0.147797
14		0.4223	0.4689	1.279	1.136		0.242701	0.304481	0.193788	0.12511
15		0.442	0.3804	0.946	0.905		0.254023	0.247013	0.143333	0.0996696
16		0.3595	0.3235	1.111	0.937		0.206609	0.210065	0.168333	0.103194
17		0.315	0.3372	1.22	0.937		0.181034	0.218961	0.184848	0.103194
18		0.2939	0.3672	1.06	0.863		0.168908	0.238442	0.160606	0.0950441
19		0.397	0.3541	1.096	0.785		0.228161	0.229935	0.166061	0.0864537
20		0.5172	0.3851	1.068	0.743		0.297241	0.250065	0.161818	0.0818282
21		0.5085	0.5071	1.219	0.824		0.292241	0.329286	0.184697	0.0907489
22		0.3021	0.38	0.812	0.663		0.173621	0.246753	0.12303	0.0730176
23		0.2602	0.2781	0.84	0.69		0.14954	0.180584	0.127273	0.0759912
24		0.3474	0.3645	0.834	0.701		0.199655	0.236688	0.126364	0.0772026
25		0.3441	0.3943	0.728	0.746		0.197759	0.256039	0.110303	0.0821586
26		0.2932	0.324	0.903	0.765		0.168506	0.21039	0.136818	0.0842511
27		0.2858	0.3125	1.009	0.822		0.164253	0.202922	0.152879	0.0905286
28		0.3102	0.3325	1.062	0.914		0.178276	0.215909	0.160909	0.100661
29		0.2662	0.3102	0.989	0.773		0.152989	0.201429	0.149848	0.0851322
30		0.28	0.323	0.923	0.715		0.16092	0.20974	0.139848	0.0787445
31		0.36	0.3568	0.807	0.683		0.206897	0.231688	0.122273	0.0752203
32		0.3411	0.3104	0.918	0.778		0.196034	0.201558	0.139091	0.0856828
33		0.3029	0.2628	0.951	0.788		0.17408	0.170649	0.144091	0.0867841
34		0.3311	0.3019	0.988	0.839		0.190287	0.196039	0.149697	0.0924009
35		0.4075	0.309	1.1	0.827		0.234195	0.200649	0.166667	0.0910793
36		0.3672	0.2768	1.425	1.051		0.211034	0.17974	0.215909	0.115749
37		0.3439	0.365	1.63	1.084		0.197644	0.237013	0.24697	0.119383
38		0.4133	0.3482	1.406	0.876		0.237529	0.226104	0.21303	0.0964758
39		0.3086	0.2906	1.517	0.981		0.177356	0.188701	0.229848	0.10804
40		0.3649	0.2933	1.445	0.824		0.209713	0.190455	0.218939	0.0907489
41		0.4057	0.2983	0.948	0.711		0.233161	0.193701	0.143636	0.078304
42		0.3476	0.2543	0.806	0.734		0.19977	0.16513	0.122121	0.080837
43		0.214	0.266	0.899	0.74		0.122989	0.172727	0.136212	0.0814978
44		0.2204	0.2427	0.867	0.664		0.126667	0.157597	0.131364	0.0731278
45		0.2996	0.2206	0.747	0.593		0.172184	0.143247	0.113182	0.0653084
46		0.2968	0.3165	0.804	0.624		0.170575	0.205519	0.121818	0.0687225
47		0.267	0.2749	0.882	0.754		0.153448	0.178506	0.133636	0.0830396
48		0.3257	0.273	0.929	0.876		0.187184	0.177273	0.140758	0.0964758
49		0.4901	0.4053	1.284	1.027		0.281667	0.263182	0.194545	0.113106
50		0.6258	0.5939	1.282	1.154		0.359655	0.385649	0.194242	0.127093
51		0	0	1.234	1.353		0	0	0.18697	0.149009
52		0	0	1.607	1.37		0	0	0.243485	0.150881
53		0	0	2.103	1.765		0	0	0.318636	0.194383
54		0.7891	1.541	2.444	1.764		0.453506	1.00065	0.370303	0.194273
55		0.527	1.2345	1.716	1.489		0.302874	0.801623	0.26	0.163987
56		0.5188	0.8329	1.196	1.284		0.298161	0.540844	0.181212	0.14141
57		0.5214	0.6206	0.859	0.813		0.299655	0.402987	0.130152	0.0895374
58		0.5591	0.6382	0.745	0.664		0.321322	0.414416	0.112879	0.0731278
59		0.44	0.5315	0.754	0.68		0.252874	0.34513	0.114242	0.0748899
60		0.3078	0.4096	1.008	0.702		0.176897	0.265974	0.152727	0.0773128
61		0.2889	0.3023	1.542	0.871		0.166034	0.196299	0.233636	0.0959251
62		0.274	0.292	1.312	0.893		0.157471	0.18961	0.198788	0.098348
63		0.3182	0.3163	1.434	1.068		0.182874	0.20539	0.217273	0.117621
64		0.4294	0.3417	1.463	1.117		0.246782	0.221883	0.221667	0.123018
65		0.4341	0.2993	1.405	1.013		0.249483	0.194351	0.212879	0.111564
66		0.3603	0.2477	1.468	1.014		0.207069	0.160844	0.222424	0.111674
67		0.4002	0.2145	1.085	0.89		0.23	0.139286	0.164394	0.0980176
68		0.2956	0.2674	0.986	0.84		0.169885	0.173636	0.149394	0.092511
69		0.2653	0.2604	0.809	0.827		0.152471	0.169091	0.122576	0.0910793
70		0.1918	0.2105	0.629	0.715		0.11023	0.136688	0.095303	0.0787445
71		0.1954	0.2269	0.583	0.649		0.112299	0.147338	0.0883333	0.0714758
72		0.2157	0.2505	0.584	0.616		0.123966	0.162662	0.0884848	0.0678414
73		0.2558	0.3512	0.563	0.639		0.147011	0.228052	0.085303	0.0703744
74		0.3026	0.2931	0.675	0.753		0.173908	0.190325	0.102273	0.0829295
75		0.2267	0.2685	0.642	0.664		0.130287	0.174351	0.0972727	0.0731278
76		0.2747	0.2926	0.59	0.651		0.157874	0.19	0.0893939	0.071696
77		0.297	0.3271	0.687	0.7		0.17069	0.212403	0.104091	0.0770925
78		0.3402	0.4074	0.619	0.811		0.195517	0.264545	0.0937879	0.0893172
79		0.3484	0.4284	0.7	1.122		0.20023	0.278182	0.106061	0.123568
80		0.5128	0.4413	1	1.304		0.294713	0.286558	0.151515	0.143612
81		0.455	0.344	1.154	1.421		0.261494	0.223377	0.174848	0.156498
82		0.5469	0.3254	1.099	1.636		0.31431	0.211299	0.166515	0.180176
83		0.5059	0.3617	1.144	2.083		0.290747	0.23487	0.173333	0.229405
84		0.4751	0.3494	1.252	2.616		0.273046	0.226883	0.189697	0.288106
85		0.472	0.3566	1.326	2.898		0.271264	0.231558	0.200909	0.319163
86		0.4099	0.3267	1.305	2.264		0.235575	0.212143	0.197727	0.249339
87		0.4714	0.3736	1.37	2.194		0.27092	0.242597	0.207576	0.24163
88		0.4672	0.3257	1.214	2.127		0.268506	0.211494	0.183939	0.234251
89		0.5037	0.4016	1.267	1.802		0.289483	0.260779	0.19197	0.198458
90		0.4912	0.4771	1.209	1.765		0.282299	0.309805	0.183182	0.194383
91		0.4513	0.4373	1.328	1.677		0.259368	0.283961	0.201212	0.184692
92		0.5268	0.5338	1.556	1.387		0.302759	0.346623	0.235758	0.152753
93		0.4959	0.5239	1.128	1.557		0.285	0.340195	0.170909	0.171476
94		0.5076	0.4761	0.818	1.31		0.291724	0.309156	0.123939	0.144273
95		0.4135	0.3178	0.633	1.285		0.237644	0.206364	0.0959091	0.14152
96		0.4717	0.3509	0.626	1.031		0.271092	0.227857	0.0948485	0.113546
97		0.4825	0.3943	0.734	1.16		0.277299	0.256039	0.111212	0.127753
98		0.3475	0.3486	0.807	1.378		0.199713	0.226364	0.122273	0.151762
99		0.2286	0.2684	0.821	1.183		0.131379	0.174286	0.124394	0.130286
100		0.233	0.2272	0.786	0.953		0.133908	0.147532	0.119091	0.104956
101		0.2294	0.2535	0.915	1.224		0.131839	0.16461	0.138636	0.134802
102		0.2434	0.356	1.023	1.292		0.139885	0.231169	0.155	0.142291
103		0.2411	0.3228	1.436	1.161		0.138563	0.20961	0.217576	0.127863
104		0.1957	0.2742	1.639	1.349		0.112471	0.178052	0.248333	0.148568
105		0.2062	0.3167	2.324	1.62		0.118506	0.205649	0.352121	0.178414
106		0.26	0.3545	2.111	1.803		0.149425	0.230195	0.319848	0.198568
107		0.271	0.4335	1.646	1.863		0.155747	0.281494	0.249394	0.205176
108		0.2876	0.3124	1.521	1.615		0.165287	0.202857	0.230455	0.177863
109		0.3122	0.2811	1.621	1.423		0.179425	0.182532	0.245606	0.156718
110		0.3716	0.3418	1.59	1.33		0.213563	0.221948	0.240909	0.146476
111		0.4117	0.3672	1.552	1.169		0.236609	0.238442	0.235152	0.128744
112		0.3495	0.3727	1.092	1.023		0.200862	0.242013	0.165455	0.112665
113		0.2721	0.3412	0.725	0.971		0.156379	0.221558	0.109848	0.106938
114		0.313	0.3454	0.729	0.848		0.179885	0.224286	0.110455	0.0933921
115		0.3894	0.4748	0.709	0.758		0.223793	0.308312	0.107424	0.0834802
116		0.4168	0.5593	0.722	0.676		0.23954	0.363182	0.109394	0.0744493
117		0.4486	0.5113	0.853	0.74		0.257816	0.332013	0.129242	0.0814978
118		0.3045	0.3956	0.638	0.768		0.175	0.256883	0.0966667	0.0845815
119		0.2642	0.311	0.637	0.652		0.151839	0.201948	0.0965152	0.0718062
120		0.3104	0.2915	0.539	0.635		0.178391	0.189286	0.0816667	0.0699339
121		0.2386	0.2313	0.551	0.656		0.137126	0.150195	0.0834848	0.0722467
122		0.1431	0.1946	0.613	0.732		0.0822414	0.126364	0.0928788	0.0806167
123		0.141	0.1695	0.762	0.895		0.0810345	0.110065	0.115455	0.0985683
124		0.1673	0.1819	0.844	0.86		0.0961494	0.118117	0.127879	0.0947137
125		0.1806	0.1739	0.973	0.846		0.103793	0.112922	0.147424	0.0931718
126		0.2322	0.1845	1.079	0.91		0.133448	0.119805	0.163485	0.10022
127		0.2875	0.2649	1.144	0.971		0.16523	0.172013	0.173333	0.106938
128		0.3211	0.3592	1.138	0.969		0.18454	0.233247	0.172424	0.106718
129		0.3251	0.2878	1.046	0.904		0.186839	0.186883	0.158485	0.0995595
130		0.2687	0.2025	0.957	0.881		0.154425	0.131494	0.145	0.0970264
131		0.1939	0.1675	0.863	0.89		0.111437	0.108766	0.130758	0.0980176
132		0.202	0.1509	0.751	0.827		0.116092	0.097987	0.113788	0.0910793
133		0.1848	0.1734	0.649	0.695		0.106207	0.112597	0.0983333	0.0765419
134		0.2519	0.159	0.677	0.696		0.14477	0.103247	0.102576	0.076652
135		0.2802	0.1616	0.712	0.738		0.161034	0.104935	0.107879	0.0812775
136		0.267	0.2024	0.624	0.761		0.153448	0.131429	0.0945455	0.0838106
137		0.2866	0.3087	0.734	0.881		0.164713	0.200455	0.111212	0.0970264
138		0.3794	0.3481	0.973	0.914		0.218046	0.226039	0.147424	0.100661
139		0.347	0.2543	1.152	0.911		0.199425	0.16513	0.174545	0.10033
140		0.2472	0.2581	0.912	0.831		0.142069	0.167597	0.138182	0.0915198
141		0.2277	0.2824	0.782	0.755		0.130862	0.183377	0.118485	0.0831498
142		0.2065	0.3437	0.829	0.789		0.118678	0.223182	0.125606	0.0868943
143		0.2058	0.3163	0.649	0.66		0.118276	0.20539	0.0983333	0.0726872
144		0.1751	0.2291	0.659	0.597		0.100632	0.148766	0.0998485	0.0657489
145		0.1622	0.1705	0.728	0.65		0.0932184	0.110714	0.110303	0.0715859
146		0.1351	0.154	0.802	0.704		0.0776437	0.1	0.121515	0.077533
147		0.1792	0.1969	0.885	0.84		0.102989	0.127857	0.134091	0.092511
148		0.2502	0.257	0.981	1.027		0.143793	0.166883	0.148636	0.113106
149		0.2487	0.3899	1.145	1.302		0.142931	0.253182	0.173485	0.143392
150		0.3357	0.552	1.16	1.263		0.192931	0.358442	0.175758	0.139097
151		0.4094	0.4718	1.031	1.07		0.235287	0.306364	0.156212	0.117841
152		0.4004	0.4654	0.924	0.835		0.230115	0.302208	0.14	0.0919604
153		0.2478	0.3676	0.819	0.683		0.142414	0.238701	0.124091	0.0752203
154		0.2413	0.2532	0.759	0.633		0.138678	0.164416	0.115	0.0697137
155		0.2016	0.2245	0.723	0.57		0.115862	0.145779	0.109545	0.0627753
156		0.2196	0.207	0.663	0.543		0.126207	0.134416	0.100455	0.0598018
157		0.2515	0.2157	0.698	0.636		0.14454	0.140065	0.105758	0.0700441
158		0.2428	0.3048	0.902	0.628		0.13954	0.197922	0.136667	0.069163
159		0.2542	0.3258	0.949	0.596		0.146092	0.211558	0.143788	0.0656388
160		0.2355	0.3588	1.086	0.662		0.135345	0.232987	0.164545	0.0729075
161		0.2412	0.3421	1.005	0.65		0.138621	0.222143	0.152273	0.0715859
162		0.3158	0.2918	1.054	0.649		0.181494	0.189481	0.159697	0.0714758
163		0.2661	0.2697	1.379	0.813		0.152931	0.17513	0.208939	0.0895374
164		0.2727	0.2671	1.361	0.987		0.156724	0.173442	0.206212	0.1087
165		0.3334	0.3229	1.269	1.018		0.191609	0.209675	0.192273	0.112115
166		0.3579	0.3649	1.319	1.216		0.20569	0.236948	0.199848	0.133921
167		0.4574	0.5328	1.413	1.167		0.262874	0.345974	0.214091	0.128524
168		0.4308	0.4609	1.709	1.592		0.247586	0.299286	0.258939	0.17533
169		0.46	0.599	1.458	1.652		0.264368	0.388961	0.220909	0.181938
170		0.4857	0.6804	1.513	1.535		0.279138	0.441818	0.229242	0.169053
171		0.5277	0.5635	2.24	2.022		0.303276	0.365909	0.339394	0.222687
172		0.5321	0.5842	1.602	1.416		0.305805	0.379351	0.242727	0.155947
173		0.3964	0.3978	1.008	0.882		0.227816	0.258312	0.152727	0.0971366
174		0.3815	0.2968	0.848	0.72		0.219253	0.192727	0.128485	0.0792952
175		0.3006	0.2573	0.798	0.646		0.172759	0.167078	0.120909	0.0711454
176		0.277	0.207	0.729	0.714		0.159195	0.134416	0.110455	0.0786344
177		0.2109	0.1767	0.699	0.752		0.121207	0.11474	0.105909	0.0828194
178		0.1999	0.1608	0.633	0.748		0.114885	0.104416	0.0959091	0.0823789
179		0.2261	0.2065	0.67	0.8		0.129943	0.134091	0.101515	0.0881057
180		0.244	0.267	0.672	0.82		0.14023	0.173377	0.101818	0.0903084
181		0.2252	0.3224	0.758	0.862		0.129425	0.209351	0.114848	0.0949339
182		0.2719	0.505	0.672	0.8		0.156264	0.327922	0.101818	0.0881057
183		0.3007	0.4864	0.677	0.832		0.172816	0.315844	0.102576	0.09163
184		0.3027	0.3501	0.71	0.775		0.173966	0.227338	0.107576	0.0853524
185		0.2719	0.2416	0.802	0.86		0.156264	0.156883	0.121515	0.0947137
186		0.1944	0.175	0.898	0.89		0.111724	0.113636	0.136061	0.0980176
187		0.1974	0.1673	0.975	0.939		0.113448	0.108636	0.147727	0.103414
188		0.1975	0.2172	1.027	1.005		0.113506	0.141039	0.155606	0.110683
189		0.266	0.2807	1.084	1.201		0.152874	0.182273	0.164242	0.132269
190		0.2734	0.3713	1.279	1.549		0.157126	0.241104	0.193788	0.170595
191		0.3003	0.4337	1.346	1.912		0.172586	0.281623	0.203939	0.210573
192		0.363	0.5202	1.053	1.451		0.208621	0.337792	0.159545	0.159802
193		0.3016	0	1.005	1.275		0.173333	0	0.152273	0.140419
194		0.3171	0	1.006	1.128		0.182241	0	0.152424	0.124229
195		0.3161	0	1.024	1.096		0.181667	0	0.155152	0.120705
196		0.4803	0	1.121	1.215		0.276034	0	0.169848	0.133811
197		0.3034	0	1.131	1.168		0.174368	0	0.171364	0.128634
198		0.4255	0	0.919	1.046		0.24454	0	0.139242	0.115198
199		0.2815	0	0.891	1.121		0.161782	0	0.135	0.123458
200		0.336	0	0.847	1.1		0.193103	0	0.128333	0.121145
201		0.3277	0	0.923	1.159		0.188333	0	0.139848	0.127643
202		0.3568	0.7104	0.999	1.092		0.205057	0.461299	0.151364	0.120264
203		0.4458	0.5436	0.935	1.366		0.256207	0.352987	0.141667	0.150441
204		1.5044	0.6785	0.781	1.613		0.864598	0.440584	0.118333	0.177643
205		0.8852	0.9947	0.682	1.409		0.508736	0.645909	0.103333	0.155176
206		0.8275	0	0.659	1.537		0.475575	0	0.0998485	0.169273
207		0.8328	1.0643	0.634	2.183		0.478621	0.691104	0.0960606	0.240419
208		1.095	0.6415	0.728	2.43		0.62931	0.416558	0.110303	0.267621
209		1.4866	0.7196	0.924	3.4		0.854368	0.467273	0.14	0.374449
210		0	0	1.262	3.792		0	0	0.191212	0.417621
211		0	0	1.555	4.27		0	0	0.235606	0.470264
212		0	0	1.523	3.807		0	0	0.230758	0.419273
213		0	0	1.655	3.221		0	0	0.250758	0.354736
214		0	0	1.64	3.921		0	0	0.248485	0.431828
215		0	0	1.451	4.238		0	0	0.219848	0.46674
216		0	0	1.08	3.449		0	0	0.163636	0.379846
217		0	0	0.969	2.993		0	0	0.146818	0.329626
218		0	0	1.244	2.722		0	0	0.188485	0.29978
219		0	0	1.698	2.928		0	0	0.257273	0.322467
220		0	1.2271	1.907	2.933		0	0.796818	0.288939	0.323018
221		1.1929	0.7434	1.7	3.644		0.685575	0.482727	0.257576	0.401322
222		0.8344	0.667	1.257	4.619		0.47954	0.433117	0.190455	0.5087
223		0.8235	0.6584	1.785	4.108		0.473276	0.427532	0.270455	0.452423
224		0.8308	0.6091	2.579	2.753		0.477471	0.395519	0.390758	0.303194
225		0.6521	0.4881	2.058	1.879		0.37477	0.316948	0.311818	0.206938
226		0.4953	0.4905	1.497	1.421		0.284655	0.318506	0.226818	0.156498
227		0.5192	0.4339	1.342	1.316		0.298391	0.281753	0.203333	0.144934
228		0.556	0.3975	1.384	1.132		0.31954	0.258117	0.209697	0.12467
229		0.4441	0.3769	0.893	0.973		0.25523	0.24474	0.135303	0.107159
230		0.2972	0.3066	0.821	0.977		0.170805	0.199091	0.124394	0.107599
231		0.2395	0.2621	0.755	0.92		0.137644	0.170195	0.114394	0.101322
232		0.3055	0.266	0.64	0.833		0.175575	0.172727	0.0969697	0.0917401
233		0.3406	0.2526	0.585	0.758		0.195747	0.164026	0.0886364	0.0834802
234		0.2899	0.2346	0.554	0.708		0.166609	0.152338	0.0839394	0.0779736
235		0.2384	0.2059	0.502	0.66		0.137011	0.133701	0.0760606	0.0726872
236		0.2733	0.2374	0.462	0.611		0.157069	0.154156	0.07	0.0672907
237		0.3012	0.2733	0.474	0.537		0.173103	0.177468	0.0718182	0.059141
238		0.2426	0.239	0.483	0.539		0.139425	0.155195	0.0731818	0.0593612
239		0.2298	0.2211	0.452	0.556		0.132069	0.143571	0.0684848	0.0612335
240		0.2596	0.2646	0.459	0.529		0.149195	0.171818	0.0695455	0.0582599
241		0.2504	0.2618	0.52	0.522		0.143908	0.17	0.0787879	0.057489
242		0.2106	0.2169	0.581	0.562		0.121034	0.140844	0.0880303	0.0618943
243		0.2268	0.2413	0.607	0.566		0.130345	0.156688	0.0919697	0.0623348
244		0.2626	0.2764	0.665	0.593		0.15092	0.179481	0.100758	0.0653084
245		0.26	0.2824	0.942	0.864		0.149425	0.183377	0.142727	0.0951542
246		0.2584	0.265	1.253	1.042		0.148506	0.172078	0.189848	0.114758
247		0.3447	0.3964	1.033	0.878		0.198103	0.257403	0.156515	0.096696
248		0.3661	0.4221	1.044	0.88		0.210402	0.274091	0.158182	0.0969163
249		0.4427	0.4609	0.865	0.745		0.254425	0.299286	0.131061	0.0820485
250		0.4541	0.4605	0.719	0.964		0.260977	0.299026	0.108939	0.106167
251		0.4253	0.4154	0.595	0.7		0.244425	0.26974	0.0901515	0.0770925
252		0.3779	0.3421	0.556	0.635		0.217184	0.222143	0.0842424	0.0699339
253		0.3135	0.2961	0.53	0.59		0.180172	0.192273	0.080303	0.064978
254		0.3066	0.248	0.545	0.633		0.176207	0.161039	0.0825758	0.0697137
255		0.2605	0.3049	0.603	0.708		0.149713	0.197987	0.0913636	0.0779736
256		0.3119	0.3505	0.75	0.797		0.179253	0.227597	0.113636	0.0877753
257		0.3896	0.3618	0.834	0.835		0.223908	0.234935	0.126364	0.0919604
258		0.3742	0.3649	0.912	0.848		0.215057	0.236948	0.138182	0.0933921
259		0.3325	0.3337	0.717	0.593		0.191092	0.216688	0.108636	0.0653084
260		0.3013	0.3141	0.717	0.544		0.173161	0.203961	0.108636	0.0599119
261		0.2764	0.255	0.691	0.693		0.158851	0.165584	0.104697	0.0763216
262		0.2369	0.2312	0.659	0.541		0.136149	0.15013	0.0998485	0.0595815
263		0.2471	0.2277	0.668	0.519		0.142011	0.147857	0.101212	0.0571586
264		0.2435	0.2035	0.621	0.513		0.139943	0.132143	0.0940909	0.0564978
265		0.2174	0.1856	0.627	0.514		0.124943	0.120519	0.095	0.0566079
266		0.2153	0.1789	0.705	0.56		0.123736	0.116169	0.106818	0.061674
267		0.2524	0.1998	0.708	0.573		0.145057	0.12974	0.107273	0.0631057
268		0.2223	0.1921	0.725	0.603		0.127759	0.12474	0.109848	0.0664097
269		0.1854	0.1864	0.843	0.724		0.106552	0.121039	0.127727	0.0797357
270		0.2061	0.1814	0.975	0.854		0.118448	0.117792	0.147727	0.0940529
271		0.2016	0.1995	0.961	0.895		0.115862	0.129545	0.145606	0.0985683
272		0.2245	0.2256	1.187	1.076		0.129023	0.146494	0.179848	0.118502
273		0.2879	0.2386	1.692	1.51		0.16546	0.154935	0.256364	0.1663
274		0.336	0.2843	1.81	1.717		0.193103	0.18461	0.274242	0.189097
275		0.3299	0.3401	2.034	1.812		0.189598	0.220844	0.308182	0.199559
276		0.398	0.3528	2.238	1.93		0.228736	0.229091	0.339091	0.212555
277		0.5194	0.3919	1.772	1.665		0.298506	0.254481	0.268485	0.18337
278		0.4333	0.4144	1.666	1.799		0.249023	0.269091	0.252424	0.198128
279		0.4094	0.4247	1.154	1.28		0.235287	0.275779	0.174848	0.140969
280		0.4245	0.4631	0.878	1.001		0.243966	0.300714	0.13303	0.110242
281		0.4315	0.3964	0.677	0.818		0.247989	0.257403	0.102576	0.0900881
282		0.3172	0.3518	0.629	0.782		0.182299	0.228442	0.095303	0.0861233
283		0.2622	0.275	0.592	0.787		0.15069	0.178571	0.089697	0.086674
284		0.246	0.2389	0.523	0.725		0.141379	0.15513	0.0792424	0.0798458
285		0.2256	0.2059	0.527	0.881		0.129655	0.133701	0.0798485	0.0970264
286		0.2208	0.196	0.62	1.24		0.126897	0.127273	0.0939394	0.136564
287		0.3565	0.259	0.782	1.578		0.204885	0.168182	0.118485	0.173789
288		0.4051	0.31	0.961	1.736		0.232816	0.201299	0.145606	0.191189
289		0.4926	0.3905	1.122	1.99		0.283103	0.253571	0.17	0.219163
290		0.432	0.5085	1.192	1.864		0.248276	0.330195	0.180606	0.205286
291		0.5121	0.5216	0.979	1.484		0.29431	0.338701	0.148333	0.163436
292		0.4022	0.4945	0.968	1.119		0.231149	0.321104	0.146667	0.123238
293		0.3269	0.429	0.894	1.049		0.187874	0.278571	0.135455	0.115529
294		0.3829	0.391	0.717	1.089		0.220057	0.253896	0.108636	0.119934
295		0.3498	0.3403	0.756	1.099		0.201034	0.220974	0.114545	0.121035
296		0.3109	0.3499	0.745	0.916		0.178678	0.227208	0.112879	0.100881
297		0.2554	0.3123	0.664	0.771		0.146782	0.202792	0.100606	0.0849119
298		0.2301	0.2729	0.71	0.83		0.132241	0.177208	0.107576	0.0914097
299		0.2365	0.2743	0.79	0.866		0.13592	0.178117	0.119697	0.0953744
300		0.2636	0.2926	0.781	0.77		0.151494	0.19	0.118333	0.0848018
301		0.238	0.2324	0.79	0.748		0.136782	0.150909	0.119697	0.0823789
302		0.2468	0.236	0.862	0.82		0.141839	0.153247	0.130606	0.0903084
303		0.2754	0.2827	0.926	0.796		0.158276	0.183571	0.140303	0.0876652
304		0.2967	0.259	0.965	0.857		0.170517	0.168182	0.146212	0.0943833
305		0.3023	0.2885	0.957	0.937		0.173736	0.187338	0.145	0.103194
306		0.3466	0.3861	0.882	0.893		0.199195	0.250714	0.133636	0.098348
307		0.346	0.3534	0.792	0.892		0.198851	0.229481	0.12	0.0982379
308		0.4168	0.3274	0.766	0.89		0.23954	0.212597	0.116061	0.0980176
309		0.3484	0.215	0.693	0.822		0.20023	0.13961	0.105	0.0905286
310		0.3001	0.1747	0.742	0.996		0.172471	0.113442	0.112424	0.109692
311		0.3862	0.301	0.752	1.155		0.221954	0.195455	0.113939	0.127203
312		0.3721	0.2871	0.919	1.508		0.213851	0.186429	0.139242	0.166079
313		0.4698	0.3307	0.951	1.485		0.27	0.21474	0.144091	0.163546
314		0.4891	0.378	1.187	1.335		0.281092	0.245455	0.179848	0.147026
315		0.5612	0.3502	1.286	1.186		0.322529	0.227403	0.194848	0.130617
316		0.459	0.3377	1.447	1.205		0.263793	0.219286	0.219242	0.132709
317		0.4083	0.3157	1.381	1.249		0.234655	0.205	0.209242	0.137555
318		0.3231	0.3389	1.154	1.292		0.18569	0.220065	0.174848	0.142291
319		0.3128	0.3474	1.161	1.137		0.17977	0.225584	0.175909	0.12522
320		0.369	0.3451	1.339	0.993		0.212069	0.224091	0.202879	0.109361
321		0.3404	0.3455	1.189	0.841		0.195632	0.224351	0.180152	0.0926211
322		0.2737	0.3293	1.074	0.75		0.157299	0.213831	0.162727	0.0825991
323		0.2431	0.2348	1.054	0.788		0.139713	0.152468	0.159697	0.0867841
324		0.2704	0.2638	0.932	0.708		0.155402	0.171299	0.141212	0.0779736
325		0.275	0.2949	0.878	0.576		0.158046	0.191494	0.13303	0.0634361
326		0.2266	0.2293	0.937	0.554		0.13023	0.148896	0.14197	0.0610132
327		0.1943	0.1938	0.979	0.574		0.111667	0.125844	0.148333	0.0632159
328		0.2352	0.2228	0.863	0.561		0.135172	0.144675	0.130758	0.0617841
329		0.2563	0.2759	0.811	0.555		0.147299	0.179156	0.122879	0.0611233
330		0.2661	0.2392	1.062	0.589		0.152931	0.155325	0.160909	0.0648678
331		0.2736	0.2268	1.098	0.67		0.157241	0.147273	0.166364	0.0737885
332		0.2219	0.2239	1.07	0.759		0.127529	0.14539	0.162121	0.0835903
333		0.2253	0.2449	0.966	0.757		0.129483	0.159026	0.146364	0.08337
334		0.2452	0.2558	1.076	0.819		0.14092	0.166104	0.16303	0.0901982
335		0.2971	0.2769	0.969	0.97		0.170747	0.179805	0.146818	0.106828
336		0.2669	0.3323	0.883	0.796		0.153391	0.215779	0.133788	0.0876652
337		0.2292	0.2511	1.186	0.693		0.131724	0.163052	0.179697	0.0763216
338		0.1803	0.2413	1.082	0.863		0.103621	0.156688	0.163939	0.0950441
339		0.2113	0.2984	1.392	1.028		0.121437	0.193766	0.210909	0.113216
340		0.2378	0.3287	0.921	0.825		0.136667	0.213442	0.139545	0.090859
341		0.1872	0.1829	0.802	0.888		0.107586	0.118766	0.121515	0.0977974
342		0.1753	0.1657	0.787	1.178		0.100747	0.107597	0.119242	0.129736
343		0.2204	0.1846	0.753	1.114		0.126667	0.11987	0.114091	0.122687
344		0.2717	0.1959	0.742	1.05		0.156149	0.127208	0.112424	0.115639
345		0.2321	0.1703	0.762	1.234		0.133391	0.110584	0.115455	0.135903
346		0.1992	0.1507	0.713	1.151		0.114483	0.0978571	0.10803	0.126762
347		0.2017	0.1582	0.673	0.918		0.11592	0.102727	0.10197	0.101101
348		0.2257	0.1902	0.807	1.16		0.129713	0.123506	0.122273	0.127753
349		0.2378	0.2104	0.794	1.021		0.136667	0.136623	0.120303	0.112445
350		0.2254	0.2043	0.736	0.93		0.12954	0.132662	0.111515	0.102423
351		0.2301	0.2032	0.964	1.481		0.132241	0.131948	0.146061	0.163106
352		0.2798	0.2481	1.002	1.584		0.160805	0.161104	0.151818	0.174449
353		0.2959	0.2779	0.932	1.715		0.170057	0.180455	0.141212	0.188877
354		0.3036	0.3599	0.888	1.565		0.174483	0.233701	0.134545	0.172357
355		0.3359	0.311	0.879	1.517		0.193046	0.201948	0.133182	0.16707
356		0.3606	0.3728	0.782	1.009		0.207241	0.242078	0.118485	0.111123
357		0.3404	0.3281	0.653	0.737		0.195632	0.213052	0.0989394	0.0811674
358		0.3338	0.3331	0.602	0.718		0.191839	0.216299	0.0912121	0.0790749
359		0.3189	0.3688	0.57	0.688		0.183276	0.239481	0.0863636	0.0757709
360		0.3102	0.3044	0.525	0.586		0.178276	0.197662	0.0795455	0.0645374
361		0.3165	0.2831	0.643	0.636		0.181897	0.183831	0.0974242	0.0700441
362		0.3173	0.3423	0.663	0.806		0.182356	0.222273	0.100455	0.0887665
363		0.376	0.4364	0.731	0.907		0.216092	0.283377	0.110758	0.0998899
364		0.4005	0.4796	0.726	1.17		0.230172	0.311429	0.11	0.128855
365		0.586	0.5776	0.695	1.141		0.336782	0.375065	0.105303	0.125661
366		0.5178	0.5254	0.732	1.079		0.297586	0.341169	0.110909	0.118833
367		0.4858	0.5105	0.778	1.087		0.279195	0.331494	0.117879	0.119714
368		0.4595	0.4539	0.685	1.091		0.26408	0.29474	0.103788	0.120154
369		0.412	0.3736	1.03	1.124		0.236782	0.242597	0.156061	0.123789
370		0.4124	0.3747	1.261	1.185		0.237011	0.243312	0.191061	0.130507
371		0.475	0.3535	1.271	1.344		0.272989	0.229545	0.192576	0.148018
372		0.5156	0.3729	1.398	1.391		0.296322	0.242143	0.211818	0.153194
373		0.4594	0.3404	1.729	1.637		0.264023	0.221039	0.26197	0.180286
374		0.4733	0.3761	1.739	1.486		0.272011	0.244221	0.263485	0.163656
375		0.474	0.3192	1.635	1.57		0.272414	0.207273	0.247727	0.172907
376		0.4362	0.2787	2.075	1.797		0.25069	0.180974	0.314394	0.197907
377		0.4234	0.4392	2.253	1.884		0.243333	0.285195	0.341364	0.207489
378		0.4096	0.4929	1.996	1.928		0.235402	0.320065	0.302424	0.212335
379		0.4165	0.5866	2.036	2.456		0.239368	0.380909	0.308485	0.270485
380		0.5559	0.5247	1.616	2.062		0.319483	0.340714	0.244848	0.227093
381		0.3872	0.3446	1.481	1.779		0.222529	0.223766	0.224394	0.195925
382		0.3215	0.3335	1.544	1.717		0.18477	0.216558	0.233939	0.189097
383		0.3175	0.3368	1.663	1.62		0.182471	0.218701	0.25197	0.178414
384		0.3285	0.3655	1.488	1.288		0.188793	0.237338	0.225455	0.14185
385		0.3313	0.3402	1.165	1.189		0.190402	0.220909	0.176515	0.130947
386		0.3032	0.3187	1.229	1.33		0.174253	0.206948	0.186212	0.146476
387		0.3008	0.3416	1.168	1.288		0.172874	0.221818	0.17697	0.14185
388		0.2899	0.3488	1.051	1.093		0.166609	0.226494	0.159242	0.120374
389		0.2735	0.2831	1.067	1.151		0.157184	0.183831	0.161667	0.126762
390		0.2591	0.2536	1.241	1.37		0.148908	0.164675	0.18803	0.150881
391		0.2879	0.3012	1.135	1.412		0.16546	0.195584	0.17197	0.155507
392		0.3103	0.3566	1.013	1.162		0.178333	0.231558	0.153485	0.127974
393		0.2887	0.3206	1.524	1.115		0.16592	0.208182	0.230909	0.122797
394		0.3097	0.3232	1.496	1.085		0.177989	0.20987	0.226667	0.119493
395		0.3308	0.324	1.494	1.074		0.190115	0.21039	0.226364	0.118282
396		0.3165	0.3138	1.437	0.809		0.181897	0.203766	0.217727	0.0890969
397		0.3636	0.3771	1.162	0.749		0.208966	0.24487	0.176061	0.082489
398		0.3686	0.3798	1.107	0.849		0.211839	0.246623	0.167727	0.0935022
399		0.4302	0.3622	0.982	0.795		0.247241	0.235195	0.148788	0.0875551
400		0.3414	0.2951	0.987	0.924		0.196207	0.191623	0.149545	0.101762
401		0.3204	0.3008	0.904	0.783		0.184138	0.195325	0.13697	0.0862335
402		0.3473	0.3415	0.943	0.719		0.199598	0.221753	0.142879	0.079185
403		0.4557	0.3868	0.894	0.815		0.261897	0.251169	0.135455	0.0897577
404		0.3735	0.3158	0.746	0.751		0.214655	0.205065	0.11303	0.0827093
405		0.2126	0.2432	0.786	0.691		0.122184	0.157922	0.119091	0.0761013
406		0.2179	0.2776	0.956	0.721		0.12523	0.18026	0.144848	0.0794053
407		0.2612	0.3502	0.803	0.797		0.150115	0.227403	0.121667	0.0877753
408		0.2652	0.3598	0.902	0.875		0.152414	0.233636	0.136667	0.0963656
409		0.2737	0.3463	0.975	0.758		0.157299	0.22487	0.147727	0.0834802
410		0.2613	0.3336	0.858	0.74		0.150172	0.216623	0.13	0.0814978
411		0.2825	0.2988	0.905	0.801		0.162356	0.194026	0.137121	0.0882159
412		0.3508	0.3783	0.746	0.706		0.201609	0.245649	0.11303	0.0777533
413		0.3562	0.3775	0.652	0.694		0.204713	0.24513	0.0987879	0.0764317
414		0.3695	0.3971	0.698	0.797		0.212356	0.257857	0.105758	0.0877753
415		0.2723	0.3244	0.61	0.655		0.156494	0.210649	0.0924242	0.0721366
416		0.2294	0.3457	0.621	0.618		0.131839	0.224481	0.0940909	0.0680617
417		0.2253	0.2852	0.529	0.58		0.129483	0.185195	0.0801515	0.0638767
418		0.2903	0.3159	0.503	0.692		0.166839	0.20513	0.0762121	0.0762115
419		0.3554	0.3444	0.481	0.738		0.204253	0.223636	0.0728788	0.0812775
420		0.3188	0.3271	0.478	0.681		0.183218	0.212403	0.0724242	0.075
421		0.2901	0.3207	0.523	0.806		0.166724	0.208247	0.0792424	0.0887665
422		0.2603	0.2064	0.523	0.715		0.149598	0.134026	0.0792424	0.0787445
423		0.2769	0.234	0.493	0.621		0.159138	0.151948	0.074697	0.0683921
424		0.2641	0.2489	0.555	0.676		0.151782	0.161623	0.0840909	0.0744493
425		0.2872	0.2384	0.687	0.774		0.165057	0.154805	0.104091	0.0852423
426		0.272	0.21	0.644	0.761		0.156322	0.136364	0.0975758	0.0838106
427		0.226	0.1886	0.783	0.8		0.129885	0.122468	0.118636	0.0881057
428		0.2321	0.1987	0.982	0.837		0.133391	0.129026	0.148788	0.0921806
429		0.2573	0.2753	1.041	0.929		0.147874	0.178766	0.157727	0.102313
430		0.2719	0.3618	1.182	1.03		0.156264	0.234935	0.179091	0.113436
431		0.332	0.328	1.56	1.401		0.190805	0.212987	0.236364	0.154295
432		0.4143	0.3675	1.736	1.596		0.238103	0.238636	0.26303	0.175771
433		0.4061	0.3702	1.884	1.585		0.233391	0.24039	0.285455	0.174559
434		0.4282	0.4449	1.706	1.115		0.246092	0.288896	0.258485	0.122797
435		0.4394	0.5175	1.656	1.073		0.252529	0.336039	0.250909	0.118172
436		0.4361	0.4754	1.838	1.298		0.250632	0.308701	0.278485	0.142952
437		0.4222	0.341	2.184	1.542		0.242644	0.221429	0.330909	0.169824
438		0.4465	0.2729	2.199	1.941		0.256609	0.177208	0.333182	0.213767
439		0.5406	0.3913	2.097	1.986		0.31069	0.254091	0.317727	0.218722
440		0.5996	0.4064	2.166	2.206		0.344598	0.263896	0.328182	0.242952
441		0.5458	0.4927	1.95	1.618		0.313678	0.319935	0.295455	0.178194
442		0.4585	0.4382	1.502	1.674		0.263506	0.284545	0.227576	0.184361
443		0.4544	0.3803	1.207	1.364		0.261149	0.246948	0.182879	0.15022
444		0.4219	0.3207	1.246	1.086		0.242471	0.208247	0.188788	0.119604
445		0.3699	0.3671	1.171	1.086		0.212586	0.238377	0.177424	0.119604
446		0.3454	0.4014	0.97	1.033		0.198506	0.260649	0.14697	0.113767
447		0.3664	0.3669	1.035	0.891		0.210575	0.238247	0.156818	0.0981278
448		0.4082	0.358	1.187	0.999		0.234598	0.232468	0.179848	0.110022
449		0.4119	0.4081	1.007	0.917		0.236724	0.265	0.152576	0.100991
450		0.3678	0.3575	1.047	0.88		0.211379	0.232143	0.158636	0.0969163
451		0.4282	0.3501	1.391	1.063		0.246092	0.227338	0.210758	0.11707
452		0.5286	0.4233	1.592	1.25		0.303793	0.27487	0.241212	0.137665
453		0.4779	0.4533	1.541	1.454		0.274655	0.294351	0.233485	0.160132
454		0.4394	0.4006	1.573	1.386		0.252529	0.26013	0.238333	0.152643
455		0.3759	0.4059	1.143	0.895		0.216034	0.263571	0.173182	0.0985683
456		0.3681	0.4064	1.143	0.868		0.211552	0.263896	0.173182	0.0955947
457		0.3609	0.3379	1.28	0.992		0.207414	0.219416	0.193939	0.109251
458		0.3464	0.3528	1.208	1.034		0.19908	0.229091	0.18303	0.113877
459		0.3716	0.4146	1.264	1.084		0.213563	0.269221	0.191515	0.119383
460		0.3794	0.419	1.149	0.915		0.218046	0.272078	0.174091	0.100771
461		0.375	0.3673	1.066	0.816		0.215517	0.238506	0.161515	0.0898678
462		0.434	0.4389	1.208	1.139		0.249425	0.285	0.18303	0.125441
463		0.4978	0.5167	1.297	1.226		0.286092	0.335519	0.196515	0.135022
464		0.804	0.6476	1.316	1.83		0.462069	0.420519	0.199394	0.201542
465		0	0.7058	1.545	2.107		0	0.458312	0.234091	0.232048
466		0	0.7657	1.67	2.38		0	0.497208	0.25303	0.262115
467		0	0	1.471	3.01		0	0	0.222879	0.331498
468		0	0	1.376	2.821		0	0	0.208485	0.310683
469		0	0	1.384	4.368		0	0	0.209697	0.481057
470		0	0	1.114	5.692		0	0	0.168788	0.626872
471		0	0	1.081	6.535		0	0	0.163788	0.719714
472		0	0	1.136	6.357		0	0	0.172121	0.70011
473		0	0	1.485	4.584		0	0	0.225	0.504846
474		0	0	1.977	2.607		0	0	0.299545	0.287115
475		0	0	1.884	2.498		0	0	0.285455	0.27511
476		1.7417	0	2.08	1.622		1.00098	0	0.315152	0.178634
477		1.3356	0	1.809	1.816		0.767586	0	0.274091	0.2
478		1.0435	1.4594	1.704	2.066		0.599713	0.947662	0.258182	0.227533
479		0.838	0.8621	1.397	1.322		0.481609	0.559805	0.211667	0.145595
480		0.6464	0.7251	1.339	1.206		0.371494	0.470844	0.202879	0.132819
481		0.6588	0.743	1.446	1.176		0.378621	0.482468	0.219091	0.129515
482		0.6116	0.7133	1.382	1.105		0.351494	0.463182	0.209394	0.121696
483		0.5897	0.6099	1.221	0.972		0.338908	0.396039	0.185	0.107048
484		0.5241	0.5712	1.331	1.135		0.301207	0.370909	0.201667	0.125
485		0.5252	0.5596	1.574	1.21		0.301839	0.363377	0.238485	0.13326
486		0.5375	0.5733	1.509	1.177		0.308908	0.372273	0.228636	0.129626
487		0.5335	0.4984	1.458	1.305		0.306609	0.323636	0.220909	0.143722
488		0.5149	0.5229	1.796	1.717		0.29592	0.339545	0.272121	0.189097
489		0.5324	0.6364	2.108	1.819		0.305977	0.413247	0.319394	0.20033
490		0.5612	0.7316	1.896	1.581		0.322529	0.475065	0.287273	0.174119
491		0.5215	0.6646	1.737	1.636		0.299713	0.431558	0.263182	0.180176
492		0.4667	0.5867	1.96	2.003		0.268218	0.380974	0.29697	0.220595
493		0.5197	1.0717	2.169	2.453		0.298678	0.695909	0.328636	0.270154
494		0.4955	1.0537	2.25	2.59		0.28477	0.684221	0.340909	0.285242
495		0.5723	0.8158	1.977	2.223		0.328908	0.52974	0.299545	0.244824
496		0.5385	0.5731	1.881	2.285		0.309483	0.372143	0.285	0.251652
497		0.5702	0.6107	2.151	2.471		0.327701	0.396558	0.325909	0.272137
498		0.6562	0.7076	2.039	2.544		0.377126	0.459481	0.308939	0.280176
499		0.6258	0.6254	1.873	2.736		0.359655	0.406104	0.283788	0.301322
500		0.531	0.5041	2.118	3.22		0.305172	0.327338	0.320909	0.354626
501		0.526	0.5941	2.368	3.429		0.302299	0.385779	0.358788	0.377643
502		0.4513	0.5546	2.126	3.481		0.259368	0.36013	0.322121	0.38337
503		0.3581	0.4023	1.865	3.274		0.205805	0.261234	0.282576	0.360573
504		0.3313	0.377	2.181	3.696		0.190402	0.244805	0.330455	0.407048
505		0.388	0.5648	2.321	3.36		0.222989	0.366753	0.351667	0.370044
506		0.3749	0.4773	1.832	3.045		0.21546	0.309935	0.277576	0.335352
507		0.333	0.3122	1.511	2.481		0.191379	0.202727	0.228939	0.273238
508		0.3033	0.2839	1.393	2.202		0.17431	0.184351	0.211061	0.242511
509		0.3476	0.3266	1.458	2.105		0.19977	0.212078	0.220909	0.231828
510		0.3956	0.3449	1.254	1.413		0.227356	0.223961	0.19	0.155617
511		0.3778	0.3402	1.185	1.188		0.217126	0.220909	0.179545	0.130837
512		0.3335	0.3046	1.061	1.01		0.191667	0.197792	0.160758	0.111233
513		0.3704	0.302	1.063	1.112		0.212874	0.196104	0.161061	0.122467
514		0.3382	0.2389	1.113	1.118		0.194368	0.15513	0.168636	0.123128
515		0.2615	0.202	1.127	0.942		0.150287	0.131169	0.170758	0.103744
516		0.192	0.1843	1.048	0.786		0.110345	0.119675	0.158788	0.0865639
517		0.1899	0.1784	1.155	0.905		0.109138	0.115844	0.175	0.0996696
518		0.2291	0.1909	1.351	0.963		0.131667	0.123961	0.204697	0.106057
519		0.2219	0.2053	1.306	0.827		0.127529	0.133312	0.197879	0.0910793
520		0.1794	0.1953	1.269	0.748		0.103103	0.126818	0.192273	0.0823789
521		0.1714	0.1868	1.516	0.903		0.0985057	0.121299	0.229697	0.0994493
522		0.2733	0.2254	1.543	0.969		0.157069	0.146364	0.233788	0.106718
523		0.3319	0.2406	1.282	0.799		0.190747	0.156234	0.194242	0.0879956
524		0.2889	0.2044	1.409	0.773		0.166034	0.132727	0.213485	0.0851322
525		0.2551	0.1989	1.687	0.911		0.146609	0.129156	0.255606	0.10033
526		0.2941	0.3201	1.99	1.041		0.169023	0.207857	0.301515	0.114648
527		0.3302	0.3662	1.732	0.913		0.18977	0.237792	0.262424	0.100551
528		0.3284	0.2999	1.352	1.026		0.188736	0.19474	0.204848	0.112996
529		0.3659	0.259	1.479	1.102		0.210287	0.168182	0.224091	0.121366
530		0.3521	0.2808	1.946	1.414		0.202356	0.182338	0.294848	0.155727
531		0.2955	0.2891	1.844	1.08		0.169828	0.187727	0.279394	0.118943
532		0.287	0.3235	1.936	2.175		0.164943	0.210065	0.293333	0.239537
533		0.3618	0.4653	2.246	3.043		0.207931	0.302143	0.340303	0.335132
534		0.3942	0.4658	1.774	4.953		0.226552	0.302468	0.268788	0.545485
535		0.4823	0.7513	2.545	5.478		0.277184	0.487857	0.385606	0.603304
536		0.4589	0.8426	3.441	6.763		0.263736	0.547143	0.521364	0.744824
537		0.5058	0.9323	4.12	7.91		0.29069	0.60539	0.624242	0.871145
538		0.5662	1.0604	4.519	9.08		0.325402	0.688571	0.684697	1
539		0.7967	1.2646	3.843	8.967		0.457874	0.821169	0.582273	0.987555
540		0	0	4.075	7.681		0	0	0.617424	0.845925
541		0	0	4.672	7.296		0	0	0.707879	0.803524
542		0	0	4.883	6.873		0	0	0.739848	0.756938
543		0	0	4.675	6.562		0	0	0.708333	0.722687
544		0	0	5.664	5.102		0	0	0.858182	0.561894
545		0	0	6.551	3.597		0	0	0.992576	0.396145
546		0	0	6.6	4.211		0	0	1	0.463767
547		0	0	4.592	4.16		0	0	0.695758	0.45815
548		0	0	4.086	2.932		0	0	0.619091	0.322907
549		0	0	4.47	1.791		0	0	0.677273	0.197247
550		0	0	3.647	2.157		0	0	0.552576	0.237555
551		0	0	3.468	2.353		0	0	0.525455	0.259141
552		0	0	3.574	1.604		0	0	0.541515	0.176652
553		0	0	3.333	2.462		0	0	0.505	0.271145
554		0	0	2.894	2.826		0	0	0.438485	0.311233
555		0	0	3.204	4.53		0	0	0.485455	0.498899
556		0	0	4.448	4.874		0	0	0.673939	0.536784
557		0	0	4.018	5.882		0	0	0.608788	0.647797
558		0	0	5.072	6.812		0	0	0.768485	0.75022
559		0	0	5.389	8.187		0	0	0.816515	0.901652
MAX		1.7417	1.541	6.6	9.08

## Sheet: Supplementary Figure 10
Figure 4	Uncropped protein purification gel

## Sheet: Supplementary Figure 18
A						B
Time (ns)	rep1	rep2	rep3	rep4		Time (ns)	rep1	rep2	rep3	rep4
0.2	8.8868	9.3777	9.0519	8.7526		0.2	7.8805	2.6025	6.6002	2.6561
0.4	9.7464	8.38	10.0972	8.8812		0.4	3.2214	3.9205	3.2035	3.5183
0.6	9.9046	8.0544	10.0477	8.5023		0.6	5.0782	3.6624	4.6557	3.4801
0.8	10.2748	8.2912	9.8647	8.8016		0.8	4.6219	3.3828	4.0863	3.925
1	10.2226	8.0525	10.0926	8.4474		1	4.7044	3.6639	4.9592	3.7847
1.2	9.6454	8.6233	6.4693	9.0657		1.2	4.662	3.4509	4.209	4.2188
1.4	9.5897	7.9324	6.9177	8.2477		1.4	4.7108	3.5627	5.1728	3.027
1.6	9.8369	8.7909	6.9407	8.715		1.6	4.7958	3.7766	4.1672	4.508
1.8	9.601	8.2684	7.1181	8.3406		1.8	4.3384	4.2324	3.942	3.7403
2	9.2005	7.6363	6.5432	8.6446		2	4.6783	4.631	4.3808	4.5328
2.2	8.8656	7.9322	6.8341	8.7791		2.2	4.8234	4.3572	4.478	4.6508
2.4	9.4964	8.0902	6.7702	8.7044		2.4	4.443	4.3467	3.4826	4.3309
2.6	9.6747	8.3305	6.7153	9.1618		2.6	4.7447	4.1371	4.6312	4.0721
2.8	9.4592	7.7917	6.7745	8.9621		2.8	4.3943	4.0953	4.1479	4.1133
3	9.5638	8.2776	6.8206	8.2348		3	4.7045	4.5625	3.8052	3.1039
3.2	8.1415	8.4788	6.7697	8.7338		3.2	4.6999	4.1795	4.1051	3.5884
3.4	7.7314	8.4485	6.955	8.1845		3.4	4.4063	4.6268	3.9383	2.977
3.6	7.6268	8.2962	6.52	8.3007		3.6	3.7364	3.6931	4.2506	3.7297
3.8	8.0348	8.2622	6.7832	8.7297		3.8	3.0695	4.3287	5.8232	4.0748
4	8.6784	7.7961	6.9059	8.6347		4	3.6319	3.9678	3.9754	4.0395
4.2	8.7514	8.0946	6.4979	8.5242		4.2	4.2243	4.5036	5.8233	3.8535
4.4	8.4543	7.5825	6.7035	7.9551		4.4	3.666	4.0899	5.841	3.4535
4.6	8.9013	7.4177	6.5144	8.1284		4.6	4.065	5.0549	4.1359	3.7573
4.8	8.2927	6.944	6.7283	7.5961		4.8	4.0083	2.6121	5.2716	3.7373
5	8.7101	7.2806	6.4701	8.681		5	4.0908	2.6439	5.4244	4.4457
5.2	8.9367	7.275	6.7164	8.4162		5.2	3.893	2.6143	5.4818	4.0433
5.4	8.7183	7.5277	6.8053	8.7484		5.4	3.9983	2.7211	4.1179	4.1795
5.6	9.0623	7.4427	6.7587	8.6196		5.6	4.0638	2.6982	4.1896	3.8443
5.8	8.4938	7.3373	6.605	8.4907		5.8	4.3047	2.7778	5.1454	3.9999
6	8.4305	7.4735	6.4453	8.4752		6	4.1364	2.5582	6.0511	3.8343
6.2	8.7619	7.7085	6.8894	8.2143		6.2	3.9598	2.6373	5.6066	3.4521
6.4	8.8399	7.5333	6.6183	8.0965		6.4	3.9524	2.8335	3.8243	3.4476
6.6	8.669	7.6833	6.7401	8.4498		6.6	3.9639	2.4862	3.8506	3.9751
6.8	8.8438	7.0991	6.4585	7.7068		6.8	4.0916	2.6902	4.2144	3.3154
7	8.7092	7.8987	5.9169	7.9634		7	4.0682	2.5883	6.0397	4.2796
7.2	8.1429	7.4265	6.2878	8.3722		7.2	4.256	2.6978	5.6527	3.98
7.4	8.8857	7.057	6.628	8.4236		7.4	3.9972	2.9413	5.866	3.6481
7.6	8.4449	7.5536	6.7301	8.0713		7.6	4.1768	2.7244	6.2542	3.3009
7.8	8.4163	7.2992	6.664	7.8496		7.8	4.1453	2.7444	5.7981	3.9757
8	8.1124	7.3085	6.5376	8.6107		8	4.2096	2.5245	5.3725	3.6629
8.2	8.5821	7.4064	6.5809	8.557		8.2	3.8787	3.6847	5.7386	4.2336
8.4	8.6761	7.5658	6.602	7.5075		8.4	4.2829	2.6558	6.4049	3.2602
8.6	8.9823	7.3501	6.5645	8.074		8.6	3.9639	2.7392	5.7963	3.7964
8.8	8.6059	7.2128	6.7361	8.245		8.8	4.2681	2.7234	5.922	4.4316
9	8.9106	6.9987	6.6435	8.1148		9	4.0845	2.5812	5.8762	3.3996
9.2	8.5318	7.2446	8.3382	8.3338		9.2	4.0929	2.6442	6.0891	2.8987
9.4	8.244	7.4776	8.2611	8.2127		9.4	3.9168	2.7189	6.1613	3.3663
9.6	8.5895	7.3667	8.4971	8.3418		9.6	4.1494	2.6175	7.0179	3.7659
9.8	8.862	7.4315	6.9418	8.1104		9.8	3.8764	2.7381	6.5161	3.9472
10	8.0722	6.9743	6.7689	8.4896		10	3.5967	2.7808	6.1295	3.6063
10.2	8.0974	7.4535	6.8455	8.7769		10.2	3.9718	2.6823	5.8315	4.2576
10.4	9.1039	7.6054	6.511	8.7897		10.4	3.8463	2.6062	5.4957	4.0342
10.6	8.578	7.6896	6.614	8.1942		10.6	4.4033	2.6333	5.752	4.1692
10.8	8.3142	7.3429	6.4743	8.5256		10.8	4.103	2.9312	5.6734	4.2579
11	8.0171	7.1909	6.6704	8.2112		11	3.939	2.5911	6.1447	3.529
11.2	8.0791	6.9683	6.7081	8.4387		11.2	3.7507	2.6494	5.7663	3.6674
11.4	8.4036	7.4272	6.6847	8.2339		11.4	4.2159	2.6587	6.0751	3.6925
11.6	8.4571	7.3698	6.3427	8.4549		11.6	3.808	2.8625	5.7683	4.0076
11.8	8.5961	7.6902	6.6868	8.8444		11.8	3.9755	2.6377	5.6819	3.7243
12	8.124	7.041	6.6553	8.3148		12	3.892	2.7138	5.7783	3.8081
12.2	8.4303	6.9416	6.5086	8.2276		12.2	3.9483	2.7069	6.3368	3.8935
12.4	8.8595	7.2732	6.945	8.1523		12.4	3.9689	2.846	6.2454	4.181
12.6	8.6419	7.5101	6.6665	8.1514		12.6	3.7056	2.6781	5.8743	4.2003
12.8	8.2571	7.6874	6.8154	8.3892		12.8	3.9541	2.9406	6.3799	4.0599
13	8.4504	7.43	6.738	8.3748		13	3.7393	2.9256	6.0764	3.2948
13.2	8.5268	7.3674	6.5091	8.3999		13.2	3.8837	2.7169	5.8497	4.0756
13.4	8.4516	7.7741	6.6411	8.4263		13.4	4.206	2.6041	5.8877	4.2899
13.6	8.9749	7.0974	6.6348	8.5576		13.6	4.1853	2.7773	5.9492	3.3986
13.8	8.3989	7.2586	6.4058	8.5066		13.8	4.0088	2.6427	5.5986	3.4424
14	8.5996	7.518	6.6471	9.0653		14	3.5431	2.5432	6.235	3.7505
14.2	9.0657	7.2078	6.554	9.1084		14.2	4.0146	2.675	6.1023	4.3125
14.4	8.4217	7.2034	6.4802	8.5001		14.4	4.0316	2.8041	5.6757	3.6476
14.6	8.0311	7.0944	6.2768	9.0073		14.6	4.0303	2.8147	5.6074	3.6213
14.8	8.361	7.5909	6.6804	9.4175		14.8	4.2479	3.0172	6.032	3.9857
15	8.7714	7.1205	6.6616	8.8842		15	3.8109	2.8612	6.1847	3.7664
15.2	8.2721	6.8742	6.5423	8.7619		15.2	4.0323	3.2635	5.5048	3.8414
15.4	8.1628	7.2761	6.5416	8.6894		15.4	3.9794	2.8463	5.2626	3.4826
15.6	8.4079	6.9507	6.8779	8.399		15.6	4.2136	3.3622	5.89	3.5136
15.8	8.659	7.5149	6.6615	8.2357		15.8	3.7456	2.7786	6.164	3.908
16	8.044	7.4645	6.1958	7.9624		16	3.8137	2.9318	5.8233	3.541
16.2	8.1632	7.5995	6.7304	7.9765		16.2	3.9053	2.9824	6.2053	3.3448
16.4	8.1757	7.0292	6.6491	8.6474		16.4	4.2587	2.7643	6.0556	3.5806
16.6	7.9175	7.6793	6.6065	9.2197		16.6	3.9835	2.8706	6.4031	2.6902
16.8	8.7157	7.36	6.6625	8.3964		16.8	4.3093	2.817	5.9639	2.6916
17	8.5693	7.5542	6.358	8.9435		17	4.0714	2.8039	6.0939	2.611
17.2	8.3364	7.5866	6.3866	8.7612		17.2	3.7992	2.6424	6.0298	2.9367
17.4	8.3991	7.0754	6.4506	8.9016		17.4	4.0379	2.6186	5.7099	2.5873
17.6	8.0472	6.955	6.4372	8.6317		17.6	3.5551	2.5768	6.1037	2.597
17.8	8.5314	7.5646	6.8006	10.0756		17.8	4.188	2.6424	6.0158	2.7978
18	9.1366	7.4344	6.7345	10.1147		18	4.2449	2.9247	6.1879	2.7418
18.2	8.1551	7.3852	6.4423	9.34		18.2	4.1522	2.7083	6.1805	2.7021
18.4	8.4634	7.6926	6.4003	10.0098		18.4	3.9466	2.9111	6.253	2.7021
18.6	8.6058	7.27	6.7634	9.1587		18.6	4.2454	2.8862	6.5121	2.5778
18.8	8.6177	7.3852	6.7542	8.0753		18.8	3.7441	2.85	5.8802	2.7793
19	8.2799	7.4103	6.3849	8.8704		19	3.938	2.5761	5.4044	2.5577
19.2	8.333	7.8886	6.7974	9.4416		19.2	4.1548	2.6557	6.1435	2.4923
19.4	8.2579	7.4194	6.4898	9.1355		19.4	3.8544	2.6464	5.9054	2.6807
19.6	8.9911	7.6484	6.6664	8.6081		19.6	3.9515	2.7148	6.0389	2.6088
19.8	7.6926	7.6233	6.7042	9.5353		19.8	4.2851	2.7876	5.3874	2.7916
20	8.3574	7.5205	6.6149	9.3722		20	4.0685	2.8084	5.7854	2.8755
20.2	7.9135	7.3554	6.6023	9.4471		20.2	4.0176	2.7064	6.1795	3.026
20.4	8.1929	7.3034	6.5351	9.2913		20.4	4.1799	2.514	5.4871	2.7543
20.6	8.2835	7.2558	6.726	9.4584		20.6	3.9487	2.5967	6.6542	2.5745
20.8	8.2623	7.6003	6.4749	9.3487		20.8	4.3563	2.6813	5.9533	2.6689
21	8.0718	7.628	6.5366	8.7534		21	4.1853	2.6002	6.4093	2.7574
21.2	7.7939	7.5969	6.6285	9.6648		21.2	4.2447	2.7017	6.2881	2.6164
21.4	8.7244	7.273	6.4974	9.4191		21.4	4.2373	2.7437	5.3484	2.5752
21.6	8.5854	7.6323	6.532	8.7646		21.6	3.6791	2.6739	6.0543	2.8813
21.8	8.671	7.5999	6.731	8.5326		21.8	4.1172	2.7078	5.5937	2.6274
22	8.484	7.5651	6.5658	8.8461		22	3.8981	2.6591	5.4943	2.5888
22.2	7.5911	7.6668	6.6223	9.1781		22.2	4.1222	2.8643	5.7995	2.555
22.4	8.4673	7.0152	6.739	9.0741		22.4	4.1628	2.6044	5.6716	2.6099
22.6	7.9847	8.3456	6.5007	8.6262		22.6	4.1033	2.9777	5.7087	2.7493
22.8	8.1893	7.4451	6.5976	9.2494		22.8	3.8664	3.083	5.7772	2.7175
23	8.2164	7.4417	7.0382	8.9543		23	4.1208	2.751	5.6207	2.6909
23.2	8.9894	7.5065	6.458	8.6311		23.2	3.8849	2.6778	5.8622	2.6839
23.4	8.3987	7.225	6.8497	9.2986		23.4	4.0267	2.6036	5.8995	2.6773
23.6	8.2916	7.6473	6.5536	9.195		23.6	4.3533	2.6878	6.115	2.588
23.8	7.8115	7.4832	6.5648	8.8813		23.8	4.3436	2.7365	5.598	2.5179
24	7.8818	7.4427	6.9067	9.2223		24	4.2327	2.6769	5.7862	2.5846
24.2	8.0331	7.4086	6.4468	8.7402		24.2	3.8977	2.8104	5.8957	2.624
24.4	7.7756	7.523	6.771	9.072		24.4	4.1174	2.7523	5.6039	2.8106
24.6	7.5644	7.442	6.9659	9.1543		24.6	4.1516	2.7892	5.7061	2.6579
24.8	8.1813	7.7573	6.5665	8.2453		24.8	4.1188	2.5416	5.2169	2.7983
25	8.7204	7.6716	6.4676	8.9537		25	3.8416	2.5794	5.7733	2.74
25.2	8.1279	7.3658	6.6302	9.4179		25.2	3.6921	2.5589	5.6108	2.6758
25.4	8.4109	7.0336	6.9271	9.0892		25.4	3.6464	2.7383	5.9549	2.5868
25.6	8.5092	7.8997	6.6429	9.0437		25.6	3.751	2.6848	5.7537	2.7611
25.8	8.1821	7.8503	6.6416	8.7144		25.8	3.4649	2.8242	5.8136	2.8046
26	8.5343	7.4667	6.9083	9.66		26	4.2338	2.8504	5.7442	2.6509
26.2	8.0358	7.9507	6.5454	9.2215		26.2	4.1686	2.7435	5.5305	2.5922
26.4	8.6357	7.8608	6.5196	8.8502		26.4	3.8066	2.6531	5.8162	2.6137
26.6	8.2535	8.0285	6.9472	9.2742		26.6	4.4357	2.9249	5.9506	2.8612
26.8	9.1799	7.3494	6.6936	9.0914		26.8	4.1988	2.5892	6.2483	2.5814
27	9.2037	7.3799	6.6442	8.9853		27	3.9534	2.6592	5.2838	2.6218
27.2	9.3085	7.6942	6.4753	9.4242		27.2	5.8688	2.6111	5.996	2.6044
27.4	9.134	7.7545	6.7342	9.5451		27.4	5.809	2.7324	6.0489	2.5771
27.6	9.8652	7.9231	6.5572	9.2578		27.6	6.0548	2.6387	5.6431	2.7434
27.8	8.3329	7.2687	6.7505	9.595		27.8	7.6825	2.6733	5.5487	2.661
28	9.3812	7.4557	6.4985	9.0543		28	5.5619	2.5928	5.7407	2.5537
28.2	10.0693	7.2897	6.5176	8.7176		28.2	4.2591	2.5772	5.8486	2.6449
28.4	9.0739	8.6672	6.8497	9.0651		28.4	4.2113	2.5362	5.9302	2.6819
28.6	9.5554	7.6867	6.6218	8.8168		28.6	4.2583	2.7309	5.8836	2.6765
28.8	9.7194	7.5847	6.6229	8.8595		28.8	4.5213	2.5461	5.8213	2.6823
29	9.3821	7.9792	6.5383	9.05		29	3.5853	2.7075	5.2038	2.6572
29.2	9.1223	7.5968	6.4794	9.6661		29.2	6.3115	2.5372	5.4517	2.5814
29.4	8.9431	7.9407	6.7176	8.4908		29.4	6.3245	2.7753	5.2824	2.714
29.6	9.0924	7.4156	6.5472	9.1675		29.6	6.2428	2.5777	5.8606	2.6065
29.8	9.446	7.3953	6.6782	9.2287		29.8	7.0486	2.9141	5.8935	2.6169
30	9.07	7.7852	6.2748	9.6895		30	6.5668	2.6568	5.9525	2.7146
30.2	9.5793	7.8286	6.7858	9.382		30.2	6.511	2.6098	5.1731	2.582
30.4	9.8635	7.6661	6.5334	8.91		30.4	5.4256	2.7493	5.8568	2.8954
30.6	10.1865	7.2967	6.3905	9.2646		30.6	5.6897	2.6592	6.034	2.5933
30.8	9.5622	7.7876	6.8377	9.3626		30.8	6.6373	2.7391	5.8675	2.6661
31	9.7535	7.8696	6.086	9.3649		31	6.9013	2.6592	5.5278	2.6485
31.2	10.4085	7.9826	6.5155	9.2674		31.2	6.6212	2.7279	6.4296	2.5782
31.4	10.1019	7.7254	6.7824	9.3892		31.4	6.347	2.8431	5.858	2.8124
31.6	9.601	7.8503	6.5752	9.1274		31.6	6.2415	2.6851	6.1602	2.781
31.8	9.3002	7.8044	6.5109	9.351		31.8	6.574	2.5848	5.697	2.5418
32	8.7729	7.9731	6.6038	9.0112		32	6.3286	2.6288	5.434	2.5849
32.2	8.8564	7.6636	6.5428	9.1937		32.2	6.1922	2.7142	5.5983	2.7396
32.4	9.1986	7.338	6.6437	9.0037		32.4	6.5599	2.7106	6.4144	2.5742
32.6	9.04	7.6512	6.5301	9.234		32.6	5.8209	2.6183	5.4753	2.6368
32.8	9.3076	7.8939	6.698	8.7349		32.8	6.7674	2.7324	6.2861	2.8344
33	9.1045	7.7458	6.6799	8.4284		33	7.7242	2.7531	6.4157	2.5164
33.2	9.1622	8.2024	6.4802	8.7701		33.2	6.8872	2.5927	6.6243	2.6669
33.4	8.821	7.7948	6.827	9.3235		33.4	6.8905	2.6617	6.4267	2.875
33.6	9.0107	7.6937	6.7764	8.6875		33.6	6.8321	2.8573	6.3041	2.5785
33.8	9.0894	8.1257	6.7565	9.2134		33.8	7.4989	2.6669	5.8717	2.7878
34	9.1423	7.466	6.5208	9.0766		34	7.8229	2.7959	6.1977	2.6683
34.2	9.5859	7.674	6.7321	8.8052		34.2	7.3163	2.7646	5.9343	2.6764
34.4	9.6392	8.0409	6.5435	8.2973		34.4	6.9688	2.5763	6.0929	2.6604
34.6	9.8692	7.3705	6.5752	8.3321		34.6	7.17	2.6691	6.279	2.6395
34.8	9.6529	6.9945	6.7701	8.8724		34.8	7.1755	2.8982	5.9495	2.629
35	10.0303	7.764	6.3615	8.3058		35	6.5321	2.7246	6.2293	2.6128
35.2	8.7672	7.579	6.6886	8.4452		35.2	6.6357	2.6392	5.7988	2.7776
35.4	9.8813	7.2499	6.3438	7.6732		35.4	6.5063	2.71	5.666	2.6573
35.6	7.7468	8.2522	6.6395	8.894		35.6	7.5128	2.7337	5.8138	2.5991
35.8	9.9264	7.561	6.7595	8.0746		35.8	6.4586	2.6262	6.081	2.6377
36	10.3484	7.1114	6.6578	8.5945		36	6.4953	2.8266	5.5696	2.6311
36.2	9.0774	7.0824	6.6826	9.2582		36.2	6.5947	2.6016	5.8608	2.7828
36.4	9.5152	7.0096	6.8761	8.4182		36.4	6.3875	2.5861	5.6704	2.8695
36.6	9.3147	7.2554	6.7556	8.5651		36.6	6.9187	2.9708	5.6316	2.5701
36.8	8.9493	8.0221	6.4451	8.9177		36.8	6.9015	2.7361	5.9576	2.7453
37	8.9505	7.6524	6.6153	8.8452		37	6.758	2.7071	6.2192	2.7288
37.2	9.2043	7.7206	6.8811	8.5917		37.2	6.3008	2.6638	6.1883	2.6482
37.4	9.2218	7.5833	6.5368	8.6914		37.4	6.3496	2.5713	5.8686	2.6822
37.6	8.9447	8.0245	6.5509	8.4981		37.6	5.9552	2.6564	5.8617	2.6803
37.8	8.7053	8.9361	6.6639	8.5092		37.8	6.3979	2.6129	5.511	3.1174
38	9.7477	7.4253	6.6385	9.3701		38	6.101	2.5962	5.9999	2.4709
38.2	8.9283	7.2622	6.942	9.1797		38.2	5.924	2.6133	5.8138	2.7758
38.4	8.836	7.2909	6.5535	8.2657		38.4	7.14	2.6565	5.3842	2.8473
38.6	9.1355	7.5349	6.6452	9.4022		38.6	6.2326	2.6438	5.5178	2.7168
38.8	9.578	7.9913	6.5923	8.6248		38.8	7.4722	2.5568	6.0818	2.6179
39	8.8356	6.9547	6.9476	9.8518		39	7.4188	2.6829	5.4608	2.8176
39.2	8.5989	6.9247	6.5437	8.8249		39.2	6.829	2.5684	5.4064	2.7128
39.4	9.9328	7.504	6.8031	8.3407		39.4	7.2819	2.751	6.1069	2.5656
39.6	10.378	7.4329	7.1629	9.1416		39.6	6.3584	2.5425	5.8056	2.6981
39.8	9.2924	7.1256	6.8341	8.5905		39.8	7.1623	2.6251	5.8125	2.5365
40	8.9165	7.5096	6.8771	9.4786		40	7.1582	2.6456	5.2879	2.5935
40.2	9.3501	8.2679	6.8898	9.2075		40.2	7.6635	2.7352	5.7443	2.7077
40.4	9.2379	7.5488	6.7465	9.2356		40.4	7.0813	2.7041	5.5256	2.6472
40.6	9.1623	7.7256	6.6268	9.0826		40.6	6.3048	2.7101	5.1865	2.744
40.8	8.8611	7.5206	6.4843	9.2243		40.8	7.6913	2.7839	5.3715	2.6016
41	9.1802	7.5883	6.9159	9.3858		41	6.9633	2.6789	5.728	2.6285
41.2	9.1794	7.1563	6.5615	8.6361		41.2	7.2059	2.7245	5.6948	2.68
41.4	9.1142	7.4575	6.7434	9.1924		41.4	7.2221	2.5272	5.9914	2.4886
41.6	7.7499	8.6676	6.6792	8.8039		41.6	7.5255	2.7879	5.6064	2.6279
41.8	6.5238	7.2244	6.712	8.4856		41.8	6.8093	2.5701	6.1599	2.7001
42	9.4312	7.364	6.6663	8.4677		42	7.8338	2.8405	5.601	2.7724
42.2	9.3982	6.8128	6.6275	7.967		42.2	7.0845	2.6688	6.016	2.7422
42.4	8.3757	7.1906	6.8138	8.5514		42.4	7.1638	2.771	5.9215	2.6812
42.6	7.2723	6.8281	6.7583	8.3077		42.6	7.0633	2.7578	5.9417	2.7145
42.8	7.5989	6.9586	6.5604	8.638		42.8	7.0176	2.5954	5.6614	3.1681
43	6.9712	7.0514	6.6463	7.6848		43	6.6188	2.6148	5.9694	2.8297
43.2	7.0383	7.3784	6.7159	8.8331		43.2	6.6565	2.6606	5.7872	2.6219
43.4	6.9003	7.3395	6.7526	8.7523		43.4	7.4623	2.7632	6.2496	2.7471
43.6	6.4723	7.0472	6.4102	8.5687		43.6	6.6337	2.7398	5.9601	2.7572
43.8	6.8151	8.2566	6.6358	8.8266		43.8	6.3943	2.61	6.8243	2.6645
44	6.6833	7.9785	6.4883	9.1235		44	7.1409	2.6805	5.8283	2.7593
44.2	6.802	7.1706	6.2965	8.3933		44.2	6.7456	2.6986	6.4153	2.6939
44.4	7.1316	7.3715	6.8165	8.7265		44.4	6.6538	2.7662	5.9977	2.6297
44.6	7.0911	7.2855	6.5553	8.9709		44.6	6.1538	2.6504	5.8028	2.7005
44.8	6.7696	7.2246	6.5807	8.948		44.8	6.3304	2.6147	5.4486	2.5318
45	6.934	7.4078	6.4226	9.194		45	5.7598	2.6582	5.7394	2.7265
45.2	6.7286	7.1315	6.5735	9.3629		45.2	6.6577	2.5083	5.547	2.7092
45.4	7.3204	7.1628	6.8484	8.6004		45.4	6.6099	2.6282	6.1766	2.5545
45.6	7.409	6.8551	6.9233	9.4413		45.6	6.5936	2.8436	5.5084	2.7233
45.8	7.0473	7.4362	6.6332	8.8247		45.8	7.4083	2.6482	5.7587	2.7041
46	6.5565	7.0878	6.4318	8.3644		46	5.7238	2.6834	5.4989	2.5737
46.2	6.9693	7.0839	6.9258	9.0904		46.2	6.3522	2.7032	5.1626	2.6406
46.4	6.7641	7.5021	6.5563	8.5887		46.4	5.1766	2.718	5.5715	2.6731
46.6	6.7116	7.1844	6.8291	8.808		46.6	6.4653	2.7158	5.5233	2.6902
46.8	6.9928	7.245	6.4933	8.9219		46.8	5.2175	2.6446	6.0121	2.6657
47	7.4106	7.0726	6.5791	8.531		47	6.4496	2.682	5.7677	2.5316
47.2	6.8519	7.5375	6.3933	8.877		47.2	6.5966	2.7365	5.5439	2.7205
47.4	6.6832	7.2343	6.65	8.5317		47.4	5.0184	2.6891	6.0885	2.7309
47.6	6.9446	7.5099	6.6408	8.8234		47.6	5.034	2.6253	5.6807	2.5506
47.8	7.0945	6.9247	6.5434	8.8358		47.8	6.8629	2.7297	5.5111	2.7089
48	6.6868	7.1635	6.4494	9.1073		48	6.8757	2.5389	5.4514	2.7332
48.2	6.9771	7.3316	6.6467	8.5302		48.2	5.7381	2.5203	5.5377	2.6381
48.4	7.1627	7.049	6.6854	8.5156		48.4	5.9128	2.8868	5.818	2.7006
48.6	6.9859	7.0224	6.3567	8.6354		48.6	5.7125	2.6177	5.9552	2.7817
48.8	7.0945	6.988	6.754	8.8733		48.8	7.3378	2.6293	6.0611	2.6443
49	7.1846	7.4321	6.4919	8.4015		49	6.772	2.6702	5.7988	2.684
49.2	7.1215	6.9848	6.5732	8.6119		49.2	7.0961	2.5872	5.8487	2.6251
49.4	7.3805	6.9946	6.4897	9.0273		49.4	7.8376	2.6707	5.5228	2.7901
49.6	7.1813	7.4269	6.5048	9.0708		49.6	7.6851	2.6395	6.1493	2.8397
49.8	7.1023	7.4105	6.7197	8.6428		49.8	7.9903	2.7266	6.2176	2.7329
50	7.468	7.4366	6.6109	8.8525		50	7.4027	2.7653	5.8316	2.722
50.2	7.7776	7.4105	6.5876	8.34		50.2	7.7446	2.6561	5.6137	2.8552
50.4	7.3211	7.1285	6.8709	8.9357		50.4	7.8579	2.5978	5.5126	2.7008
50.6	8.4602	7.3252	6.7036	9.2382		50.6	7.4478	2.6835	5.9447	2.6279
50.8	8.1749	7.6942	6.7022	9.3194		50.8	7.4123	2.8148	5.9779	2.8889
51	8.8097	7.0854	6.6432	9.7054		51	7.3323	2.6979	5.5906	2.6245
51.2	7.707	7.5421	6.4532	7.9335		51.2	6.3146	2.713	6.2292	2.505
51.4	7.926	7.5916	6.7895	8.1983		51.4	7.2059	2.6799	5.6801	2.8637
51.6	8.0108	7.3215	6.6209	9.3731		51.6	7.9622	2.5627	5.4074	2.7314
51.8	7.6553	7.4285	6.3846	8.3212		51.8	7.6204	2.5033	6.2791	2.6699
52	7.9214	7.3094	6.4918	8.8152		52	6.2469	2.6204	6.0653	2.7864
52.2	7.3504	7.2953	6.4533	8.3797		52.2	5.8134	2.7826	5.8258	2.8041
52.4	8.2886	7.2699	6.3998	9.0392		52.4	6.8564	2.5873	6.2473	2.7279
52.6	9.0116	7.7271	6.7957	8.9391		52.6	5.9445	2.541	6.1157	2.7141
52.8	6.901	7.2962	6.6324	9.2985		52.8	6.6061	2.7358	6.0555	2.559
53	8.3669	7.4772	6.7307	9.5323		53	6.185	2.5323	6.575	2.7296
53.2	7.373	7.1845	6.7512	8.8445		53.2	7.3656	2.6989	6.3636	2.6893
53.4	8.4976	6.8871	6.7611	9.6921		53.4	4.6314	3.0344	5.7049	2.6686
53.6	7.7672	7.3149	6.5303	8.983		53.6	6.3419	2.6012	6.1067	2.6671
53.8	8.969	7.383	6.5533	9.4554		53.8	6.0776	2.7684	5.9548	2.7337
54	8.1486	7.0867	6.4722	8.7943		54	6.6349	2.7138	6.4722	2.7649
54.2	8.705	7.5981	6.5181	8.6429		54.2	6.895	2.5757	6.2761	2.7935
54.4	8.5712	7.1305	6.5294	9.2075		54.4	6.1205	2.5837	6.1023	2.8428
54.6	8.0655	6.9969	6.7692	8.5395		54.6	6.7659	2.6365	5.8332	2.5376
54.8	7.5194	7.0339	6.3212	8.9715		54.8	7.1225	2.5824	5.7022	2.6011
55	8.898	7.1939	6.3642	8.1144		55	7.0519	2.5105	5.9555	2.5987
55.2	8.5712	7.422	6.5227	8.2517		55.2	6.9502	2.5988	6.388	2.7714
55.4	7.0981	7.5148	6.6132	8.9577		55.4	6.6764	2.6604	6.5552	2.6318
55.6	7.921	7.8324	6.6553	8.9848		55.6	6.1479	2.6603	5.5812	2.712
55.8	8.126	7.278	6.5887	8.9419		55.8	6.8162	2.643	5.6507	2.6179
56	7.6076	7.4942	6.4328	8.975		56	5.5943	2.6537	5.62	2.9948
56.2	8.4838	7.5434	6.7122	9.0552		56.2	6.1245	2.5828	5.649	2.5813
56.4	7.4612	7.1545	6.5651	8.3268		56.4	6.361	2.667	5.229	2.7163
56.6	8.2602	7.5897	6.7784	8.7916		56.6	6.5321	2.5168	5.9366	2.6314
56.8	8.2869	7.3166	6.7517	9.1541		56.8	6.3936	2.7536	5.8506	2.6205
57	7.7917	6.6369	6.7579	9.0006		57	7.9136	2.7238	5.7295	2.6834
57.2	7.5209	7.5443	6.4681	9.2925		57.2	6.8328	2.7575	6.069	2.5212
57.4	6.9817	6.9153	6.5978	8.5327		57.4	6.0458	2.6939	6.0491	2.7537
57.6	8.5504	7.117	6.5502	8.9361		57.6	5.6631	2.6651	5.9402	2.6802
57.8	9.119	7.755	6.4476	8.5238		57.8	6.3779	2.7491	6.1062	2.6972
58	8.6727	7.7688	6.5715	8.7369		58	7.051	3.6246	6.285	2.6795
58.2	8.9125	8.0166	6.6806	9.3249		58.2	7.4225	2.6439	5.6315	2.7911
58.4	9.3313	7.4079	6.4036	8.9182		58.4	7.2776	2.5424	5.7124	2.7214
58.6	8.8856	7.2007	6.4938	8.7183		58.6	7.9638	2.5204	5.9094	2.8423
58.8	7.4654	7.3946	6.5489	8.5194		58.8	6.7481	2.6721	5.5706	2.7112
59	9.3491	7.4916	6.9704	8.3049		59	7.8526	2.7469	5.8098	2.6651
59.2	8.3009	7.0746	6.6455	8.3653		59.2	7.6375	2.6081	5.8346	2.8273
59.4	8.3441	7.2439	6.4082	8.6807		59.4	8.5509	2.6607	5.9805	2.5769
59.6	8.4695	7.6265	6.5476	8.9192		59.6	7.6545	2.5903	5.81	2.7264
59.8	7.6274	7.215	6.5025	8.0925		59.8	7.2088	2.5652	5.663	2.6819
60	7.9683	7.3323	6.5198	8.8352		60	6.5896	2.6313	6.1909	2.623
60.2	8.4864	6.9651	6.5784	8.6066		60.2	8.5704	2.6974	5.5784	2.9278
60.4	8.7148	7.128	6.5783	8.4901		60.4	7.7874	2.6497	5.6186	2.9018
60.6	7.5008	7.2353	6.369	8.2559		60.6	7.9383	2.5505	6.1393	2.6423
60.8	8.2118	7.4796	6.5661	8.4779		60.8	7.8418	2.6001	5.9383	2.6675
61	7.8867	7.4707	6.5165	8.3802		61	7.1053	2.7508	5.7643	2.5142
61.2	6.7835	7.232	6.2533	8.7278		61.2	8.0509	2.5875	7.6244	2.7328
61.4	7.599	7.0728	6.5765	8.3159		61.4	7.137	2.4673	6.7538	2.8138
61.6	7.289	7.7041	6.1993	7.8169		61.6	7.0666	2.5547	7.4336	2.6477
61.8	8.3958	7.0966	6.8514	8.8427		61.8	7.5585	2.7118	7.0739	2.7343
62	8.2907	7.1929	6.2737	8.379		62	7.1973	2.5684	7.0126	2.8218
62.2	8.5227	7.5992	6.2518	8.412		62.2	7.6894	2.6422	7.0905	2.62
62.4	7.873	8.9222	6.3917	8.7134		62.4	7.5291	2.6389	6.9723	2.5908
62.6	8.461	8.4317	6.4691	8.1204		62.6	8.1638	2.7136	7.4357	2.6464
62.8	8.8536	7.2725	6.7332	7.6661		62.8	7.228	2.685	7.0322	2.6472
63	8.2967	7.6051	6.335	9.1944		63	7.5453	2.6966	7.1519	2.6333
63.2	8.7355	7.2307	6.7424	8.7012		63.2	7.492	2.8297	7.2253	2.6997
63.4	8.0728	8.023	6.5017	8.7601		63.4	8.0235	2.6765	6.8347	2.8259
63.6	8.3897	7.4479	6.0494	8.6934		63.6	7.7434	2.6443	7.0382	3.0406
63.8	8.6794	6.8888	6.2919	8.7619		63.8	7.6214	2.741	7.8748	2.7235
64	8.6439	7.3638	6.8274	8.6074		64	7.1663	2.6508	7.5317	2.8599
64.2	8.506	7.1726	6.7458	9.0072		64.2	6.8613	2.6994	7.0475	2.678
64.4	7.2864	7.6341	6.2059	8.0611		64.4	7.5848	2.7026	6.9915	2.6655
64.6	7.9543	7.5086	6.4075	8.7705		64.6	7.0821	2.7007	7.3713	2.6079
64.8	8.2889	7.3908	6.7812	8.8211		64.8	8.107	2.6302	7.0539	2.6654
65	8.8008	7.7141	6.2723	8.7846		65	7.7626	2.6342	6.7267	2.7994
65.2	8.7275	7.547	6.7095	9.0143		65.2	7.5709	2.8416	6.8597	2.8174
65.4	7.1386	7.3353	6.598	8.6739		65.4	8.3872	2.7483	7.1701	3.2624
65.6	7.2804	7.5014	6.4568	8.3449		65.6	7.5031	2.6528	7.052	2.7495
65.8	7.1084	7.5756	6.6542	8.0605		65.8	7.1798	2.7685	6.8278	2.7033
66	7.8265	7.6874	6.2638	8.4534		66	6.952	2.6537	7.3595	2.693
66.2	9.5256	7.1283	6.689	9.3974		66.2	7.3441	2.5768	7.1227	3.3014
66.4	9.5739	7.4596	5.9202	8.5564		66.4	7.9032	2.7329	7.3883	2.5734
66.6	9.4787	6.9303	6.7772	8.1771		66.6	7.6326	2.6187	7.0827	2.6208
66.8	9.5492	7.132	6.3804	8.667		66.8	8.4923	2.6047	7.0643	2.6691
67	10.2199	8.1037	6.2663	8.5132		67	8.0941	2.8178	6.9831	2.7202
67.2	10.1283	7.0064	6.2969	8.5819		67.2	7.0619	2.6021	6.9599	2.8153
67.4	9.8135	7.7246	6.1862	8.7714		67.4	8.2366	2.6044	7.2713	2.6435
67.6	9.7224	7.3874	6.441	9.164		67.6	7.9341	2.7025	7.646	2.5813
67.8	10.3163	7.2877	6.5638	9.0076		67.8	7.2083	2.6171	7.512	2.6354
68	10.1517	7.6456	6.8327	9.3102		68	6.952	2.67	6.7782	2.7135
68.2	10.428	8.0554	6.6669	8.4627		68.2	7.922	2.7306	7.2054	2.6979
68.4	10.7905	7.9447	6.3022	8.478		68.4	7.6194	2.6133	7.371	2.613
68.6	10.1256	7.4852	6.4731	8.5321		68.6	7.4487	2.7678	7.2397	2.7712
68.8	10.5006	7.4002	6.4859	8.8263		68.8	8.0001	2.6259	6.9343	2.6988
69	10.3061	7.5924	6.9028	8.9612		69	8.4298	2.6252	6.6843	2.8724
69.2	10.8855	7.5504	6.3162	8.3218		69.2	8.4387	2.8676	7.3961	2.9868
69.4	9.9949	7.6086	6.658	8.6716		69.4	7.4696	2.6795	6.5923	2.9352
69.6	10.4554	7.4667	6.4491	8.727		69.6	8.1238	2.6767	7.3967	2.6517
69.8	9.9992	8.0099	6.2311	8.3306		69.8	7.3717	2.5968	6.9756	2.8433
70	10.837	6.9984	6.5988	8.2983		70	8.1049	2.8374	7.3009	2.6695
70.2	10.5214	7.3387	6.3009	8.6237		70.2	7.1058	2.766	6.9448	2.7905
70.4	10.2605	8.2264	6.4653	8.3186		70.4	7.5474	2.7453	7.5783	2.8921
70.6	10.2139	7.297	6.5554	8.2572		70.6	7.4891	2.7268	7.3182	2.8637
70.8	10.2219	8.0733	6.8441	8.3889		70.8	7.312	2.7017	7.3222	2.6662
71	9.7814	7.1372	6.4359	8.0086		71	6.6334	2.674	6.8355	2.8228
71.2	10.0053	7.2034	6.2821	8.333		71.2	6.7713	2.7629	7.1997	2.8575
71.4	10.0095	7.1452	6.3345	8.5061		71.4	6.3734	2.6911	7.2166	2.6775
71.6	9.9909	6.8881	6.1107	8.2239		71.6	6.7995	2.6499	6.8798	2.588
71.8	9.7813	7.2741	6.4438	8.3738		71.8	7.6164	2.5029	7.4549	2.8196
72	9.801	7.1064	6.3988	8.0197		72	6.385	2.5565	6.9794	2.7422
72.2	9.4589	6.8094	6.6691	8.5656		72.2	5.6904	2.6788	6.9322	2.5353
72.4	9.1121	7.575	6.1044	8.5729		72.4	5.8194	2.7266	7.2209	2.8739
72.6	8.5634	7.1301	6.2815	8.5406		72.6	5.6668	2.801	7.0657	2.7854
72.8	9.614	7.4834	6.5519	8.265		72.8	6.2174	2.8794	6.7857	2.5944
73	10.0542	6.6043	6.4395	8.3006		73	5.5795	2.8872	7.0876	2.5552
73.2	9.4437	7.1809	6.598	8.5871		73.2	5.8881	2.4966	7.329	2.6644
73.4	9.5063	7.2534	6.0027	8.8991		73.4	5.8164	2.6797	7.3321	2.688
73.6	9.4263	7.3767	6.501	8.1239		73.6	6.5592	2.5346	6.998	2.639
73.8	10.2789	7.2768	6.5043	9.3864		73.8	5.6053	2.6685	6.6105	2.625
74	9.8665	7.1515	6.319	8.9985		74	6.7406	2.53	6.6335	2.5833
74.2	9.8791	7.2166	6.4532	8.0407		74.2	6.3908	2.5628	7.2755	2.6446
74.4	9.7813	6.99	6.5378	8.3395		74.4	7.3332	2.6161	7.6197	2.9213
74.6	9.1962	7.1436	6.5809	7.9238		74.6	6.0367	2.665	6.8709	2.728
74.8	9.0429	7.8941	6.4807	8.3608		74.8	5.6043	2.5538	7.0089	2.7197
75	8.7591	6.9914	6.5038	8.832		75	5.9816	2.5372	6.9366	2.7759
75.2	9.1886	7.0276	6.4982	8.2143		75.2	5.7145	2.6306	7.4362	2.814
75.4	9.4822	7.4307	6.4601	8.5761		75.4	6.3001	2.6727	7.0837	2.5616
75.6	9.6913	7.4004	6.4712	8.2075		75.6	6.0032	2.6804	7.1905	2.8079
75.8	9.8144	7.7071	6.8179	8.6919		75.8	6.4527	2.5654	6.9457	2.5713
76	9.8484	7.254	6.5623	8.7278		76	6.4708	2.9851	7.1167	2.7501
76.2	9.3024	7.085	6.7931	8.1866		76.2	6.6391	2.5868	6.913	2.6366
76.4	9.9238	7.8288	6.3543	8.8524		76.4	7.1603	2.7678	7.3378	2.7634
76.6	10.5013	7.3122	6.766	8.381		76.6	5.714	2.6753	7.0706	2.5815
76.8	10.3863	7.3019	6.5836	9.2165		76.8	6.5541	2.9764	7.3705	2.6354
77	10.1396	6.5977	6.3845	8.5513		77	6.9446	2.6626	7.0793	2.8056
77.2	9.8353	6.7632	6.2194	8.5683		77.2	6.838	3.431	7.2157	2.7555
77.4	9.5417	6.7606	6.3617	8.4985		77.4	6.4723	3.217	6.883	2.7051
77.6	9.7929	7.0452	6.0906	8.7575		77.6	5.5411	3.0902	6.9726	2.6813
77.8	9.4709	7.4293	6.6441	8.6281		77.8	7.4943	2.5187	7.7391	2.8207
78	9.7819	6.6311	6.6166	8.7755		78	8.2072	2.6776	7.0258	2.655
78.2	9.6233	7.3098	6.4112	8.8821		78.2	7.5096	2.7615	7.1045	2.53
78.4	10.3772	7.4242	6.3672	8.1352		78.4	7.7325	2.6216	6.2747	2.7849
78.6	9.9267	7.3589	6.5579	8.6821		78.6	8.1137	2.6363	7.3213	2.8491
78.8	9.6137	6.9792	6.1731	8.0628		78.8	7.3679	2.758	6.945	2.6053
79	9.48	7.6224	6.1749	8.4004		79	7.4398	2.611	7.1209	2.7002
79.2	9.2683	7.1239	6.5216	8.3616		79.2	7.3702	2.8027	7.4708	2.5193
79.4	9.1511	7.2646	6.3145	8.3692		79.4	6.8974	2.6653	7.2676	2.7165
79.6	9.1616	7.3746	6.2646	8.6561		79.6	7.1211	2.7302	7.4613	2.8027
79.8	9.6368	6.5126	6.3348	8.9543		79.8	7.603	2.5186	7.13	2.6944
80	9.0411	7.3379	6.3598	8.4524		80	7.4005	2.5262	6.8238	2.7367
80.2	9.9527	7.2966	6.3996	8.6253		80.2	7.2671	2.5524	7.0646	2.5577
80.4	10.1779	7.288	6.3287	8.569		80.4	8.3829	2.6569	7.3539	2.7776
80.6	9.8039	7.141	6.2874	8.4291		80.6	8.2851	2.5567	6.7937	2.6351
80.8	10.1783	7.1283	6.238	8.2788		80.8	7.7148	2.573	7.1318	3.041
81	9.963	8.2057	6.4827	8.8645		81	7.6026	2.7248	7.2761	2.6363
81.2	9.7866	6.9939	6.1848	8.1949		81.2	7.8892	2.7089	7.2323	2.7412
81.4	10.1339	7.5743	6.3876	8.9556		81.4	7.4411	2.65	6.9296	2.5712
81.6	10.1931	7.136	6.6051	8.0791		81.6	7.2407	3.2024	7.0427	2.6986
81.8	9.9036	7.0312	6.5445	8.2718		81.8	7.528	2.6753	7.0465	2.7246
82	9.4791	7.062	6.2349	8.9629		82	7.4013	2.701	6.982	2.9522
82.2	8.9359	6.4399	6.382	8.9102		82.2	8.1971	2.6163	6.6802	2.5993
82.4	9.6552	6.6793	6.249	8.2156		82.4	7.9031	2.9145	7.4685	2.5995
82.6	7.1417	7.055	6.2808	8.5944		82.6	6.9639	2.6576	6.6469	2.7002
82.8	7.0692	7.2868	6.3748	8.377		82.8	7.5656	2.4575	7.2989	2.6556
83	7.9408	7.042	6.2303	7.9238		83	6.8265	2.7482	7.2882	2.6524
83.2	8.3333	7.052	6.1004	8.5421		83.2	8.0137	2.6292	7.7009	2.7214
83.4	7.7727	7.2763	6.5097	9.0109		83.4	7.3059	2.5926	7.1937	2.7432
83.6	8.3447	7.2034	6.0579	9.0094		83.6	6.1671	2.6757	6.8547	2.5441
83.8	8.7671	7.3779	6.6266	8.1805		83.8	6.0003	2.5979	7.1786	2.7894
84	7.9809	7.8481	6.7061	8.5292		84	6.1111	2.5918	7.3678	2.6908
84.2	7.622	7.2057	6.5356	8.6229		84.2	6.5408	2.6374	7.0766	2.7903
84.4	7.3737	7.0843	6.7491	8.8085		84.4	6.1814	2.5925	7.4261	2.6594
84.6	7.3638	6.914	6.5261	7.8982		84.6	5.838	2.7815	6.7217	2.7054
84.8	7.0652	7.3925	6.6714	8.4597		84.8	5.8232	2.6497	7.3837	2.7524
85	8.1515	7.0565	7.0297	8.0032		85	5.3044	2.5943	7.4902	2.7878
85.2	7.5704	7.3113	6.5002	8.6087		85.2	6.1658	2.8404	7.5536	2.904
85.4	7.9731	7.3248	6.5369	8.4879		85.4	6.4613	2.6375	7.1484	2.7052
85.6	8.1014	6.8725	6.3864	8.6325		85.6	5.7796	2.6632	6.9999	2.8545
85.8	9.1836	7.3132	6.0673	8.6272		85.8	6.1753	2.5825	7.4508	2.5877
86	8.405	7.4599	6.3496	8.6302		86	5.8954	2.82	6.9223	2.8835
86.2	8.4992	7.5473	6.3082	8.2625		86.2	7.3547	2.5998	7.4641	2.7131
86.4	8.7285	7.5289	6.87	8.2142		86.4	8.0055	2.5539	7.2604	2.58
86.6	8.0409	7.2089	5.9912	8.862		86.6	7.7958	2.7275	7.3252	2.6329
86.8	8.7139	7.381	6.1492	8.8889		86.8	7.5304	2.755	6.9103	2.5459
87	8.6317	7.0276	6.6277	8.6037		87	8.2438	2.7037	7.0858	2.6325
87.2	8.1769	7.1154	6.6526	8.2557		87.2	7.6751	2.8297	6.7021	2.6705
87.4	7.895	7.5939	6.6979	8.6346		87.4	7.4859	2.7392	6.7399	2.8317
87.6	8.4422	6.942	6.8947	8.4143		87.6	7.5756	2.7391	7.4108	2.8444
87.8	7.957	7.9716	6.4289	8.3878		87.8	7.6648	2.6404	6.9602	2.7132
88	7.4601	6.9858	6.4053	8.2157		88	6.2695	2.6355	6.9057	2.806
88.2	8.1404	7.057	6.8805	8.4685		88.2	6.325	2.6347	6.9734	2.7217
88.4	8.4955	6.7901	7.1832	8.169		88.4	7.723	2.7625	6.5751	2.5288
88.6	7.9861	7.2629	6.9648	8.0791		88.6	7.2257	2.7765	6.888	2.7641
88.8	7.8682	7.2941	6.5104	8.4281		88.8	7.8729	2.8067	6.9149	2.5925
89	7.8446	8.0745	6.5463	8.486		89	5.9757	2.6271	7.1932	2.6278
89.2	7.0329	7.1715	6.3919	8.6433		89.2	5.7561	2.9708	6.8609	2.5883
89.4	8.5797	7.3542	6.4047	8.2654		89.4	5.7929	2.6483	6.9878	2.8627
89.6	8.7108	7.6251	6.2422	8.8283		89.6	5.6704	3.0042	7.1166	2.9423
89.8	8.5744	7.4484	6.217	8.3757		89.8	6.1785	2.8103	7.1592	2.7171
90	8.1919	7.6006	6.6787	8.7876		90	6.7167	2.5805	7.171	2.8433
90.2	7.869	7.2316	6.308	8.0933		90.2	5.7682	2.7367	7.4307	2.7208
90.4	7.561	7.2393	6.6154	9.0634		90.4	6.5611	2.8207	6.7556	2.5721
90.6	7.909	6.947	6.1814	8.1935		90.6	5.2606	2.7115	6.8241	2.7357
90.8	7.9301	7.6587	7.0823	8.3836		90.8	5.8193	2.7146	7.4259	2.6233
91	8.2224	7.1516	6.4803	8.7443		91	7.6144	2.6352	7.4573	2.5421
91.2	7.6419	7.3538	6.6284	9.0179		91.2	7.1881	2.5127	6.9723	2.5396
91.4	7.4387	7.643	6.3082	8.4128		91.4	6.6294	2.6478	7.4144	2.7782
91.6	8.5053	7.3968	6.4247	8.5908		91.6	6.9001	2.7808	7.0891	2.9019
91.8	8.564	7.4333	6.3631	8.3889		91.8	5.8614	2.6991	7.3901	2.6555
92	8.6883	7.1794	6.5294	8.7975		92	7.7971	2.7107	7.2183	2.5784
92.2	7.9055	7.417	6.4337	8.8588		92.2	8.0968	2.6677	7.2894	2.6783
92.4	8.2461	7.5555	6.5268	8.8112		92.4	8.1256	2.7888	7.0905	2.7488
92.6	7.6642	6.7719	6.3082	8.6351		92.6	6.8594	2.5275	7.3139	2.5708
92.8	8.5459	7.1949	6.4154	8.5345		92.8	7.6978	2.6448	7.026	3.149
93	8.5225	7.2263	6.3544	8.3375		93	8.0286	2.7129	7.0756	2.6373
93.2	8.2301	7.4909	6.4732	8.591		93.2	7.8377	2.6233	7.0771	2.8555
93.4	8.0265	7.426	6.3883	8.4761		93.4	7.8837	2.6542	6.9782	2.6601
93.6	8.2647	7.4358	6.4901	8.3491		93.6	7.8128	2.6171	6.9964	2.6761
93.8	7.5914	7.0077	6.3315	8.5764		93.8	7.5735	2.6959	7.3464	2.7166
94	7.8043	7.3672	6.3615	8.6509		94	7.4581	2.7432	6.7932	2.7285
94.2	8.3552	7.3999	6.5726	8.7994		94.2	8.3367	2.6607	6.947	2.5921
94.4	8.3245	7.2401	6.2562	8.2652		94.4	8.4432	2.8031	6.6387	2.7238
94.6	8.0672	7.2174	6.336	8.3972		94.6	8.227	2.5681	6.8617	2.7158
94.8	8.6573	7.2471	6.1074	8.5957		94.8	8.0136	2.7271	7.2793	2.5502
95	8.2095	7.368	6.3339	8.1768		95	7.5718	2.5849	7.0613	2.6656
95.2	8.98	7.535	6.3274	8.8975		95.2	7.514	2.5836	7.1051	2.7907
95.4	8.6573	7.2971	6.1387	8.4752		95.4	7.1588	2.9168	7.0073	2.6649
95.6	7.9417	7.0832	6.2592	8.7443		95.6	7.669	2.6597	7.1412	2.662
95.8	9.139	7.7357	6.5633	8.2649		95.8	5.8274	2.6056	7.3458	2.5579
96	8.0837	7.1061	6.4762	9.138		96	4.5397	2.7142	7.0437	2.5778
96.2	8.3697	7.2977	6.594	8.2881		96.2	6.7648	2.7809	6.7802	3.156
96.4	8.2523	6.9106	6.4691	8.5969		96.4	6.3028	2.7653	6.9334	2.6308
96.6	8.9158	7.0731	6.5085	8.4914		96.6	6.5739	2.7145	7.1385	2.7734
96.8	9.258	7.3304	6.571	8.9577		96.8	6.5849	2.6093	7.1612	2.664
97	9.1757	7.4661	6.4193	8.7349		97	6.111	2.6311	7.5124	2.5198
97.2	8.9723	7.5098	6.8059	8.6184		97.2	6.7532	2.4745	6.7642	2.844
97.4	9.4655	7.0531	6.4834	8.0783		97.4	5.9953	2.6942	7.0729	2.5218
97.6	8.3077	7.8324	6.149	8.3662		97.6	6.6181	2.5043	6.7559	2.5961
97.8	8.2462	7.2008	6.2063	8.8528		97.8	6.8743	2.6202	7.3228	2.7476
98	8.8303	7.1806	6.4582	8.3757		98	6.6466	3.0437	7.1379	2.6962
98.2	8.7739	6.9737	6.1248	8.5762		98.2	6.5578	2.6989	7.0909	2.6398
98.4	8.2195	7.5837	6.6661	9.0645		98.4	7.0356	2.5641	7.3735	2.8174
98.6	8.3606	7.0423	6.5258	8.2938		98.6	6.9582	2.6577	6.9342	2.8022
98.8	8.5812	7.2975	6.1512	8.3337		98.8	6.6844	2.7114	6.6104	2.7694
99	7.9357	7.2802	6.6339	8.4841		99	5.8959	2.6979	7.1011	2.7312
99.2	8.5415	7.0756	6.6399	8.5387		99.2	6.7593	2.677	6.8462	2.5592
99.4	8.6558	7.3974	6.2877	8.2137		99.4	6.9183	3.1007	6.6817	2.7528
99.6	9.0321	7.3127	6.5101	8.3473		99.6	5.7806	2.7403	6.8827	2.7696
99.8	8.8059	7.5344	6.6695	8.6439		99.8	5.6996	2.8769	7.2517	2.734
100	8.2116	7.4454	6.5144	8.3889		100	5.6551	2.6571	6.9944	2.9036
100.2	8.8648	7.1428	6.2772	8.505		100.2	7.0651	2.6081	6.8658	2.6618
100.4	8.892	7.4426	6.5449	8.0584		100.4	6.6646	2.6794	7.0031	3.1603
100.6	8.9562	7.3967	6.8081	8.0346		100.6	6.7206	2.9211	7.0973	2.7463
100.8	9.1017	7.6286	6.5302	8.4445		100.8	6.3619	2.5934	6.9459	2.6376
101	9.131	7.5119	6.2681	8.235		101	5.816	2.6256	7.1986	3.5595
101.2	8.4835	7.6587	6.258	8.7039		101.2	5.589	2.7245	7.1977	2.7436
101.4	8.8851	7.2707	6.3332	8.5522		101.4	5.7261	2.6128	7.5467	2.6797
101.6	8.8255	7.0778	6.4004	8.6517		101.6	5.9863	2.5828	6.9925	2.8014
101.8	8.9059	7.4499	6.2982	8.5392		101.8	5.9028	2.5966	7.3567	3.0053
102	8.8731	7.5698	6.0741	8.2719		102	7.7782	2.6182	7.2036	2.8796
102.2	9.0988	7.272	6.1648	8.5208		102.2	8.0023	2.6529	7.0072	2.966
102.4	9.1344	7.2755	6.5519	8.5799		102.4	7.6301	2.6526	6.9975	2.6644
102.6	9.3547	7.3571	6.3364	8.0358		102.6	6.8865	2.584	7.0285	2.7433
102.8	9.1177	7.177	6.3596	8.388		102.8	8.0669	2.5938	7.2491	2.6323
103	9.0712	7.6366	6.3572	8.6356		103	7.5929	2.6488	7.217	2.9363
103.2	8.5051	7.5348	6.6645	8.6589		103.2	7.4303	2.464	6.8085	2.8457
103.4	9.0956	7.2663	6.3115	8.3236		103.4	7.7161	2.7494	7.2197	2.9596
103.6	9.2878	7.466	5.8986	8.785		103.6	7.0111	2.5479	6.7898	2.7891
103.8	9.5923	7.299	6.5276	7.8285		103.8	7.9606	2.5618	7.2594	2.6659
104	8.8351	6.7524	6.3277	8.675		104	6.6288	2.67	6.7379	2.9023
104.2	9.4543	7.2369	6.3645	8.1214		104.2	5.7042	2.5905	7.0136	2.8703
104.4	8.7838	7.5679	6.522	8.7904		104.4	6.5906	2.6765	7.0588	2.9692
104.6	8.9436	7.4169	6.4446	8.6698		104.6	6.7093	2.621	7.2065	2.6362
104.8	8.8466	7.4384	6.6144	8.1437		104.8	7.2459	2.5798	7.3584	2.7476
105	9.1918	7.1102	6.6	8.3781		105	5.4673	2.5699	6.7928	2.6224
105.2	8.499	7.4679	6.5414	8.5882		105.2	5.857	2.4816	6.993	2.9591
105.4	8.6535	7.3492	6.5618	8.6404		105.4	5.8665	2.5685	7.0408	2.5939
105.6	9.1595	7.257	6.2916	8.4852		105.6	6.8731	2.6614	7.4501	2.6203
105.8	8.5956	7.1612	6.3535	8.2376		105.8	5.933	2.6511	6.8492	2.7808
106	8.8467	7.4589	6.3003	8.1916		106	5.8606	2.6237	7.0171	2.7016
106.2	9.0221	7.5435	6.6075	8.5785		106.2	6.3409	2.8637	7.0804	2.6952
106.4	8.8449	7.0192	6.6395	8.1092		106.4	6.6301	2.7005	7.075	2.8522
106.6	9.0752	7.1602	6.4672	8.8206		106.6	6.9629	2.785	7.1357	2.6509
106.8	9.3172	7.0162	6.4393	8.4406		106.8	6.6925	2.5671	6.9399	2.8137
107	8.8337	7.3392	6.467	7.8277		107	6.6044	2.8027	7.2712	2.8571
107.2	9.0805	7.323	6.3827	8.5447		107.2	7.3293	2.6889	7.0211	2.753
107.4	9.24	7.3712	6.3349	8.5202		107.4	7.75	2.6824	7.5695	3.0582
107.6	8.8097	6.8817	6.7864	8.0341		107.6	7.5739	2.4857	7.256	3.0778
107.8	8.683	7.2971	6.9993	9.1727		107.8	7.6199	2.7321	7.0855	2.6856
108	8.5446	7.2618	6.3333	8.4797		108	7.0119	2.5728	7.3336	2.6753
108.2	8.5819	7.3117	6.5553	8.4988		108.2	7.3289	2.8318	7.1775	2.7271
108.4	8.7506	7.3083	6.8955	8.1406		108.4	6.9132	2.7381	7.0351	2.7545
108.6	8.8651	7.4524	6.322	8.17		108.6	7.8199	2.6209	7.1188	2.631
108.8	8.7355	7.2061	6.2446	8.5391		108.8	7.4836	2.8283	7.0191	2.8097
109	8.6042	7.3378	6.4815	8.4319		109	7.5404	2.5919	7.4993	2.7589
109.2	8.676	7.1312	6.6232	8.7028		109.2	7.9677	2.6865	7.331	2.7253
109.4	9.3151	6.8885	6.7417	8.1802		109.4	8.126	2.5446	6.6166	2.678
109.6	8.6327	7.1797	6.8435	8.7862		109.6	7.3675	2.629	7.1381	2.8694
109.8	7.9696	7.8367	6.4458	8.1765		109.8	7.2757	2.7244	7.1509	2.6333
110	8.1685	6.8347	6.5861	8.5992		110	7.7582	2.4845	7.3706	2.6189
110.2	9.1992	7.118	6.3321	8.3496		110.2	6.7357	2.6102	6.9731	2.5501
110.4	7.7399	7.1321	6.5396	8.7285		110.4	7.2606	2.6922	7.1282	2.6778
110.6	7.7479	7.5044	6.4636	8.2157		110.6	6.3634	2.7379	7.0869	2.6379
110.8	8.1526	7.4256	6.5377	8.3552		110.8	7.9454	2.8342	7.0581	2.813
111	7.3714	7.0444	6.7597	8.3151		111	6.6729	2.6781	7.3907	2.6463
111.2	7.6303	7.0023	6.3561	8.5083		111.2	6.0503	2.5979	7.3212	2.6415
111.4	7.317	7.4529	6.5546	8.4531		111.4	6.3477	2.5793	7.0177	2.7617
111.6	7.7592	7.1087	6.4942	8.4994		111.6	7.7974	2.623	7.0817	2.7433
111.8	7.5189	7.3427	6.744	8.7509		111.8	7.7616	2.5632	7.3195	2.7591
112	7.039	7.3771	7.0215	8.2225		112	6.951	2.7825	6.7885	2.9083
112.2	7.6816	6.5894	6.8317	8.6818		112.2	7.5003	2.6632	6.9635	2.5113
112.4	7.3614	7.5206	6.3068	8.688		112.4	7.7913	2.59	7.2092	2.7994
112.6	7.1834	7.1785	6.2439	7.946		112.6	6.3786	2.5463	7.3622	2.9423
112.8	7.1245	7.5151	6.6938	8.4422		112.8	6.8881	2.6028	7.1049	2.7238
113	8.4482	7.4411	6.4554	8.3605		113	7.369	2.7546	7.0176	2.7627
113.2	7.5632	7.6129	6.8924	8.59		113.2	7.1136	2.6699	7.2816	2.8096
113.4	8.3687	7.7181	6.3667	7.742		113.4	7.8244	2.7199	6.9846	2.6148
113.6	6.954	7.5286	6.6344	8.2354		113.6	8.501	2.7215	7.2137	2.5433
113.8	8.0389	7.21	6.4491	7.5437		113.8	7.4541	2.6517	7.0477	2.6455
114	7.6521	7.4931	6.4286	8.2958		114	7.8356	2.7382	6.9737	2.8837
114.2	7.4748	6.7075	6.5185	8.0383		114.2	7.7789	2.6768	7.2033	2.636
114.4	7.3953	7.2077	6.1413	8.2071		114.4	7.3398	2.6999	7.4962	2.7889
114.6	6.8533	7.464	6.1949	8.7052		114.6	6.2706	2.7779	7.0117	2.718
114.8	8.8904	7.1491	6.5165	8.0862		114.8	6.3535	2.7035	7.411	2.6227
115	8.6538	7.6591	6.6596	8.3342		115	6.4853	2.662	7.1686	2.7491
115.2	8.8051	7.215	6.8191	8.7942		115.2	6.6037	2.783	6.8951	2.6839
115.4	8.6406	7.4875	6.6846	7.6462		115.4	6.9949	2.7006	7.2937	2.8365
115.6	8.37	7.0855	6.6853	9.4105		115.6	6.8095	2.9493	7.7651	2.7932
115.8	8.6534	7.178	6.5293	8.3102		115.8	6.3466	2.653	6.8254	2.6558
116	8.6917	6.5257	6.7126	9.0704		116	7.1835	2.6665	6.4499	2.7668
116.2	6.8926	7.1842	6.2972	8.2387		116.2	6.5248	2.5591	6.9299	2.6339
116.4	8.4964	7.2296	6.4932	8.8549		116.4	6.8257	2.5672	6.9945	2.8662
116.6	8.0159	6.7295	6.5559	9.2797		116.6	5.1015	2.7257	6.9216	2.7372
116.8	9.1356	7.3401	6.3795	8.7636		116.8	6.1464	2.7943	7.262	2.6475
117	8.1703	7.0098	6.8947	8.4734		117	7.7462	2.6683	7.1186	2.7724
117.2	8.4262	6.5988	6.6114	8.4926		117.2	6.7065	2.7799	7.0477	2.6208
117.4	8.6201	7.4316	6.3062	8.4376		117.4	8.2037	2.6106	6.8861	2.6749
117.6	9.0632	7.0595	6.4845	8.417		117.6	6.841	2.6664	6.9912	2.7732
117.8	7.0348	6.9421	6.5581	9.2016		117.8	6.2918	2.5915	6.8456	2.8536
118	8.5811	7.0728	6.4765	8.3874		118	4.905	2.5068	7.0431	2.9751
118.2	8.6153	7.0053	6.6243	8.3402		118.2	6.763	2.6913	7.0857	2.7525
118.4	9.068	7.0451	6.8922	8.7644		118.4	6.9552	2.7592	7.4227	2.7908
118.6	8.2404	7.0642	6.7573	8.569		118.6	6.5045	2.4893	7.2216	2.809
118.8	8.5546	6.8444	6.6464	8.27		118.8	6.7456	2.6399	6.9351	2.6596
119	8.2891	6.9644	6.647	8.5834		119	5.8095	2.6814	7.3096	2.6532
119.2	7.7266	6.9851	6.6564	8.9514		119.2	6.4987	2.6261	6.9612	2.6844
119.4	8.1393	6.9417	6.4684	8.9411		119.4	5.5809	2.4351	7.0429	2.6851
119.6	7.2863	6.8168	6.914	8.9069		119.6	5.2573	2.649	7.0271	2.6616
119.8	7.7428	6.7443	6.8232	8.0082		119.8	4.4835	2.6148	6.8599	2.8602
120	9.0922	7.1599	8.152	8.9364		120	7.9477	2.5256	7.0504	2.8752
120.2	8.7209	7.1166	7.7291	8.0818		120.2	7.2408	2.6436	7.4482	2.8601
120.4	8.7733	6.6613	8.2352	8.4054		120.4	8.2289	2.8125	7.4954	2.6739
120.6	8.5174	7.1016	8.229	8.3444		120.6	7.0873	2.6242	7.5037	2.737
120.8	8.2635	6.7304	8.1841	8.5293		120.8	7.3172	2.8099	7.4711	2.713
121	8.1381	6.9781	9.0246	8.3944		121	7.3624	2.5467	7.3725	2.5251
121.2	8.5007	7.0492	8.7069	8.1688		121.2	7.4103	2.6528	7.9146	2.782
121.4	8.036	7.6562	8.4294	8.4286		121.4	7.4747	2.6252	8.2022	2.681
121.6	8.6623	6.9972	8.3573	8.7089		121.6	8.1993	2.6653	7.8569	2.6643
121.8	8.5026	7.3418	7.1673	8.8708		121.8	8.2427	2.5878	8.7961	2.6007
122	8.4016	6.7063	6.6806	8.7232		122	7.9042	2.6335	6.8248	2.6778
122.2	7.7428	6.789	6.4778	7.8512		122.2	7.6856	2.8051	6.7971	2.7568
122.4	7.0176	7.1599	6.3808	7.8895		122.4	8.0625	2.5836	7.1427	2.9325
122.6	6.9818	6.76	6.2921	7.7965		122.6	7.7076	2.6724	7.3867	2.6516
122.8	7.4579	7.2502	6.1505	8.1819		122.8	7.5003	2.6668	7.2448	2.5859
123	7.4663	6.9044	6.7607	9.1538		123	7.9724	2.7102	7.2535	2.9968
123.2	7.3537	6.8327	6.631	8.6623		123.2	7.2869	2.5438	7.4972	2.8554
123.4	6.9851	7.0474	6.8017	8.1244		123.4	7.5166	2.5523	6.9698	2.6678
123.6	8.5764	6.8166	6.4245	8.1758		123.6	8.3561	2.7115	6.7678	2.7054
123.8	7.0731	7.3157	6.4227	8.5891		123.8	7.7433	2.7021	7.295	2.886
124	8.2903	6.87	6.8841	8.3313		124	7.9659	2.8268	6.8725	2.6363
124.2	7.6405	7.1415	6.5033	8.336		124.2	7.3455	2.6195	5.2815	2.7991
124.4	7.1711	6.9345	6.8277	8.5556		124.4	7.309	2.4892	4.7035	2.8356
124.6	8.8626	7.4021	6.7145	7.8643		124.6	4.9957	2.5683	4.6851	2.7426
124.8	8.5068	7.3837	6.5371	8.3677		124.8	7.924	2.5292	4.4978	2.6644
125	8.7186	6.9806	6.4848	8.8029		125	6.3554	2.5968	5.3556	2.7543
125.2	8.9057	7.4222	6.5072	8.8522		125.2	6.9526	2.6985	4.9536	2.6682
125.4	8.8989	7.1039	6.5465	8.3154		125.4	6.8137	2.8356	4.8863	2.6789
125.6	7.8498	7.3986	6.2405	8.3563		125.6	6.4875	2.6728	4.5058	2.7358
125.8	8.5595	7.4728	6.6688	8.1282		125.8	6.3149	2.5786	4.5463	2.8331
126	8.4192	7.2168	6.5854	8.1937		126	7.0793	2.6869	4.7572	2.6775
126.2	7.7756	7.413	6.4603	7.9167		126.2	6.4541	2.7489	4.3576	2.7009
126.4	8.1857	7.4929	6.8436	7.928		126.4	8.2213	2.5435	4.8727	2.6753
126.6	8.3078	6.821	6.4206	8.4978		126.6	6.7881	2.4441	4.7023	2.6204
126.8	7.5776	7.7568	6.6292	8.0177		126.8	6.5835	2.9131	4.5513	2.5976
127	7.6475	7.4409	6.5847	8.6301		127	6.7443	2.6855	4.4731	2.7687
127.2	7.2347	7.5004	7.0198	8.4678		127.2	5.2447	2.6797	5.0621	2.6439
127.4	7.9514	6.8027	6.3675	7.9266		127.4	5.6617	2.6983	4.9431	2.8088
127.6	7.1122	7.1436	6.5735	8.8148		127.6	5.3284	2.6424	5.219	2.7182
127.8	7.4069	7.2834	6.3981	8.4006		127.8	6.5173	2.6594	5.0135	2.5222
128	7.3415	7.3296	6.4674	8.0841		128	5.8835	2.5504	4.9109	2.551
128.2	7.2292	7.414	6.6938	8.0067		128.2	5.6755	2.6155	5.0156	2.7169
128.4	8.4	7.0039	6.4219	8.2941		128.4	6.0756	2.7552	4.9342	2.888
128.6	8.2335	7.1691	6.7348	8.3939		128.6	6.9048	2.5311	4.9943	2.7384
128.8	7.7299	7.2301	6.4031	8.273		128.8	6.8185	2.5881	4.8729	2.652
129	7.5401	7.1501	6.3558	8.4249		129	6.578	2.5203	4.5828	2.6665
129.2	7.565	7.2996	6.4106	8.0479		129.2	6.3005	2.8005	4.7097	2.7432
129.4	7.085	6.9132	6.0635	8.3534		129.4	7.1474	2.6729	4.0447	2.8657
129.6	7.4742	7.0341	6.248	8.2818		129.6	6.7104	2.6984	4.4094	2.7772
129.8	7.3793	6.7788	6.9369	8.3647		129.8	7.0777	2.8104	4.4541	2.6276
130	7.7932	7.4608	6.732	8.7849		130	6.1976	2.6198	5.0973	2.6566
130.2	8.3257	7.2265	6.3932	8.5886		130.2	6.5242	2.6344	3.9587	2.6523
130.4	8.7152	7.1529	6.9516	8.974		130.4	6.8653	2.5105	3.53	2.8193
130.6	8.5465	7.1022	6.4143	8.3274		130.6	6.9761	2.6585	4.9717	2.6317
130.8	7.5399	7.1816	6.5558	8.2803		130.8	6.6349	2.6698	4.3903	2.6984
131	7.6285	7.2997	6.6346	8.8073		131	7.9941	2.741	4.0945	2.6287
131.2	7.9285	6.9641	6.3621	7.9989		131.2	6.0803	2.6549	3.5635	3.0149
131.4	8.2539	7.0066	6.5352	8.398		131.4	6.6054	2.7363	3.8774	2.5266
131.6	6.9325	7.1877	6.5257	8.2074		131.6	7.0464	2.5648	5.8684	3.2453
131.8	6.6694	7.4203	6.8147	8.4736		131.8	7.5904	2.9285	4.0406	2.8373
132	7.0187	7.2992	6.2441	7.5132		132	7.0272	2.6348	4.2771	2.5992
132.2	7.3884	7.1759	6.532	7.8835		132.2	6.5707	2.6868	4.0166	2.8093
132.4	7.5997	7.6047	6.5046	8.0389		132.4	7.4643	2.7962	4.4204	2.7428
132.6	7.5046	7.1718	6.3977	7.9295		132.6	6.1366	2.9063	4.0501	2.6717
132.8	7.9068	7.1287	6.7058	8.8917		132.8	7.276	2.6711	3.7109	2.7675
133	7.3951	7.2504	6.6248	8.21		133	5.0535	2.5369	3.9838	2.6394
133.2	6.9532	7.3694	6.6129	8.8379		133.2	5.5142	2.7417	4.9833	2.5805
133.4	7.8897	7.3142	6.3111	8.4728		133.4	5.3123	2.8455	4.2162	2.7935
133.6	7.4869	7.5788	6.7072	8.9461		133.6	6.3048	2.7912	4.3827	2.6818
133.8	7.9951	7.1982	6.7721	8.269		133.8	5.5076	2.5498	3.7247	2.6946
134	8.1645	7.6635	6.547	8.348		134	5.9772	2.5205	3.9036	2.7137
134.2	8.027	7.4068	6.5465	8.1626		134.2	6.0766	2.593	3.414	2.7178
134.4	8.0061	7.0945	6.4971	8.5943		134.4	6.051	2.7455	4.1957	2.5972
134.6	7.2418	7.2583	6.2422	7.9797		134.6	6.5688	2.5486	4.3385	2.4657
134.8	7.606	7.1241	6.5726	8.3071		134.8	5.4662	2.657	3.7608	2.503
135	8.1697	6.9258	6.0874	8.7171		135	6.1616	2.7506	4.1119	2.6631
135.2	7.3607	7.0927	6.551	8.7397		135.2	5.3601	2.6866	4.3532	3.0589
135.4	7.5742	7.1377	6.4297	8.504		135.4	5.4289	2.6064	4.0022	2.7712
135.6	7.8459	7.4746	6.886	8.6106		135.6	5.5479	2.6041	4.3276	3.2731
135.8	7.5012	7.1764	6.3239	8.2052		135.8	6.2403	2.6391	4.2503	2.878
136	7.5163	7.3048	6.658	7.8733		136	5.0594	2.8034	5.8551	2.582
136.2	7.4445	7.2113	6.3032	9.0371		136.2	6.5038	2.8708	5.8896	2.8109
136.4	7.5923	7.2782	6.3217	8.1385		136.4	5.7942	2.6156	4.1098	2.7516
136.6	7.3186	7.5771	6.7444	9.0867		136.6	5.9273	2.757	6.0052	2.8171
136.8	7.3307	7.8364	6.5061	8.4649		136.8	5.2908	2.6843	5.5393	2.6295
137	7.4225	7.5417	6.1693	8.2839		137	5.7024	2.6559	4.0644	2.8152
137.2	8.1273	7.052	6.6486	8.4929		137.2	6.4718	2.6063	4.2917	2.5596
137.4	8.0687	7.6439	6.7357	8.1803		137.4	6.5308	2.6857	3.7239	2.5927
137.6	8.1196	7.9398	6.4236	8.5468		137.6	6.025	2.6134	4.3281	2.6493
137.8	7.2097	7.4111	6.4761	8.8801		137.8	5.8278	2.6815	3.9287	2.636
138	7.5206	7.27	6.3676	8.5176		138	5.6166	2.7999	3.9825	2.7697
138.2	8.2525	7.7418	6.7775	8.5136		138.2	6.2971	2.7733	4.0783	2.5615
138.4	7.7859	7.5608	6.2837	8.9153		138.4	6.4851	2.7937	6.6186	3.0443
138.6	7.1968	7.3005	6.4155	9.3643		138.6	5.6384	2.7721	5.9559	2.6362
138.8	7.7845	6.872	6.4321	9.0409		138.8	7.3945	2.8087	6.3268	2.8476
139	7.8693	7.5769	6.8125	8.4362		139	6.6193	2.6498	6.0319	2.6346
139.2	7.4783	7.0904	6.4119	8.8843		139.2	6.4906	2.7247	6.1357	2.7534
139.4	7.3663	7.0974	6.1159	8.4762		139.4	4.6717	2.7369	5.3672	2.7999
139.6	7.3068	7.381	6.4493	9.5245		139.6	5.8357	2.6898	6.0735	2.7575
139.8	7.0373	7.0728	6.5067	8.5069		139.8	5.9773	2.6447	7.042	2.9084
140	7.4673	7.3339	6.7198	9.4128		140	5.7866	2.8348	6.8018	2.7854
140.2	7.1009	7.2579	6.3298	8.8165		140.2	5.8856	2.674	6.7812	2.751
140.4	7.6826	7.4895	5.9621	9.1843		140.4	6.142	2.6533	5.8441	2.8172
140.6	7.3197	7.0646	6.793	8.6779		140.6	5.3764	2.8327	4.8417	2.7598
140.8	7.5794	6.7442	6.5366	8.6988		140.8	5.8275	2.7984	4.2362	2.6114
141	7.4291	7.0255	6.9812	8.6376		141	4.803	2.7042	4.341	2.535
141.2	7.0939	7.1775	6.5169	8.4785		141.2	5.1753	2.6422	4.6267	2.5413
141.4	7.5824	7.3426	6.2407	9.1769		141.4	5.8147	2.5545	5.5497	2.8472
141.6	7.4681	7.3798	6.1673	8.7481		141.6	5.4647	2.8575	4.789	2.9837
141.8	8.132	7.5293	6.7717	9.3304		141.8	5.5228	2.5577	5.2726	2.9663
142	8.3875	7.619	6.7134	9.7783		142	6.2963	2.8047	4.9186	2.5952
142.2	8.0152	7.423	6.333	9.3633		142.2	5.7173	2.6343	6.5297	2.9246
142.4	8.1987	7.5556	6.7616	9.1353		142.4	4.9856	2.643	6.6574	2.7972
142.6	8.2841	7.6419	6.4726	9.1396		142.6	5.5941	2.6005	5.7964	2.7281
142.8	7.6315	7.4523	5.5325	9.4958		142.8	4.961	2.5209	6.078	2.5742
143	7.464	7.5162	6.0854	8.8676		143	5.9159	2.5882	7.3415	2.7791
143.2	7.6791	7.7233	6.509	9.106		143.2	5.868	2.5695	5.7746	3.0874
143.4	7.4427	7.2082	6.2492	9.1126		143.4	6.7414	2.6696	6.1219	2.8788
143.6	7.8762	7.0817	6.2223	9.0855		143.6	6.1955	2.7402	6.9005	2.6889
143.8	7.5729	7.4011	5.9965	8.985		143.8	5.1916	2.7054	7.4118	2.8204
144	7.9668	7.4751	6.8118	8.4939		144	6.1865	2.7409	7.5295	2.6336
144.2	7.4731	7.4071	6.4331	8.8626		144.2	6.1793	2.6152	6.3002	2.6803
144.4	7.4882	7.476	6.739	9.4774		144.4	6.4215	2.6591	6.534	2.6346
144.6	7.2748	7.2828	6.2212	9.8748		144.6	5.2886	2.648	6.6586	2.7948
144.8	7.066	7.0788	6.8652	8.5839		144.8	6.357	2.6306	6.9247	3.2196
145	8.6565	6.9652	6.4566	9.0889		145	6.4602	2.7051	7.4206	2.8853
145.2	7.6073	7.3566	6.4792	8.6123		145.2	5.8997	2.6454	5.6581	3.0486
145.4	7.5197	7.051	6.7389	8.1489		145.4	5.708	2.6447	5.7384	3.0206
145.6	7.3938	7.561	6.0046	8.5504		145.6	6.353	2.6318	6.2945	2.8196
145.8	8.0128	7.0991	6.1756	8.1773		145.8	5.8735	3.0309	5.9179	2.6018
146	7.803	7.3018	6.6456	8.9921		146	6.2591	2.6919	5.5154	2.6502
146.2	8.6096	7.5658	6.4139	8.8903		146.2	5.7382	2.7735	6.385	2.7644
146.4	8.2881	6.8753	6.7432	8.197		146.4	6.4121	3.1204	6.73	2.7979
146.6	7.6362	7.3357	6.5787	8.0459		146.6	6.4778	2.6045	6.3474	2.6724
146.8	8.1216	7.1036	6.6859	9.0025		146.8	6.3767	2.6113	6.3301	2.5858
147	7.675	7.3556	6.6269	9.3901		147	6.6956	2.7688	6.6893	2.8559
147.2	7.9382	6.921	6.6966	8.4312		147.2	6.0574	2.6921	5.7515	2.6761
147.4	8.293	7.1129	6.9548	9.1253		147.4	5.4785	2.5885	5.9615	2.6392
147.6	7.8093	6.9099	6.3898	8.2563		147.6	6.7394	2.5692	7.3867	2.8344
147.8	9.0218	7.1934	6.4474	8.6362		147.8	5.9785	2.779	5.4414	2.7027
148	8.2359	7.1377	6.7207	8.9066		148	6.6402	2.7025	5.7947	2.699
148.2	8.5996	7.2832	6.4852	8.7907		148.2	6.4328	2.7108	6.7744	2.9504
148.4	8.7124	7.0067	6.6887	8.8396		148.4	6.045	2.7987	6.3173	2.9364
148.6	7.5215	7.301	6.5481	8.6515		148.6	6.1119	2.4997	7.3766	2.6149
148.8	7.8674	7.1306	5.9234	8.7239		148.8	7.2735	2.7843	6.3743	2.7511
149	7.874	7.453	7.047	9.6897		149	6.59	2.7567	6.4863	2.7308
149.2	8.9819	7.5818	6.3552	9.6523		149.2	6.557	3.1568	6.7282	2.6917
149.4	8.0621	6.9751	6.8013	9.0916		149.4	5.9183	2.6511	6.5085	2.6014
149.6	7.5265	7.121	6.6972	8.6896		149.6	7.4738	2.7998	6.4817	2.7058
149.8	7.187	7.0933	6.1051	9.0943		149.8	6.3983	2.5743	5.8328	2.6884
150	7.8284	7.3838	6.8103	8.2411		150	5.658	2.8721	6.3772	2.8225
150.2	8.2807	6.9751	6.76	8.929		150.2	6.3677	2.7501	5.3721	2.5721
150.4	8.6761	7.342	6.9595	9.1667		150.4	7.0874	2.6544	5.4715	2.6554
150.6	8.2025	7.2376	6.867	9.221		150.6	6.385	2.5323	6.2162	2.5436
150.8	7.9078	7.5282	6.4363	8.6916		150.8	6.4664	2.6582	6.383	2.684
151	8.604	7.5297	6.3497	8.6144		151	5.7722	2.7142	6.4102	2.8698
151.2	7.3451	6.8192	7.0081	9.0501		151.2	5.97	2.773	6.5509	2.6673
151.4	8.1314	7.205	6.9873	8.7069		151.4	7.1889	2.8118	7.4439	2.6657
151.6	8.2886	7.3997	6.4776	8.4089		151.6	5.7264	2.5602	6.3927	2.7094
151.8	7.3996	7.3645	6.0936	9.1636		151.8	6.5673	2.8243	6.584	2.7811
152	7.4301	7.5006	5.7609	8.4155		152	5.87	2.719	6.9725	2.5638
152.2	7.4865	7.4298	6.117	9.944		152.2	6.81	2.6695	7.1077	2.757
152.4	7.2283	6.6009	6.4927	9.503		152.4	6.7925	2.7056	7.0645	2.7037
152.6	7.2792	7.0924	6.5117	8.5987		152.6	5.9649	2.6312	6.1868	2.5026
152.8	7.1054	6.8722	6.0956	8.7944		152.8	5.4923	2.6013	7.0131	2.6795
153	7.3052	7.0202	6.6188	9.0413		153	6.2948	2.6353	7.3586	2.7742
153.2	7.8165	7.2448	6.4596	9.0129		153.2	5.4308	2.8058	6.6485	2.5946
153.4	7.6395	7.5959	6.7121	9.0952		153.4	6.5206	2.6896	5.7217	2.6287
153.6	7.7977	6.9608	6.723	8.404		153.6	7.0126	2.6866	6.9774	2.6282
153.8	7.3508	6.9376	6.3164	8.2707		153.8	6.6527	2.7783	6.4485	2.6338
154	7.0141	7.5118	6.4995	8.6611		154	5.0868	2.5506	6.7181	2.6715
154.2	7.4779	7.2481	6.6529	8.8091		154.2	6.8003	2.8069	7.2245	2.7753
154.4	7.6282	7.121	6.4648	8.8142		154.4	6.2269	2.6318	6.8536	2.7672
154.6	7.5915	7.4326	6.1803	8.8589		154.6	5.6567	2.5437	6.4081	2.6377
154.8	7.9938	7.9973	6.2355	8.5731		154.8	6.6904	2.9905	6.7967	2.6736
155	7.7498	7.4636	6.1766	8.6487		155	6.1245	2.6736	6.8764	2.8265
155.2	7.4382	7.4747	6.0382	8.9067		155.2	6.2238	2.5505	6.0371	2.6372
155.4	7.9596	6.9297	6.634	8.4397		155.4	6.5689	2.6637	6.7975	2.749
155.6	7.6622	7.2011	5.9174	8.6893		155.6	6.8631	2.6437	6.354	2.4987
155.8	7.878	6.9469	6.6651	8.6633		155.8	6.3488	2.8305	7.2487	2.7573
156	7.6584	7.0523	6.4078	8.2874		156	6.3728	2.8285	6.2088	2.6412
156.2	7.5206	7.5658	6.3109	8.9571		156.2	7.4583	2.6602	7.1062	2.8721
156.4	7.2901	7.0082	6.3622	8.7847		156.4	7.9498	2.6577	7.1813	2.6307
156.6	7.9587	7.1454	6.8244	8.5587		156.6	8.5113	2.6014	6.7572	2.6449
156.8	7.999	7.5072	6.0814	9.1058		156.8	8.2726	2.6956	7.4107	2.7835
157	7.5288	7.1545	6.9151	9.1103		157	5.1534	2.7646	8.0786	2.6818
157.2	8.2431	7.2993	6.6132	9.3746		157.2	6.0248	2.6255	5.9573	2.8588
157.4	7.745	7.4768	6.7766	8.591		157.4	5.9625	2.6765	7.065	2.7969
157.6	7.6906	7.2252	6.1423	8.9409		157.6	6.1862	2.851	6.5843	2.5378
157.8	7.7748	7.2494	6.7825	8.4802		157.8	7.5655	2.5756	6.1723	2.8479
158	7.7201	7.4419	6.2409	8.7539		158	7.4098	2.7279	6.3972	2.926
158.2	7.7725	7.5225	6.3123	8.6755		158.2	5.738	2.8325	6.1347	2.8493
158.4	7.0219	7.276	6.5286	8.6509		158.4	5.4927	2.6423	6.0046	2.7395
158.6	6.8463	7.5098	6.6816	8.2858		158.6	7.7587	2.8342	5.9806	2.6881
158.8	7.5366	7.101	6.2093	7.9799		158.8	6.9938	2.8302	6.6253	2.6222
159	7.0761	7.0098	6.7523	8.0219		159	6.919	2.6169	6.0107	3.7442
159.2	7.4069	7.1273	6.5243	8.703		159.2	6.0796	2.6902	6.0534	2.9258
159.4	7.1838	7.344	6.6226	7.9948		159.4	6.5347	2.7639	6.6104	2.7674
159.6	7.411	7.2888	6.7218	8.4202		159.6	6.4819	2.6044	6.5306	2.8534
159.8	7.2841	7.5109	6.1751	9.0571		159.8	6.7405	2.8588	6.665	2.9183
160	7.6901	7.2398	6.8541	8.6097		160	5.4285	2.8877	6.4632	2.7019
160.2	7.338	7.1043	6.4013	8.3514		160.2	4.8912	2.7704	8.208	2.7403
160.4	6.9865	7.3776	6.7059	8.579		160.4	5.7968	2.5829	6.2207	2.8127
160.6	7.1092	6.9737	6.1358	9.0405		160.6	5.509	2.7274	6.7044	2.9106
160.8	7.288	6.9884	6.5103	8.6951		160.8	5.3443	2.693	7.1813	2.81
161	6.7846	6.9584	6.8067	8.7882		161	5.0006	2.8338	6.7491	2.9351
161.2	7.3678	7.5584	6.3034	8.9027		161.2	5.9108	2.6191	6.8497	2.817
161.4	7.2817	6.9031	6.6385	8.8407		161.4	6.3357	2.9982	6.54	2.6269
161.6	7.1337	7.0436	6.6069	8.8068		161.6	6.4659	2.7361	6.1294	2.8363
161.8	7.7056	7.2624	6.4623	8.501		161.8	6.1744	2.7429	6.1471	2.6426
162	7.6105	7.1894	6.6796	9.1384		162	7.3807	2.5531	7.4174	2.6363
162.2	7.9748	7.1643	6.9055	8.8451		162.2	7.4416	2.6941	6.7844	2.6129
162.4	7.2031	6.9984	6.7469	9.3136		162.4	7.6667	2.7043	7.4103	3.0175
162.6	7.6695	7.1446	6.8354	8.8924		162.6	7.1721	2.6054	6.1592	2.69
162.8	7.3154	7.3334	6.7303	9.1122		162.8	6.521	2.6062	5.0683	2.5725
163	7.3008	6.9898	6.3976	9.18		163	7.0087	2.7167	5.985	2.6881
163.2	7.3321	7.3183	6.5646	8.7067		163.2	7.1307	2.7297	6.2588	2.5119
163.4	7.6142	7.001	6.2012	8.8062		163.4	7.7216	2.6232	5.9103	2.7796
163.6	7.5226	7.1297	6.3269	8.8425		163.6	7.3428	2.5962	5.7335	2.7778
163.8	7.7616	6.6692	6.4093	8.7072		163.8	6.0334	2.853	5.5751	2.8581
164	7.7568	7.2661	6.1392	9.0944		164	7.068	2.7137	4.4587	2.5137
164.2	7.4305	7.3204	6.5395	9.1907		164.2	5.4158	2.6094	6.0506	3.0313
164.4	7.238	6.837	6.5501	8.9482		164.4	6.2333	2.7849	6.6719	2.6413
164.6	7.8514	6.8367	6.6347	8.2841		164.6	6.5786	2.6409	6.8454	2.6441
164.8	7.6232	7.0947	6.8091	8.7754		164.8	6.0505	2.6397	5.9502	2.8618
165	7.5762	6.7945	6.5798	9.3736		165	6.1034	2.7038	6.399	2.7642
165.2	7.4968	7.1698	6.2779	8.6074		165.2	5.2246	2.8724	6.1923	2.8132
165.4	7.4875	7.1458	6.4452	8.3843		165.4	4.8866	2.6701	5.658	2.6352
165.6	7.9291	7.1037	6.288	8.5265		165.6	5.6502	2.5202	7.2131	2.6598
165.8	7.6361	7.0989	6.3307	8.5992		165.8	4.7526	2.7659	6.3691	2.7162
166	7.5921	6.825	6.1744	8.365		166	6.3045	2.6509	6.7381	2.7935
166.2	7.3372	6.9384	6.8201	8.5463		166.2	4.8353	2.8475	6.8813	2.8214
166.4	6.9997	7.3469	6.3412	8.0296		166.4	7.1615	2.5203	6.9813	2.6137
166.6	7.6444	7.4444	6.3842	8.1006		166.6	6.8616	2.6986	5.7567	2.7066
166.8	7.3949	7.1215	6.3389	8.8048		166.8	8.1378	2.5098	6.736	2.7948
167	7.0919	7.1848	6.8371	8.8064		167	5.0791	2.8797	5.597	2.6686
167.2	7.5921	6.9369	6.6686	8.7348		167.2	5.7895	2.5788	5.7403	2.8644
167.4	7.4466	7.0944	6.4239	8.4675		167.4	6.2507	2.6504	5.3317	2.6368
167.6	8.1647	7.1567	5.9131	8.8841		167.6	5.9243	2.8085	6.55	2.6916
167.8	7.5804	6.7618	6.6655	8.0881		167.8	5.3997	2.7656	7.6701	2.5744
168	7.4578	7.0972	6.6891	8.5831		168	7.3636	2.7611	6.5296	2.7311
168.2	7.6234	7.1645	6.5775	7.9465		168.2	7.4745	2.6523	5.7409	2.6602
168.4	7.3747	6.9645	6.3777	8.4999		168.4	7.6361	2.715	5.9303	2.7378
168.6	7.7873	7.4285	6.5616	8.5519		168.6	7.0873	2.7139	5.3179	2.6534
168.8	7.4947	6.9572	6.4765	8.0632		168.8	7.2056	2.5831	6.5009	2.5828
169	7.2685	7.3245	6.5983	7.9506		169	7.6156	2.7645	6.5718	2.7812
169.2	7.5167	6.6532	6.341	7.95		169.2	6.9976	2.715	6.6904	2.598
169.4	7.953	8.3628	6.7444	8.3473		169.4	6.4419	2.6971	5.9294	2.6114
169.6	7.2092	7.5063	6.4509	8.7073		169.6	5.9008	2.8481	6.7081	2.7634
169.8	7.3621	7.155	6.9846	8.3802		169.8	5.657	2.755	6.791	2.7844
170	7.3365	6.9652	6.712	8.0259		170	5.9871	2.6129	6.3051	2.626
170.2	7.416	7.1322	5.9986	8.9175		170.2	5.8416	2.5843	5.4006	2.6338
170.4	7.5084	7.3147	6.3336	8.366		170.4	5.0289	2.5866	6.3612	2.5427
170.6	7.2457	6.9909	6.7718	8.3145		170.6	5.7136	2.8411	5.5971	2.7698
170.8	7.2452	7.6856	6.5393	8.28		170.8	5.1671	2.6233	6.8356	2.7665
171	7.8871	6.8354	6.4783	8.5345		171	4.8581	2.8376	6.454	2.6155
171.2	7.4595	7.3615	6.4552	8.6081		171.2	5.7455	2.6538	7.1375	2.7209
171.4	7.3607	7.4272	6.5825	8.2912		171.4	4.7602	2.6213	6.2584	2.7248
171.6	7.2033	6.6368	6.6564	8.3006		171.6	6.826	2.6507	5.4893	2.7491
171.8	7.1741	7.608	7.2065	8.5243		171.8	7.2322	2.5193	5.8203	2.5869
172	7.4815	7.2311	6.4082	8.8308		172	6.8828	2.7222	5.5265	2.6729
172.2	7.4064	6.8286	5.9393	8.1362		172.2	7.1074	2.9737	6.51	2.7608
172.4	7.2998	7.2096	6.4723	8.1978		172.4	6.9378	2.7759	6.0467	2.6438
172.6	7.6289	7.0329	6.7539	8.4763		172.6	7.0249	2.6147	7.5248	2.6993
172.8	6.911	7.6241	6.5646	8.1348		172.8	7.7291	2.691	6.7336	2.5577
173	7.2876	7.3377	6.2008	7.5883		173	7.032	2.629	6.9932	2.5372
173.2	7.2288	6.6694	6.5446	8.1165		173.2	7.2804	2.7239	7.2717	3.0069
173.4	7.4437	7.5028	6.7866	8.4241		173.4	7.5028	2.744	7.6416	2.5898
173.6	7.3674	7.2905	6.6362	7.8932		173.6	6.5729	2.7027	7.1604	2.8358
173.8	7.257	7.1891	6.7178	8.3649		173.8	6.836	2.593	7.0728	2.6537
174	8.0288	7.7758	6.7317	8.5384		174	7.5077	2.717	7.9467	2.7286
174.2	7.4518	7.0503	7.0646	8.6743		174.2	7.2729	2.6527	6.1375	2.5639
174.4	7.8896	6.9766	6.7684	8.543		174.4	5.8498	2.582	5.7743	2.7223
174.6	7.3647	6.9769	6.5622	9.1522		174.6	7.6014	2.8175	5.9027	2.5796
174.8	7.6952	6.8021	6.6733	8.5933		174.8	7.7827	2.7033	4.9078	2.7934
175	7.8634	6.9963	6.1743	8.6799		175	7.1979	2.8552	6.8139	2.6132
175.2	7.547	7.1692	6.1919	8.2731		175.2	7.8049	2.7032	7.4948	2.6904
175.4	7.4103	7.3265	6.4458	8.356		175.4	7.6537	2.6687	4.8003	2.6735
175.6	7.5008	7.0827	6.6925	8.1171		175.6	5.8998	2.6608	5.4732	2.6792
175.8	7.5326	7.1412	6.5636	8.5847		175.8	7.5857	2.6937	5.972	2.7334
176	7.7091	6.9736	6.9421	8.9494		176	7.5996	2.6326	5.0222	2.6787
176.2	7.7338	6.4711	6.3572	8.3981		176.2	8.0063	2.4709	5.4404	2.719
176.4	7.4135	6.8088	6.5394	8.0914		176.4	8.0316	2.5121	5.4959	2.6226
176.6	7.3264	7.1895	6.3375	7.9197		176.6	7.4973	2.5492	6.5744	2.7952
176.8	7.6831	7.4308	6.4886	8.1722		176.8	6.5048	2.8819	4.917	2.7117
177	7.6871	6.6526	6.5134	8.3274		177	7.3942	2.6591	4.7311	2.5853
177.2	8.3874	7.064	6.5887	8.037		177.2	6.2164	2.5893	4.9184	2.5223
177.4	7.8966	7.1073	6.3766	8.5186		177.4	7.6194	2.7655	6.2856	2.7216
177.6	7.7046	7.0975	5.9821	8.3334		177.6	6.5876	2.6069	6.1115	2.5315
177.8	7.8898	7.4679	6.0804	8.4707		177.8	7.2504	2.5534	5.0369	2.9678
178	7.7633	7.0258	6.2068	8.4868		178	7.3293	2.6775	5.547	2.6041
178.2	7.5821	7.3015	6.4074	8.4059		178.2	7.0582	2.7636	6.1814	2.7175
178.4	7.2112	6.8585	6.6903	8.2549		178.4	6.8991	2.6755	4.8437	2.7221
178.6	7.1947	7.2729	6.7657	8.3933		178.6	6.9188	2.6222	5.3785	2.6766
178.8	7.9357	7.2106	6.8033	7.8475		178.8	6.6511	2.7732	5.5802	2.7428
179	7.0831	7.5483	6.3769	7.8621		179	6.984	2.6502	5.5679	2.775
179.2	7.5938	8.9402	6.692	8.2481		179.2	7.2086	2.4349	6.2065	2.6243
179.4	7.1585	6.6499	6.8912	8.4697		179.4	6.5954	2.7666	5.3858	2.7922
179.6	7.5796	7.2058	6.4343	7.977		179.6	7.1245	2.754	6.028	2.6296
179.8	7.5138	7.367	6.5841	8.2054		179.8	6.5863	2.7795	7.4717	2.7613
180	7.4785	7.3016	6.346	8.0066		180	6.5311	2.6704	5.6561	2.8727
180.2	7.5707	8.8927	6.4689	7.8072		180.2	7.5427	2.7385	6.1428	2.6626
180.4	7.1174	8.7002	6.306	8.6785		180.4	6.624	2.6414	5.6912	2.7779
180.6	7.3857	8.6754	6.5968	8.4197		180.6	6.8436	2.6924	5.2059	2.7054
180.8	7.8295	8.9925	6.6032	8.1576		180.8	7.0872	2.5671	5.8244	2.6727
181	7.6003	8.495	6.5074	8.8004		181	5.0204	2.5967	5.7423	3.0312
181.2	7.3847	8.9344	6.3588	8.2067		181.2	6.9287	2.5049	6.0837	2.9639
181.4	7.9876	8.8028	6.7086	8.3452		181.4	8.2893	2.7214	5.5908	2.6889
181.6	7.5047	8.8256	6.8506	8.864		181.6	7.5467	2.7259	6.8865	2.6363
181.8	7.4594	8.412	6.2402	8.0759		181.8	5.1115	2.7465	6.9217	2.7895
182	7.5592	7.9221	6.6741	8.4477		182	4.3768	2.5404	6.6534	2.6949
182.2	7.5747	9.348	6.8465	8.1991		182.2	5.6116	2.5961	7.4938	3.2006
182.4	7.8856	9.1414	6.5491	8.1258		182.4	5.1976	2.5392	6.8567	2.5677
182.6	7.3028	9.5667	6.4088	8.3055		182.6	6.1897	2.6361	7.1994	2.8389
182.8	7.5234	7.6356	6.3103	7.7571		182.8	7.2954	2.694	6.7291	2.907
183	7.6833	7.9849	6.4653	8.0857		183	7.5765	2.6607	6.8202	2.7301
183.2	7.5107	8.8164	6.227	8.5306		183.2	7.901	2.9288	6.5387	2.6684
183.4	7.5088	8.6077	6.3611	8.0192		183.4	7.1253	2.7148	7.3268	2.68
183.6	7.3847	9.1085	6.5561	8.0698		183.6	6.9131	2.5457	6.0975	2.8071
183.8	7.1017	7.438	6.6416	7.5319		183.8	7.5102	2.5654	5.0072	2.7049
184	7.4856	8.0642	6.1168	8.5151		184	7.5682	2.6705	5.9504	2.6917
184.2	7.4052	7.5463	6.2548	8.0885		184.2	6.522	2.705	6.3624	2.7753
184.4	7.2244	8.4731	6.1836	8.6903		184.4	7.946	2.6375	6.3451	2.7291
184.6	7.2845	8.2311	6.4427	8.8147		184.6	7.704	2.6159	7.5148	2.9482
184.8	7.478	8.4052	5.9772	8.1159		184.8	7.6286	2.6734	6.5969	2.5446
185	6.8492	7.9416	5.7598	8.8059		185	8.0198	2.7288	6.7884	2.8416
185.2	6.9164	8.0588	6.6664	8.7475		185.2	7.0924	2.6631	6.4174	2.5424
185.4	6.7161	8.3883	6.2084	8.3674		185.4	7.3103	2.6228	6.5797	2.9685
185.6	7.3091	7.6008	6.6022	8.6011		185.6	6.4598	2.6148	7.2685	2.6968
185.8	7.4968	7.5923	6.2494	8.5557		185.8	7.8651	2.5967	7.2979	2.9321
186	7.8146	7.2764	6.1825	8.6367		186	5.6094	3.1962	6.6628	2.6526
186.2	8.0773	7.6323	6.4106	8.4457		186.2	5.0757	2.65	6.3274	2.7673
186.4	7.5226	8.2367	6.0932	8.2322		186.4	6.0389	2.5117	6.0945	2.7756
186.6	7.3521	8.4163	6.4799	8.3539		186.6	6.1574	2.5908	5.9212	2.9869
186.8	7.4818	8.5939	6.3409	8.6051		186.8	5.8618	2.6162	5.9169	2.6248
187	7.6106	9.4191	6.3895	8.2399		187	5.8032	2.6581	6.704	2.5623
187.2	7.3833	8.5526	6.7358	8.0687		187.2	7.3185	2.5847	7.1706	2.6391
187.4	7.4973	8.1078	6.8687	8.8275		187.4	5.5092	2.6857	6.395	3.0256
187.6	7.5281	8.5248	6.1033	8.554		187.6	5.9194	2.6272	6.6478	2.6373
187.8	7.121	9.1869	6.3601	7.8864		187.8	5.3937	2.5927	5.8207	2.709
188	7.4084	8.653	6.2688	8.6624		188	5.7119	2.5708	6.3784	2.546
188.2	8.0093	7.9344	6.2549	7.7004		188.2	5.7015	2.5421	6.5824	2.7461
188.4	7.2018	8.2128	6.3044	8.3665		188.4	4.6735	2.6704	6.4404	2.6557
188.6	8.6422	9.1361	6.761	7.6143		188.6	6.5496	2.6653	6.9144	2.5868
188.8	7.2377	7.8587	6.6947	8.0876		188.8	7.9766	2.6403	6.8589	2.5574
189	7.1868	9.2863	6.1677	8.5311		189	5.7027	2.6975	7.3425	2.8625
189.2	7.6017	8.9969	6.7965	8.1879		189.2	4.8748	2.4238	6.4494	2.6127
189.4	7.2566	9.3679	6.7232	7.9526		189.4	6.0921	2.6745	7.1742	2.6975
189.6	7.8464	8.6165	6.612	8.2617		189.6	5.2167	2.6546	6.6269	2.9378
189.8	8.3565	7.9596	6.3585	8.2723		189.8	7.7385	2.622	6.4743	2.7098
190	7.472	8.1263	6.334	8.6176		190	5.1955	2.9381	7.7231	2.6204
190.2	7.3909	7.7678	6.7063	8.4119		190.2	5.6619	2.6985	6.0096	2.7437
190.4	7.5436	7.5087	6.2184	8.1018		190.4	7.943	2.5344	7.4383	2.7312
190.6	7.2532	8.5993	6.7265	8.6597		190.6	6.623	2.6049	7.4443	2.7341
190.8	7.4731	8.6644	6.5193	8.4321		190.8	7.1863	2.5923	6.1149	2.5943
191	6.857	8.1826	6.228	7.8158		191	7.1391	2.5576	7.1011	2.7321
191.2	6.6814	8.5261	6.1891	8.6174		191.2	7.1584	2.5861	7.0099	2.6658
191.4	7.0756	9.1537	6.7686	8.1145		191.4	7.0221	2.5043	6.6188	2.6285
191.6	8.1316	8.3744	6.4373	8.511		191.6	6.9015	2.5552	6.4201	2.6784
191.8	7.0384	8.8054	6.4943	8.0876		191.8	6.9116	2.6257	7.0492	2.6936
192	7.0457	8.6138	6.5012	8.5113		192	7.1931	2.5749	6.8159	2.6801
192.2	7.0964	9.1076	6.1953	8.7141		192.2	7.3232	2.6622	6.3467	2.6177
192.4	7.3828	8.6965	6.5813	8.7509		192.4	5.332	2.5393	7.3411	2.6669
192.6	7.1699	8.5656	6.1181	8.775		192.6	5.4853	2.7482	6.1839	2.5992
192.8	7.156	8.5558	6.6735	8.4768		192.8	6.8674	2.6254	6.7138	2.6993
193	7.4072	8.6761	6.3379	8.4072		193	6.0647	2.5586	5.6649	2.7959
193.2	7.3232	8.6996	6.2957	8.4714		193.2	7.3067	2.5811	6.6207	2.8348
193.4	6.963	8.7064	6.7911	8.7177		193.4	8.276	2.5192	7.2905	2.6978
193.6	7.051	9.4057	5.9561	8.5949		193.6	7.3502	2.6094	7.5843	2.8711
193.8	7.7949	8.6864	6.5771	7.4278		193.8	7.7271	2.5969	6.3072	2.6614
194	7.4463	9.3637	5.9648	8.5476		194	7.5776	2.6396	5.9052	3.086
194.2	7.1069	8.6227	6.534	8.5123		194.2	7.6545	2.527	6.8747	2.6998
194.4	6.9362	9.7843	6.4281	8.6628		194.4	7.5915	2.6984	6.7427	2.8855
194.6	7.1283	9.2709	6.5534	8.5659		194.6	8.1211	2.5883	6.9321	2.8095
194.8	7.1808	9.4193	6.803	8.5792		194.8	7.8257	2.5417	7.0713	2.7902
195	7.1697	8.5538	6.6241	7.8084		195	6.9446	2.6928	7.0897	2.8594
195.2	6.9455	8.2969	6.5567	8.3337		195.2	7.7736	2.6411	6.6113	2.6739
195.4	7.1439	8.3519	6.0156	8.5913		195.4	5.7533	2.661	6.3153	2.7879
195.6	7.2749	8.5735	6.4228	8.2048		195.6	5.5523	2.7433	5.8557	3.2277
195.8	7.0072	8.8579	6.3565	8.0247		195.8	7.234	2.5296	6.4618	2.643
196	6.7968	8.8478	6.6492	8.6003		196	7.4612	2.4921	7.4337	2.9118
196.2	6.9101	9.2129	6.5451	8.3248		196.2	7.4432	2.7442	5.8785	2.6224
196.4	7.1167	9.5164	6.3185	8.483		196.4	7.038	2.6421	7.0219	2.7299
196.6	7.8302	8.9552	6.5891	7.1887		196.6	7.0053	2.5679	7.4313	2.7447
196.8	7.5879	8.9074	6.4679	6.8419		196.8	7.5984	2.6419	7.5727	2.589
197	6.8821	9.1945	6.7196	6.9325		197	7.3467	2.6972	6.853	2.7296
197.2	8.0223	8.8202	6.5586	6.9834		197.2	7.6385	2.7444	6.0274	2.7347
197.4	7.5729	8.8322	6.5883	6.9572		197.4	7.437	2.5056	6.4078	2.5656
197.6	7.4151	9.1325	6.251	7.2502		197.6	7.4162	2.4502	6.9949	2.5481
197.8	6.8822	8.8206	6.4457	7.408		197.8	8.213	2.6902	4.8343	2.6706
198	7.1024	8.7669	6.1991	7.2758		198	7.2525	2.7181	7.6406	2.9111
198.2	6.9527	7.2225	6.3821	7.6866		198.2	7.0941	2.6115	6.9575	2.8353
198.4	7.2534	7.2122	6.1502	6.8607		198.4	6.9286	2.6865	6.7941	3.0089
198.6	7.6482	9.1044	6.3724	7.2552		198.6	7.362	2.587	7.8056	2.8998
198.8	7.7503	8.9475	6.7018	6.9369		198.8	8.0115	2.5288	6.6652	2.6554
199	7.9548	8.5884	6.3032	7.5533		199	7.4483	2.5566	6.6196	2.5897
199.2	8.2321	8.7945	6.2649	7.1663		199.2	7.8465	2.5091	5.6806	2.9039
199.4	7.3954	7.8099	6.6402	6.8173		199.4	7.6684	2.5479	6.0597	2.6973
199.6	7.7974	8.7908	6.1392	6.8166		199.6	6.8382	2.6399	7.6445	2.6472
199.8	6.8905	8.9901	6.3316	8.0483		199.8	7.8825	2.6392	5.9426	2.8904
200	7.632	8.0213	6.3543	7.7137		200	7.0469	2.6354	6.3415	2.6331
200.2	7.4819	8.156	6.6353	7.1298		200.2	7.5295	2.6764	6.1071	2.6077
200.4	7.169	8.1042	6.0032	7.3438		200.4	7.2044	2.6983	6.5674	2.6806

## Sheet: Supplementary Figure 20
A				B
Time (ns)	Arg142-Asp405	Arg142-Glu414		Time (ns)	Arg142-Asp405	Arg142-Glu414
0.2	8.7526	2.6561		0.2	4.7379	7.676
0.4	8.8812	3.5183		0.4	5.4208	4.3125
0.6	8.5023	3.4801		0.6	5.6331	4.3107
0.8	8.8016	3.925		0.8	6.2001	4.3575
1	8.4474	3.7847		1	5.5806	4.2575
1.2	9.0657	4.2188		1.2	5.3272	4.2576
1.4	8.2477	3.027		1.4	5.6364	4.1236
1.6	8.715	4.508		1.6	5.7183	4.1616
1.8	8.3406	3.7403		1.8	5.6961	4.584
2	8.6446	4.5328		2	5.1062	4.2753
2.2	8.7791	4.6508		2.2	5.4091	4.2173
2.4	8.7044	4.3309		2.4	5.4407	4.2347
2.6	9.1618	4.0721		2.6	5.3296	4.2834
2.8	8.9621	4.1133		2.8	5.4015	4.1948
3	8.2348	3.1039		3	5.2293	4.1474
3.2	8.7338	3.5884		3.2	4.8955	3.9091
3.4	8.1845	2.977		3.4	5.1499	4.0346
3.6	8.3007	3.7297		3.6	5.3398	4.4455
3.8	8.7297	4.0748		3.8	5.1654	4.4891
4	8.6347	4.0395		4	5.1068	3.9666
4.2	8.5242	3.8535		4.2	4.9858	4.0218
4.4	7.9551	3.4535		4.4	4.7437	3.9298
4.6	8.1284	3.7573		4.6	5.1352	4.2505
4.8	7.5961	3.7373		4.8	5.622	4.1101
5	8.681	4.4457		5	5.0302	5.0686
5.2	8.4162	4.0433		5.2	5.4861	4.8539
5.4	8.7484	4.1795		5.4	4.8327	5.5113
5.6	8.6196	3.8443		5.6	4.7624	5.183
5.8	8.4907	3.9999		5.8	4.7659	5.5736
6	8.4752	3.8343		6	4.8474	5.4349
6.2	8.2143	3.4521		6.2	4.8927	5.2325
6.4	8.0965	3.4476		6.4	4.5328	5.1726
6.6	8.4498	3.9751		6.6	4.6297	6.2405
6.8	7.7068	3.3154		6.8	4.9567	5.8942
7	7.9634	4.2796		7	4.7291	6.1504
7.2	8.3722	3.98		7.2	5.2009	6.612
7.4	8.4236	3.6481		7.4	4.6762	6.8237
7.6	8.0713	3.3009		7.6	4.8439	6.6013
7.8	7.8496	3.9757		7.8	4.6024	6.4948
8	8.6107	3.6629		8	4.9175	6.5739
8.2	8.557	4.2336		8.2	4.9353	6.6719
8.4	7.5075	3.2602		8.4	4.7107	5.8018
8.6	8.074	3.7964		8.6	4.8013	5.3844
8.8	8.245	4.4316		8.8	4.6879	5.9281
9	8.1148	3.3996		9	4.8929	5.6429
9.2	8.3338	2.8987		9.2	4.6764	5.8341
9.4	8.2127	3.3663		9.4	4.674	6.7469
9.6	8.3418	3.7659		9.6	5.1301	7.4528
9.8	8.1104	3.9472		9.8	5.2118	7.188
10	8.4896	3.6063		10	4.9101	7.0231
10.2	8.7769	4.2576		10.2	5.0066	6.4863
10.4	8.7897	4.0342		10.4	4.6648	6.5645
10.6	8.1942	4.1692		10.6	4.5923	6.571
10.8	8.5256	4.2579		10.8	4.9186	6.6726
11	8.2112	3.529		11	4.7605	6.7779
11.2	8.4387	3.6674		11.2	4.618	6.1799
11.4	8.2339	3.6925		11.4	4.8549	6.2121
11.6	8.4549	4.0076		11.6	5.3043	6.775
11.8	8.8444	3.7243		11.8	4.6047	5.7985
12	8.3148	3.8081		12	4.5624	6.1093
12.2	8.2276	3.8935		12.2	4.8231	6.0957
12.4	8.1523	4.181		12.4	5.1156	6.3608
12.6	8.1514	4.2003		12.6	4.6987	6.1309
12.8	8.3892	4.0599		12.8	4.9361	6.3316
13	8.3748	3.2948		13	4.7377	6.3227
13.2	8.3999	4.0756		13.2	4.7735	6.5681
13.4	8.4263	4.2899		13.4	4.4928	6.5469
13.6	8.5576	3.3986		13.6	4.9235	6.2302
13.8	8.5066	3.4424		13.8	4.7841	5.7572
14	9.0653	3.7505		14	4.9357	6.6804
14.2	9.1084	4.3125		14.2	5.2233	6.5416
14.4	8.5001	3.6476		14.4	4.8556	6.6949
14.6	9.0073	3.6213		14.6	4.7531	6.2315
14.8	9.4175	3.9857		14.8	4.5672	5.3994
15	8.8842	3.7664		15	5.177	5.0625
15.2	8.7619	3.8414		15.2	5.0653	4.7452
15.4	8.6894	3.4826		15.4	5.0742	4.973
15.6	8.399	3.5136		15.6	5.4537	4.8625
15.8	8.2357	3.908		15.8	4.9462	5.0317
16	7.9624	3.541		16	4.7256	4.5265
16.2	7.9765	3.3448		16.2	5.1073	4.763
16.4	8.6474	3.5806		16.4	4.7534	5.1722
16.6	9.2197	2.6902		16.6	4.7589	4.8181
16.8	8.3964	2.6916		16.8	4.9713	4.9658
17	8.9435	2.611		17	4.5725	5.9988
17.2	8.7612	2.9367		17.2	4.6902	5.675
17.4	8.9016	2.5873		17.4	6.0273	5.0661
17.6	8.6317	2.597		17.6	5.6399	5.2083
17.8	10.0756	2.7978		17.8	4.7682	5.0998
18	10.1147	2.7418		18	4.954	4.6553
18.2	9.34	2.7021		18.2	4.7738	5.0729
18.4	10.0098	2.7021		18.4	4.7599	5.0071
18.6	9.1587	2.5778		18.6	4.934	6.7726
18.8	8.0753	2.7793		18.8	4.7855	6.0977
19	8.8704	2.5577		19	4.8969	6.5702
19.2	9.4416	2.4923		19.2	4.5595	5.7833
19.4	9.1355	2.6807		19.4	4.7717	6.5947
19.6	8.6081	2.6088		19.6	4.7859	6.2117
19.8	9.5353	2.7916		19.8	4.5106	6.3396
20	9.3722	2.8755		20	4.8162	5.8503
20.2	9.4471	3.026		20.2	4.5877	6.3909
20.4	9.2913	2.7543		20.4	4.7136	6.4831
20.6	9.4584	2.5745		20.6	4.9645	6.2981
20.8	9.3487	2.6689		20.8	4.6146	5.8833
21	8.7534	2.7574		21	4.6948	6.2197
21.2	9.6648	2.6164		21.2	4.7338	6.2168
21.4	9.4191	2.5752		21.4	4.6051	5.9835
21.6	8.7646	2.8813		21.6	5.5238	6.2492
21.8	8.5326	2.6274		21.8	4.8942	6.5052
22	8.8461	2.5888		22	4.8482	6.2573
22.2	9.1781	2.555		22.2	4.7844	6.8846
22.4	9.0741	2.6099		22.4	4.6593	5.5723
22.6	8.6262	2.7493		22.6	4.6386	5.9171
22.8	9.2494	2.7175		22.8	4.5061	5.8733
23	8.9543	2.6909		23	4.5731	6.2182
23.2	8.6311	2.6839		23.2	4.8049	5.3598
23.4	9.2986	2.6773		23.4	4.6183	6.0343
23.6	9.195	2.588		23.6	4.6752	6.5484
23.8	8.8813	2.5179		23.8	4.8502	6.1756
24	9.2223	2.5846		24	4.8059	6.352
24.2	8.7402	2.624		24.2	4.7895	6.0621
24.4	9.072	2.8106		24.4	4.6141	5.9742
24.6	9.1543	2.6579		24.6	4.6055	6.1056
24.8	8.2453	2.7983		24.8	4.8233	6.6155
25	8.9537	2.74		25	4.7364	6.1519
25.2	9.4179	2.6758		25.2	4.5949	5.9578
25.4	9.0892	2.5868		25.4	4.7172	6.3449
25.6	9.0437	2.7611		25.6	4.728	6.2186
25.8	8.7144	2.8046		25.8	4.7529	6.7695
26	9.66	2.6509		26	4.7932	6.9675
26.2	9.2215	2.5922		26.2	4.536	6.1855
26.4	8.8502	2.6137		26.4	4.7813	6.11
26.6	9.2742	2.8612		26.6	4.7564	6.789
26.8	9.0914	2.5814		26.8	4.6428	6.5167
27	8.9853	2.6218		27	4.7481	6.5925
27.2	9.4242	2.6044		27.2	4.717	5.9314
27.4	9.5451	2.5771		27.4	4.8608	6.4148
27.6	9.2578	2.7434		27.6	5.0928	6.5252
27.8	9.595	2.661		27.8	4.8156	6.524
28	9.0543	2.5537		28	4.9072	6.5022
28.2	8.7176	2.6449		28.2	4.6818	6.0005
28.4	9.0651	2.6819		28.4	4.8186	5.4434
28.6	8.8168	2.6765		28.6	4.5278	6.1913
28.8	8.8595	2.6823		28.8	4.7049	5.5633
29	9.05	2.6572		29	4.5478	5.6794
29.2	9.6661	2.5814		29.2	4.657	6.2881
29.4	8.4908	2.714		29.4	4.6462	6.3368
29.6	9.1675	2.6065		29.6	4.6505	5.9268
29.8	9.2287	2.6169		29.8	4.6377	6.4746
30	9.6895	2.7146		30	4.4517	6.54
30.2	9.382	2.582		30.2	4.8319	6.2746
30.4	8.91	2.8954		30.4	4.4039	6.4854
30.6	9.2646	2.5933		30.6	4.9325	6.4683
30.8	9.3626	2.6661		30.8	4.6114	6.2272
31	9.3649	2.6485		31	4.7083	6.3301
31.2	9.2674	2.5782		31.2	4.759	7.0174
31.4	9.3892	2.8124		31.4	4.7206	6.5427
31.6	9.1274	2.781		31.6	4.7547	6.8623
31.8	9.351	2.5418		31.8	4.8108	6.4548
32	9.0112	2.5849		32	4.7926	4.9854
32.2	9.1937	2.7396		32.2	4.8035	5.1473
32.4	9.0037	2.5742		32.4	4.9322	4.9044
32.6	9.234	2.6368		32.6	4.8695	5.7
32.8	8.7349	2.8344		32.8	4.6684	4.7911
33	8.4284	2.5164		33	4.8984	5.3483
33.2	8.7701	2.6669		33.2	4.8258	4.887
33.4	9.3235	2.875		33.4	4.8336	6.1143
33.6	8.6875	2.5785		33.6	4.536	6.0495
33.8	9.2134	2.7878		33.8	4.6213	6.4098
34	9.0766	2.6683		34	4.7203	6.4496
34.2	8.8052	2.6764		34.2	4.615	5.6343
34.4	8.2973	2.6604		34.4	4.7197	5.7753
34.6	8.3321	2.6395		34.6	4.7739	5.9626
34.8	8.8724	2.629		34.8	4.8911	6.446
35	8.3058	2.6128		35	4.7094	6.3543
35.2	8.4452	2.7776		35.2	5.0465	7.5779
35.4	7.6732	2.6573		35.4	4.6391	6.1223
35.6	8.894	2.5991		35.6	4.7541	6.2862
35.8	8.0746	2.6377		35.8	4.5412	6.2816
36	8.5945	2.6311		36	4.8646	6.5051
36.2	9.2582	2.7828		36.2	4.6811	6.55
36.4	8.4182	2.8695		36.4	4.6906	6.0269
36.6	8.5651	2.5701		36.6	4.8304	6.2387
36.8	8.9177	2.7453		36.8	4.5867	6.5346
37	8.8452	2.7288		37	4.6628	6.7234
37.2	8.5917	2.6482		37.2	4.7618	7.4249
37.4	8.6914	2.6822		37.4	4.9185	6.7423
37.6	8.4981	2.6803		37.6	5.1849	6.8052
37.8	8.5092	3.1174		37.8	4.9041	5.2498
38	9.3701	2.4709		38	4.6823	5.6389
38.2	9.1797	2.7758		38.2	4.7035	6.1129
38.4	8.2657	2.8473		38.4	4.923	6.6288
38.6	9.4022	2.7168		38.6	4.7152	5.9658
38.8	8.6248	2.6179		38.8	5.3949	6.7747
39	9.8518	2.8176		39	4.7018	6.433
39.2	8.8249	2.7128		39.2	4.6925	6.7319
39.4	8.3407	2.5656		39.4	4.8425	6.4096
39.6	9.1416	2.6981		39.6	4.7106	6.4203
39.8	8.5905	2.5365		39.8	4.7511	6.4286
40	9.4786	2.5935		40	4.7001	5.5503
40.2	9.2075	2.7077		40.2	4.6403	6.8389
40.4	9.2356	2.6472		40.4	4.6046	6.1967
40.6	9.0826	2.744		40.6	4.4509	6.7741
40.8	9.2243	2.6016		40.8	4.651	6.2578
41	9.3858	2.6285		41	4.7289	6.0072
41.2	8.6361	2.68		41.2	4.8092	5.5464
41.4	9.1924	2.4886		41.4	4.6383	5.7162
41.6	8.8039	2.6279		41.6	4.7906	5.7968
41.8	8.4856	2.7001		41.8	4.7772	6.4769
42	8.4677	2.7724		42	4.4987	5.6717
42.2	7.967	2.7422		42.2	4.8806	6.335
42.4	8.5514	2.6812		42.4	4.6403	6.5174
42.6	8.3077	2.7145		42.6	4.8162	5.7463
42.8	8.638	3.1681		42.8	4.7115	6.1758
43	7.6848	2.8297		43	4.9367	6.3113
43.2	8.8331	2.6219		43.2	4.5415	6.8571
43.4	8.7523	2.7471		43.4	4.7619	6.3368
43.6	8.5687	2.7572		43.6	4.7447	7.115
43.8	8.8266	2.6645		43.8	4.6418	6.1344
44	9.1235	2.7593		44	4.623	6.632
44.2	8.3933	2.6939		44.2	4.8453	5.8404
44.4	8.7265	2.6297		44.4	4.6722	6.2442
44.6	8.9709	2.7005		44.6	4.7018	5.3713
44.8	8.948	2.5318		44.8	4.837	6.3474
45	9.194	2.7265		45	4.699	6.9309
45.2	9.3629	2.7092		45.2	4.6338	6.4964
45.4	8.6004	2.5545		45.4	4.8089	6.5465
45.6	9.4413	2.7233		45.6	4.8841	6.6536
45.8	8.8247	2.7041		45.8	4.4746	6.614
46	8.3644	2.5737		46	4.7762	5.7738
46.2	9.0904	2.6406		46.2	4.6382	6.8913
46.4	8.5887	2.6731		46.4	4.8102	6.4309
46.6	8.808	2.6902		46.6	4.6455	5.6129
46.8	8.9219	2.6657		46.8	4.9278	3.6274
47	8.531	2.5316		47	4.6755	4.8185
47.2	8.877	2.7205		47.2	4.7404	5.8087
47.4	8.5317	2.7309		47.4	4.7936	5.1774
47.6	8.8234	2.5506		47.6	4.7299	6.0882
47.8	8.8358	2.7089		47.8	4.7165	6.2251
48	9.1073	2.7332		48	4.8511	6.2029
48.2	8.5302	2.6381		48.2	4.7357	5.359
48.4	8.5156	2.7006		48.4	4.8122	6.0022
48.6	8.6354	2.7817		48.6	4.8383	5.8241
48.8	8.8733	2.6443		48.8	4.8029	5.8507
49	8.4015	2.684		49	4.6529	6.247
49.2	8.6119	2.6251		49.2	4.7462	5.8214
49.4	9.0273	2.7901		49.4	4.5768	6.0679
49.6	9.0708	2.8397		49.6	5.0558	8.1386
49.8	8.6428	2.7329		49.8	4.7944	8.7736
50	8.8525	2.722		50	4.4631	8.9248
50.2	8.34	2.8552		50.2	4.5974	8.7609
50.4	8.9357	2.7008		50.4	4.6514	8.2349
50.6	9.2382	2.6279		50.6	4.8233	9.191
50.8	9.3194	2.8889		50.8	4.7724	8.3768
51	9.7054	2.6245		51	4.8305	8.3713
51.2	7.9335	2.505		51.2	4.9456	7.8401
51.4	8.1983	2.8637		51.4	4.6654	8.3562
51.6	9.3731	2.7314		51.6	4.7193	7.8821
51.8	8.3212	2.6699		51.8	4.7042	7.3217
52	8.8152	2.7864		52	4.6793	8.1667
52.2	8.3797	2.8041		52.2	4.7766	8.0945
52.4	9.0392	2.7279		52.4	4.802	8.268
52.6	8.9391	2.7141		52.6	4.7528	7.9407
52.8	9.2985	2.559		52.8	4.9856	8.5346
53	9.5323	2.7296		53	4.7763	9.2291
53.2	8.8445	2.6893		53.2	4.8761	8.465
53.4	9.6921	2.6686		53.4	4.7999	8.3157
53.6	8.983	2.6671		53.6	4.7129	7.7726
53.8	9.4554	2.7337		53.8	4.9904	9.4685
54	8.7943	2.7649		54	4.465	8.5262
54.2	8.6429	2.7935		54.2	4.6899	9.3574
54.4	9.2075	2.8428		54.4	4.709	9.1897
54.6	8.5395	2.5376		54.6	4.6076	8.8321
54.8	8.9715	2.6011		54.8	4.6	9.6175
55	8.1144	2.5987		55	4.9558	9.138
55.2	8.2517	2.7714		55.2	4.6466	9.0373
55.4	8.9577	2.6318		55.4	4.8604	8.3542
55.6	8.9848	2.712		55.6	4.6799	8.9414
55.8	8.9419	2.6179		55.8	4.8521	8.6014
56	8.975	2.9948		56	4.7106	9.1377
56.2	9.0552	2.5813		56.2	4.6506	9.0535
56.4	8.3268	2.7163		56.4	4.7774	8.9231
56.6	8.7916	2.6314		56.6	4.6546	9.0356
56.8	9.1541	2.6205		56.8	4.6572	9.3985
57	9.0006	2.6834		57	4.6683	8.692
57.2	9.2925	2.5212		57.2	4.6854	8.9556
57.4	8.5327	2.7537		57.4	4.9417	7.3808
57.6	8.9361	2.6802		57.6	4.614	6.2935
57.8	8.5238	2.6972		57.8	4.9101	6.7425
58	8.7369	2.6795		58	4.5592	5.4561
58.2	9.3249	2.7911		58.2	4.707	7.1302
58.4	8.9182	2.7214		58.4	4.736	6.5918
58.6	8.7183	2.8423		58.6	5.1079	5.9267
58.8	8.5194	2.7112		58.8	4.7413	5.6669
59	8.3049	2.6651		59	4.7649	8.2169
59.2	8.3653	2.8273		59.2	4.7963	9.57
59.4	8.6807	2.5769		59.4	4.7007	7.8732
59.6	8.9192	2.7264		59.6	4.6015	9.6072
59.8	8.0925	2.6819		59.8	4.5703	9.5327
60	8.8352	2.623		60	4.766	8.9135
60.2	8.6066	2.9278		60.2	4.8389	8.8692
60.4	8.4901	2.9018		60.4	4.7301	8.9279
60.6	8.2559	2.6423		60.6	4.8583	9.367
60.8	8.4779	2.6675		60.8	4.5304	8.8144
61	8.3802	2.5142		61	4.632	8.9544
61.2	8.7278	2.7328		61.2	4.826	9.143
61.4	8.3159	2.8138		61.4	4.9397	8.9275
61.6	7.8169	2.6477		61.6	4.707	9.2814
61.8	8.8427	2.7343		61.8	4.6917	8.7561
62	8.379	2.8218		62	4.6535	8.221
62.2	8.412	2.62		62.2	4.7999	8.5837
62.4	8.7134	2.5908		62.4	4.6612	8.5846
62.6	8.1204	2.6464		62.6	4.9084	8.7997
62.8	7.6661	2.6472		62.8	4.6638	8.8505
63	9.1944	2.6333		63	4.5227	8.7825
63.2	8.7012	2.6997		63.2	4.8395	9.6061
63.4	8.7601	2.8259		63.4	4.7113	7.0122
63.6	8.6934	3.0406		63.6	4.7134	9.3445
63.8	8.7619	2.7235		63.8	4.8473	8.6195
64	8.6074	2.8599		64	4.5724	9.3185
64.2	9.0072	2.678		64.2	4.7706	6.4562
64.4	8.0611	2.6655		64.4	4.7461	9.2956
64.6	8.7705	2.6079		64.6	4.8046	8.8943
64.8	8.8211	2.6654		64.8	4.7706	9.6164
65	8.7846	2.7994		65	4.8339	9.4431
65.2	9.0143	2.8174		65.2	4.8465	9.0084
65.4	8.6739	3.2624		65.4	4.8054	9.2088
65.6	8.3449	2.7495		65.6	5.1923	8.6895
65.8	8.0605	2.7033		65.8	4.9251	9.3032
66	8.4534	2.693		66	4.6783	9.3032
66.2	9.3974	3.3014		66.2	4.8109	9.5573
66.4	8.5564	2.5734		66.4	4.8044	8.2585
66.6	8.1771	2.6208		66.6	4.7822	9.0442
66.8	8.667	2.6691		66.8	4.6902	9.1245
67	8.5132	2.7202		67	4.833	9.5078
67.2	8.5819	2.8153		67.2	4.7177	8.3679
67.4	8.7714	2.6435		67.4	4.7138	8.8036
67.6	9.164	2.5813		67.6	4.8567	8.6451
67.8	9.0076	2.6354		67.8	4.8632	9.2351
68	9.3102	2.7135		68	4.6334	8.615
68.2	8.4627	2.6979		68.2	4.7081	8.2634
68.4	8.478	2.613		68.4	4.5334	9.9445
68.6	8.5321	2.7712		68.6	4.5852	7.3402
68.8	8.8263	2.6988		68.8	4.7615	7.9719
69	8.9612	2.8724		69	4.6698	7.9137
69.2	8.3218	2.9868		69.2	5.0839	7.8389
69.4	8.6716	2.9352		69.4	4.8696	8.9998
69.6	8.727	2.6517		69.6	4.9226	9.2323
69.8	8.3306	2.8433		69.8	4.8471	8.6055
70	8.2983	2.6695		70	4.7082	8.7534
70.2	8.6237	2.7905		70.2	4.7098	8.1976
70.4	8.3186	2.8921		70.4	4.7014	9.7762
70.6	8.2572	2.8637		70.6	4.5161	9.4792
70.8	8.3889	2.6662		70.8	4.7417	7.8501
71	8.0086	2.8228		71	4.6507	8.2644
71.2	8.333	2.8575		71.2	4.6066	9.2082
71.4	8.5061	2.6775		71.4	4.6726	9.5692
71.6	8.2239	2.588		71.6	4.6418	8.959
71.8	8.3738	2.8196		71.8	4.845	9.0562
72	8.0197	2.7422		72	4.7599	7.2712
72.2	8.5656	2.5353		72.2	4.6963	7.6035
72.4	8.5729	2.8739		72.4	4.8636	7.6265
72.6	8.5406	2.7854		72.6	5.1862	7.6759
72.8	8.265	2.5944		72.8	5.0113	7.8513
73	8.3006	2.5552		73	4.7798	7.3002
73.2	8.5871	2.6644		73.2	4.9673	8.039
73.4	8.8991	2.688		73.4	4.9596	8.1033
73.6	8.1239	2.639		73.6	4.8682	7.8959
73.8	9.3864	2.625		73.8	4.6669	7.964
74	8.9985	2.5833		74	4.8912	7.8363
74.2	8.0407	2.6446		74.2	4.9681	8.8371
74.4	8.3395	2.9213		74.4	4.5521	9.842
74.6	7.9238	2.728		74.6	4.6997	9.5288
74.8	8.3608	2.7197		74.8	4.8975	10.1181
75	8.832	2.7759		75	4.8106	9.2793
75.2	8.2143	2.814		75.2	5.0911	9.7013
75.4	8.5761	2.5616		75.4	4.5348	8.3307
75.6	8.2075	2.8079		75.6	5.2666	8.4093
75.8	8.6919	2.5713		75.8	4.9426	8.4523
76	8.7278	2.7501		76	4.9001	8.9336
76.2	8.1866	2.6366		76.2	4.8987	8.5312
76.4	8.8524	2.7634		76.4	4.8577	8.1442
76.6	8.381	2.5815		76.6	5.0276	8.7006
76.8	9.2165	2.6354		76.8	4.9103	8.5906
77	8.5513	2.8056		77	4.8395	8.3086
77.2	8.5683	2.7555		77.2	5.215	8.6454
77.4	8.4985	2.7051		77.4	4.9947	7.7777
77.6	8.7575	2.6813		77.6	4.5794	8.9389
77.8	8.6281	2.8207		77.8	4.8086	8.4372
78	8.7755	2.655		78	4.877	8.1232
78.2	8.8821	2.53		78.2	4.6894	8.9519
78.4	8.1352	2.7849		78.4	4.682	8.9498
78.6	8.6821	2.8491		78.6	4.7106	9.0847
78.8	8.0628	2.6053		78.8	4.6517	8.1301
79	8.4004	2.7002		79	4.9138	8.7098
79.2	8.3616	2.5193		79.2	4.935	7.8414
79.4	8.3692	2.7165		79.4	4.5489	8.8723
79.6	8.6561	2.8027		79.6	4.6914	8.6287
79.8	8.9543	2.6944		79.8	4.842	8.3277
80	8.4524	2.7367		80	4.7783	7.8278
80.2	8.6253	2.5577		80.2	4.9917	8.7793
80.4	8.569	2.7776		80.4	4.9312	8.4982
80.6	8.4291	2.6351		80.6	5.1074	8.5479
80.8	8.2788	3.041		80.8	4.9135	7.9491
81	8.8645	2.6363		81	4.9586	8.897
81.2	8.1949	2.7412		81.2	5.1727	8.5171
81.4	8.9556	2.5712		81.4	4.784	9.0549
81.6	8.0791	2.6986		81.6	4.68	7.8622
81.8	8.2718	2.7246		81.8	4.9103	9.2254
82	8.9629	2.9522		82	4.7006	7.0899
82.2	8.9102	2.5993		82.2	5.059	4.2604
82.4	8.2156	2.5995		82.4	4.6087	5.6997
82.6	8.5944	2.7002		82.6	4.5291	5.5173
82.8	8.377	2.6556		82.8	4.8562	6.2973
83	7.9238	2.6524		83	5.3477	7.0366
83.2	8.5421	2.7214		83.2	5.3213	6.1867
83.4	9.0109	2.7432		83.4	4.8041	7.2046
83.6	9.0094	2.5441		83.6	4.7459	6.6277
83.8	8.1805	2.7894		83.8	4.822	6.8743
84	8.5292	2.6908		84	5.0112	6.6238
84.2	8.6229	2.7903		84.2	4.7157	7.7223
84.4	8.8085	2.6594		84.4	5	6.1251
84.6	7.8982	2.7054		84.6	4.8251	6.1877
84.8	8.4597	2.7524		84.8	4.915	6.2917
85	8.0032	2.7878		85	4.8667	5.9245
85.2	8.6087	2.904		85.2	5.1394	6.0323
85.4	8.4879	2.7052		85.4	4.7009	5.9722
85.6	8.6325	2.8545		85.6	4.6694	5.2823
85.8	8.6272	2.5877		85.8	5.04	6.0226
86	8.6302	2.8835		86	4.7777	4.5608
86.2	8.2625	2.7131		86.2	4.8812	5.6142
86.4	8.2142	2.58		86.4	4.9133	5.6745
86.6	8.862	2.6329		86.6	4.8804	6.091
86.8	8.8889	2.5459		86.8	4.828	6.3788
87	8.6037	2.6325		87	4.9775	5.8773
87.2	8.2557	2.6705		87.2	4.7655	5.7525
87.4	8.6346	2.8317		87.4	4.9101	7.4035
87.6	8.4143	2.8444		87.6	5.1641	7.4479
87.8	8.3878	2.7132		87.8	5.0552	4.97
88	8.2157	2.806		88	4.939	5.2665
88.2	8.4685	2.7217		88.2	5.4092	5.5924
88.4	8.169	2.5288		88.4	4.6909	6.0335
88.6	8.0791	2.7641		88.6	4.5758	5.9899
88.8	8.4281	2.5925		88.8	4.7785	6.2847
89	8.486	2.6278		89	4.5787	5.9152
89.2	8.6433	2.5883		89.2	4.8093	5.5803
89.4	8.2654	2.8627		89.4	4.8566	5.6157
89.6	8.8283	2.9423		89.6	4.7244	5.7937
89.8	8.3757	2.7171		89.8	4.9905	6.4816
90	8.7876	2.8433		90	5.003	6.0625
90.2	8.0933	2.7208		90.2	4.8032	5.6814
90.4	9.0634	2.5721		90.4	4.9718	5.8929
90.6	8.1935	2.7357		90.6	5.0116	5.1768
90.8	8.3836	2.6233		90.8	4.8477	7.3294
91	8.7443	2.5421		91	5.1146	6.6129
91.2	9.0179	2.5396		91.2	4.93	6.7576
91.4	8.4128	2.7782		91.4	4.6428	6.299
91.6	8.5908	2.9019		91.6	4.8009	6.6892
91.8	8.3889	2.6555		91.8	4.6897	6.3568
92	8.7975	2.5784		92	4.79	6.9031
92.2	8.8588	2.6783		92.2	4.9356	6.1218
92.4	8.8112	2.7488		92.4	4.9804	7.6408
92.6	8.6351	2.5708		92.6	4.9186	6.2714
92.8	8.5345	3.149		92.8	4.785	6.8967
93	8.3375	2.6373		93	4.9331	7.3135
93.2	8.591	2.8555		93.2	4.8115	6.8681
93.4	8.4761	2.6601		93.4	4.915	6.9529
93.6	8.3491	2.6761		93.6	4.8857	6.3248
93.8	8.5764	2.7166		93.8	5.0166	7.5405
94	8.6509	2.7285		94	4.9898	6.8536
94.2	8.7994	2.5921		94.2	4.829	7.3957
94.4	8.2652	2.7238		94.4	4.8866	7.3846
94.6	8.3972	2.7158		94.6	5.3052	6.7058
94.8	8.5957	2.5502		94.8	4.7857	7.5273
95	8.1768	2.6656		95	4.6201	8.0647
95.2	8.8975	2.7907		95.2	4.7895	7.8417
95.4	8.4752	2.6649		95.4	5.0413	6.1836
95.6	8.7443	2.662		95.6	4.7736	7.2583
95.8	8.2649	2.5579		95.8	4.9628	6.5497
96	9.138	2.5778		96	4.9095	5.8519
96.2	8.2881	3.156		96.2	4.6736	6.1453
96.4	8.5969	2.6308		96.4	4.8549	6.5724
96.6	8.4914	2.7734		96.6	4.7402	5.8772
96.8	8.9577	2.664		96.8	4.7267	6.6747
97	8.7349	2.5198		97	4.5071	6.3277
97.2	8.6184	2.844		97.2	4.8764	6.8407
97.4	8.0783	2.5218		97.4	4.603	6.9521
97.6	8.3662	2.5961		97.6	4.6842	6.8026
97.8	8.8528	2.7476		97.8	4.7629	6.8464
98	8.3757	2.6962		98	4.8276	6.3512
98.2	8.5762	2.6398		98.2	4.8168	6.9334
98.4	9.0645	2.8174		98.4	4.8448	7.0139
98.6	8.2938	2.8022		98.6	4.8047	7.0599
98.8	8.3337	2.7694		98.8	4.8407	6.6555
99	8.4841	2.7312		99	4.6679	7.0291
99.2	8.5387	2.5592		99.2	4.8939	6.2211
99.4	8.2137	2.7528		99.4	4.7928	6.411
99.6	8.3473	2.7696		99.6	5.1051	7.2015
99.8	8.6439	2.734		99.8	4.8107	6.3983
100	8.3889	2.9036		100	4.8123	6.4332
100.2	8.505	2.6618		100.2	4.9409	6.496
100.4	8.0584	3.1603		100.4	4.8525	6.8662
100.6	8.0346	2.7463		100.6	4.8412	6.674
100.8	8.4445	2.6376		100.8	4.8382	6.142
101	8.235	3.5595		101	4.8788	6.0168
101.2	8.7039	2.7436		101.2	4.7129	5.9488
101.4	8.5522	2.6797		101.4	4.8748	6.4559
101.6	8.6517	2.8014		101.6	4.9028	6.8397
101.8	8.5392	3.0053		101.8	4.8679	7.1982
102	8.2719	2.8796		102	4.6968	7.7009
102.2	8.5208	2.966		102.2	4.7938	7.0133
102.4	8.5799	2.6644		102.4	4.6357	7.7065
102.6	8.0358	2.7433		102.6	4.7808	7.0991
102.8	8.388	2.6323		102.8	4.9236	7.2842
103	8.6356	2.9363		103	5.1495	6.5443
103.2	8.6589	2.8457		103.2	4.6792	7.2919
103.4	8.3236	2.9596		103.4	4.8957	7.0988
103.6	8.785	2.7891		103.6	4.6643	6.7807
103.8	7.8285	2.6659		103.8	5.0674	6.2156
104	8.675	2.9023		104	4.7877	6.0448
104.2	8.1214	2.8703		104.2	4.972	6.0989
104.4	8.7904	2.9692		104.4	5.0508	6.5227
104.6	8.6698	2.6362		104.6	4.7994	6.5079
104.8	8.1437	2.7476		104.8	5.0391	6.8236
105	8.3781	2.6224		105	4.766	6.075
105.2	8.5882	2.9591		105.2	4.9746	6.9734
105.4	8.6404	2.5939		105.4	4.7921	6.5547
105.6	8.4852	2.6203		105.6	4.7926	7.1146
105.8	8.2376	2.7808		105.8	4.9031	7.3736
106	8.1916	2.7016		106	5.0333	6.9504
106.2	8.5785	2.6952		106.2	4.8584	7.2286
106.4	8.1092	2.8522		106.4	4.8298	5.6493
106.6	8.8206	2.6509		106.6	4.7453	5.9067
106.8	8.4406	2.8137		106.8	5.005	6.3346
107	7.8277	2.8571		107	4.9559	6.3768
107.2	8.5447	2.753		107.2	4.941	5.3094
107.4	8.5202	3.0582		107.4	4.8185	6.1927
107.6	8.0341	3.0778		107.6	4.898	7.1331
107.8	9.1727	2.6856		107.8	5.0726	8.028
108	8.4797	2.6753		108	4.8141	6.5497
108.2	8.4988	2.7271		108.2	4.6911	7.6596
108.4	8.1406	2.7545		108.4	4.6922	6.1554
108.6	8.17	2.631		108.6	4.7961	7.2065
108.8	8.5391	2.8097		108.8	5.0206	5.5949
109	8.4319	2.7589		109	4.8012	7.8632
109.2	8.7028	2.7253		109.2	4.6504	6.1866
109.4	8.1802	2.678		109.4	5.1845	7.0259
109.6	8.7862	2.8694		109.6	5.0131	6.1325
109.8	8.1765	2.6333		109.8	4.885	5.5169
110	8.5992	2.6189		110	4.7865	5.721
110.2	8.3496	2.5501		110.2	4.9549	5.9451
110.4	8.7285	2.6778		110.4	4.9552	8.1049
110.6	8.2157	2.6379		110.6	4.7459	5.5927
110.8	8.3552	2.813		110.8	4.9394	8.0894
111	8.3151	2.6463		111	4.8645	8.9296
111.2	8.5083	2.6415		111.2	4.6494	8.8644
111.4	8.4531	2.7617		111.4	5.2397	8.0958
111.6	8.4994	2.7433		111.6	4.7412	8.3795
111.8	8.7509	2.7591		111.8	4.8983	7.9658
112	8.2225	2.9083		112	4.8441	8.2003
112.2	8.6818	2.5113		112.2	4.8601	7.4694
112.4	8.688	2.7994		112.4	5.1368	7.7684
112.6	7.946	2.9423		112.6	4.5842	6.3131
112.8	8.4422	2.7238		112.8	4.6872	6.0291
113	8.3605	2.7627		113	4.8198	6.5096
113.2	8.59	2.8096		113.2	4.822	5.9042
113.4	7.742	2.6148		113.4	4.7408	6.066
113.6	8.2354	2.5433		113.6	4.9929	5.6294
113.8	7.5437	2.6455		113.8	4.9265	6.5988
114	8.2958	2.8837		114	4.9214	7.7558
114.2	8.0383	2.636		114.2	4.7062	5.9053
114.4	8.2071	2.7889		114.4	4.7878	6.4106
114.6	8.7052	2.718		114.6	4.6337	5.4809
114.8	8.0862	2.6227		114.8	4.7306	5.648
115	8.3342	2.7491		115	5.0804	5.5571
115.2	8.7942	2.6839		115.2	4.707	6.0066
115.4	7.6462	2.8365		115.4	4.745	5.9654
115.6	9.4105	2.7932		115.6	5.0534	6.2368
115.8	8.3102	2.6558		115.8	4.8829	5.3372
116	9.0704	2.7668		116	4.6217	3.8504
116.2	8.2387	2.6339		116.2	4.6124	5.397
116.4	8.8549	2.8662		116.4	4.8642	6.0821
116.6	9.2797	2.7372		116.6	4.659	5.8912
116.8	8.7636	2.6475		116.8	4.834	5.5177
117	8.4734	2.7724		117	5.1392	6.2141
117.2	8.4926	2.6208		117.2	4.737	6.4654
117.4	8.4376	2.6749		117.4	4.7288	5.3545
117.6	8.417	2.7732		117.6	5.1526	5.9974
117.8	9.2016	2.8536		117.8	4.8444	6.3696
118	8.3874	2.9751		118	4.6321	5.8969
118.2	8.3402	2.7525		118.2	4.8381	6.2672
118.4	8.7644	2.7908		118.4	4.6176	6.5327
118.6	8.569	2.809		118.6	4.8387	5.7279
118.8	8.27	2.6596		118.8	5.0072	6.063
119	8.5834	2.6532		119	4.833	6.5895
119.2	8.9514	2.6844		119.2	4.6728	5.7813
119.4	8.9411	2.6851		119.4	4.6006	8.0685
119.6	8.9069	2.6616		119.6	4.6	6.4028
119.8	8.0082	2.8602		119.8	4.7985	6.2922
120	8.9364	2.8752		120	4.6111	5.5223
120.2	8.0818	2.8601		120.2	4.9018	6.0201
120.4	8.4054	2.6739		120.4	4.6716	5.9056
120.6	8.3444	2.737		120.6	4.6659	5.941
120.8	8.5293	2.713		120.8	4.7511	6.4576
121	8.3944	2.5251		121	4.8162	5.9253
121.2	8.1688	2.782		121.2	4.5152	6.6947
121.4	8.4286	2.681		121.4	4.7363	6.1849
121.6	8.7089	2.6643		121.6	4.9055	6.03
121.8	8.8708	2.6007		121.8	4.6945	6.1096
122	8.7232	2.6778		122	4.5556	6.3659
122.2	7.8512	2.7568		122.2	4.8993	5.9565
122.4	7.8895	2.9325		122.4	5.1494	5.2556
122.6	7.7965	2.6516		122.6	5.0444	5.5206
122.8	8.1819	2.5859		122.8	4.8535	5.6477
123	9.1538	2.9968		123	4.5483	6.079
123.2	8.6623	2.8554		123.2	4.6657	6.3242
123.4	8.1244	2.6678		123.4	4.9429	8.6562
123.6	8.1758	2.7054		123.6	4.7654	8.056
123.8	8.5891	2.886		123.8	5.1339	7.9314
124	8.3313	2.6363		124	4.7101	6.8545
124.2	8.336	2.7991		124.2	4.6257	6.0132
124.4	8.5556	2.8356		124.4	4.7178	5.5239
124.6	7.8643	2.7426		124.6	4.7609	5.6856
124.8	8.3677	2.6644		124.8	4.6008	6.3396
125	8.8029	2.7543		125	5.0553	6.417
125.2	8.8522	2.6682		125.2	4.6983	5.4846
125.4	8.3154	2.6789		125.4	4.5436	5.5266
125.6	8.3563	2.7358		125.6	4.7575	6.5797
125.8	8.1282	2.8331		125.8	4.8265	6.7777
126	8.1937	2.6775		126	4.7453	5.0598
126.2	7.9167	2.7009		126.2	5.0585	5.6432
126.4	7.928	2.6753		126.4	4.8248	6.0357
126.6	8.4978	2.6204		126.6	4.9672	5.9141
126.8	8.0177	2.5976		126.8	4.8524	5.7409
127	8.6301	2.7687		127	4.9036	6.0654
127.2	8.4678	2.6439		127.2	5.1344	5.6065
127.4	7.9266	2.8088		127.4	4.739	5.904
127.6	8.8148	2.7182		127.6	4.5813	5.7956
127.8	8.4006	2.5222		127.8	4.8418	5.8309
128	8.0841	2.551		128	4.7934	5.565
128.2	8.0067	2.7169		128.2	4.6901	6.2616
128.4	8.2941	2.888		128.4	4.9054	6.2375
128.6	8.3939	2.7384		128.6	4.4929	7.9786
128.8	8.273	2.652		128.8	4.8008	7.4272
129	8.4249	2.6665		129	4.8577	8.6114
129.2	8.0479	2.7432		129.2	4.613	5.5029
129.4	8.3534	2.8657		129.4	4.9261	5.8893
129.6	8.2818	2.7772		129.6	4.6344	5.9987
129.8	8.3647	2.6276		129.8	4.9107	5.7881
130	8.7849	2.6566		130	4.944	6.9495
130.2	8.5886	2.6523		130.2	4.6451	7.1449
130.4	8.974	2.8193		130.4	4.9126	5.8265
130.6	8.3274	2.6317		130.6	4.8319	5.2295
130.8	8.2803	2.6984		130.8	4.6424	8.48
131	8.8073	2.6287		131	4.8959	7.9658
131.2	7.9989	3.0149		131.2	4.8696	5.8951
131.4	8.398	2.5266		131.4	4.7557	6.9314
131.6	8.2074	3.2453		131.6	4.7139	8.283
131.8	8.4736	2.8373		131.8	4.8046	5.3099
132	7.5132	2.5992		132	5.186	5.0141
132.2	7.8835	2.8093		132.2	4.6756	5.9283
132.4	8.0389	2.7428		132.4	4.7853	6.2782
132.6	7.9295	2.6717		132.6	5.0466	5.9452
132.8	8.8917	2.7675		132.8	4.9682	5.6375
133	8.21	2.6394		133	4.7557	6.2059
133.2	8.8379	2.5805		133.2	4.7685	6.0891
133.4	8.4728	2.7935		133.4	4.7274	6.1126
133.6	8.9461	2.6818		133.6	4.7896	5.5709
133.8	8.269	2.6946		133.8	4.8691	6.2525
134	8.348	2.7137		134	4.8401	5.9259
134.2	8.1626	2.7178		134.2	5.2681	5.7167
134.4	8.5943	2.5972		134.4	4.8616	6.0471
134.6	7.9797	2.4657		134.6	4.8361	5.8477
134.8	8.3071	2.503		134.8	4.9555	6.0963
135	8.7171	2.6631		135	4.7329	6.2818
135.2	8.7397	3.0589		135.2	4.9343	5.0177
135.4	8.504	2.7712		135.4	4.87	5.1733
135.6	8.6106	3.2731		135.6	4.8942	6.028
135.8	8.2052	2.878		135.8	4.796	5.9012
136	7.8733	2.582		136	4.9928	5.2226
136.2	9.0371	2.8109		136.2	4.6787	6.0432
136.4	8.1385	2.7516		136.4	4.7205	6.1433
136.6	9.0867	2.8171		136.6	4.8711	6.3192
136.8	8.4649	2.6295		136.8	4.7714	5.582
137	8.2839	2.8152		137	4.7884	5.6163
137.2	8.4929	2.5596		137.2	4.8217	6.1
137.4	8.1803	2.5927		137.4	5.2555	6.3472
137.6	8.5468	2.6493		137.6	4.8983	5.7198
137.8	8.8801	2.636		137.8	4.6782	5.3575
138	8.5176	2.7697		138	4.6166	5.9292
138.2	8.5136	2.5615		138.2	4.8047	5.6793
138.4	8.9153	3.0443		138.4	4.888	6.6323
138.6	9.3643	2.6362		138.6	4.9026	5.9128
138.8	9.0409	2.8476		138.8	5.0179	5.6557
139	8.4362	2.6346		139	4.7853	5.9872
139.2	8.8843	2.7534		139.2	4.706	5.8653
139.4	8.4762	2.7999		139.4	4.7967	6.5924
139.6	9.5245	2.7575		139.6	4.7586	5.6164
139.8	8.5069	2.9084		139.8	4.679	6.1871
140	9.4128	2.7854		140	4.7811	5.4359
140.2	8.8165	2.751		140.2	4.5884	5.6723
140.4	9.1843	2.8172		140.4	4.7738	5.8093
140.6	8.6779	2.7598		140.6	4.7162	5.5555
140.8	8.6988	2.6114		140.8	4.6505	6.185
141	8.6376	2.535		141	4.7657	6.2631
141.2	8.4785	2.5413		141.2	5.0222	5.9331
141.4	9.1769	2.8472		141.4	4.7395	5.4023
141.6	8.7481	2.9837		141.6	4.7504	6.3784
141.8	9.3304	2.9663		141.8	4.892	5.6086
142	9.7783	2.5952		142	4.8539	5.6783
142.2	9.3633	2.9246		142.2	4.8415	5.8995
142.4	9.1353	2.7972		142.4	4.6862	5.5114
142.6	9.1396	2.7281		142.6	4.8378	4.6458
142.8	9.4958	2.5742		142.8	4.8162	6.0752
143	8.8676	2.7791		143	4.8263	6.6722
143.2	9.106	3.0874		143.2	5.2261	7.2785
143.4	9.1126	2.8788		143.4	4.8207	5.6543
143.6	9.0855	2.6889		143.6	4.782	5.4484
143.8	8.985	2.8204		143.8	4.9128	5.8968
144	8.4939	2.6336		144	4.5442	6.1203
144.2	8.8626	2.6803		144.2	4.8279	5.5195
144.4	9.4774	2.6346		144.4	4.989	5.987
144.6	9.8748	2.7948		144.6	4.9757	5.8932
144.8	8.5839	3.2196		144.8	5.1	6.1225
145	9.0889	2.8853		145	4.7369	5.9401
145.2	8.6123	3.0486		145.2	4.7076	5.4253
145.4	8.1489	3.0206		145.4	4.7664	6.0241
145.6	8.5504	2.8196		145.6	4.718	6.1557
145.8	8.1773	2.6018		145.8	4.6756	6.3416
146	8.9921	2.6502		146	4.9766	6.2841
146.2	8.8903	2.7644		146.2	4.7299	5.8581
146.4	8.197	2.7979		146.4	5.015	6.2435
146.6	8.0459	2.6724		146.6	4.9538	5.4531
146.8	9.0025	2.5858		146.8	4.9286	5.7348
147	9.3901	2.8559		147	4.8942	6.1187
147.2	8.4312	2.6761		147.2	5.1562	5.6216
147.4	9.1253	2.6392		147.4	4.9114	6.3232
147.6	8.2563	2.8344		147.6	5.1774	5.5413
147.8	8.6362	2.7027		147.8	4.8536	5.5228
148	8.9066	2.699		148	4.9345	7.017
148.2	8.7907	2.9504		148.2	4.8737	6.3291
148.4	8.8396	2.9364		148.4	4.7634	6.1923
148.6	8.6515	2.6149		148.6	4.9774	5.7911
148.8	8.7239	2.7511		148.8	4.9323	6.8129
149	9.6897	2.7308		149	4.7121	5.9638
149.2	9.6523	2.6917		149.2	4.9413	6.4039
149.4	9.0916	2.6014		149.4	4.7694	7.0119
149.6	8.6896	2.7058		149.6	4.6937	6.04
149.8	9.0943	2.6884		149.8	5.1362	5.6644
150	8.2411	2.8225		150	5.1419	5.7601
150.2	8.929	2.5721		150.2	4.8073	6.005
150.4	9.1667	2.6554		150.4	4.5698	6.5151
150.6	9.221	2.5436		150.6	4.9175	7.2355
150.8	8.6916	2.684		150.8	4.9943	6.9043
151	8.6144	2.8698		151	4.7781	5.7739
151.2	9.0501	2.6673		151.2	4.7765	6.0681
151.4	8.7069	2.6657		151.4	4.8793	7.9374
151.6	8.4089	2.7094		151.6	4.6639	6.0293
151.8	9.1636	2.7811		151.8	4.9799	6.0737
152	8.4155	2.5638		152	4.7339	6.1608
152.2	9.944	2.757		152.2	4.9415	7.9427
152.4	9.503	2.7037		152.4	5.0603	6.7895
152.6	8.5987	2.5026		152.6	4.8204	6.7933
152.8	8.7944	2.6795		152.8	4.6251	7.3826
153	9.0413	2.7742		153	5.3072	6.9761
153.2	9.0129	2.5946		153.2	4.58	6.9484
153.4	9.0952	2.6287		153.4	4.837	6.0689
153.6	8.404	2.6282		153.6	4.9614	5.649
153.8	8.2707	2.6338		153.8	4.6775	6.1814
154	8.6611	2.6715		154	4.7741	5.8893
154.2	8.8091	2.7753		154.2	4.9113	5.236
154.4	8.8142	2.7672		154.4	4.8978	5.5671
154.6	8.8589	2.6377		154.6	4.6895	6.1261
154.8	8.5731	2.6736		154.8	4.9021	5.5357
155	8.6487	2.8265		155	4.901	5.1653
155.2	8.9067	2.6372		155.2	4.8448	4.9266
155.4	8.4397	2.749		155.4	4.9864	7.9794
155.6	8.6893	2.4987		155.6	4.9897	6.4409
155.8	8.6633	2.7573		155.8	4.8292	5.5532
156	8.2874	2.6412		156	4.8606	6.4707
156.2	8.9571	2.8721		156.2	4.8392	4.5036
156.4	8.7847	2.6307		156.4	4.7834	6.0176
156.6	8.5587	2.6449		156.6	4.7172	6.277
156.8	9.1058	2.7835		156.8	4.7858	6.5759
157	9.1103	2.6818		157	4.9505	4.4118
157.2	9.3746	2.8588		157.2	4.7412	6.5816
157.4	8.591	2.7969		157.4	4.8746	5.8768
157.6	8.9409	2.5378		157.6	4.834	6.0318
157.8	8.4802	2.8479		157.8	4.93	5.4963
158	8.7539	2.926		158	4.7249	5.6893
158.2	8.6755	2.8493		158.2	4.8712	5.0975
158.4	8.6509	2.7395		158.4	5.0203	5.8837
158.6	8.2858	2.6881		158.6	4.716	5.9813
158.8	7.9799	2.6222		158.8	4.9956	6.1334
159	8.0219	3.7442		159	4.8874	5.6398
159.2	8.703	2.9258		159.2	4.5997	7.5953
159.4	7.9948	2.7674		159.4	4.842	5.6825
159.6	8.4202	2.8534		159.6	5.0019	6.8834
159.8	9.0571	2.9183		159.8	4.9244	7.4571
160	8.6097	2.7019		160	5.0319	5.3014
160.2	8.3514	2.7403		160.2	5.0167	5.4279
160.4	8.579	2.8127		160.4	4.9818	5.7764
160.6	9.0405	2.9106		160.6	4.9567	5.8991
160.8	8.6951	2.81		160.8	4.8198	4.8575
161	8.7882	2.9351		161	4.7036	7.1425
161.2	8.9027	2.817		161.2	5.002	4.1574
161.4	8.8407	2.6269		161.4	4.914	5.6678
161.6	8.8068	2.8363		161.6	5.1092	6.1606
161.8	8.501	2.6426		161.8	4.7144	4.1036
162	9.1384	2.6363		162	4.5801	5.1066
162.2	8.8451	2.6129		162.2	5.1711	4.7117
162.4	9.3136	3.0175		162.4	4.7877	5.9809
162.6	8.8924	2.69		162.6	5.022	4.9123
162.8	9.1122	2.5725		162.8	4.8213	4.5508
163	9.18	2.6881		163	4.6508	5.8642
163.2	8.7067	2.5119		163.2	4.7643	4.2815
163.4	8.8062	2.7796		163.4	5.0011	6.4117
163.6	8.8425	2.7778		163.6	4.7242	4.6748
163.8	8.7072	2.8581		163.8	4.6889	5.2372
164	9.0944	2.5137		164	4.8113	5.1088
164.2	9.1907	3.0313		164.2	4.8517	4.9619
164.4	8.9482	2.6413		164.4	4.8482	5.8871
164.6	8.2841	2.6441		164.6	5.0315	4.8712
164.8	8.7754	2.8618		164.8	4.6308	4.3054
165	9.3736	2.7642		165	4.677	5.8045
165.2	8.6074	2.8132		165.2	4.9555	4.7834
165.4	8.3843	2.6352		165.4	4.6389	6.0555
165.6	8.5265	2.6598		165.6	4.8317	5.5763
165.8	8.5992	2.7162		165.8	4.7514	5.3407
166	8.365	2.7935		166	4.6348	5.7351
166.2	8.5463	2.8214		166.2	4.4923	4.7247
166.4	8.0296	2.6137		166.4	5.0248	6.3744
166.6	8.1006	2.7066		166.6	4.9977	6.8099
166.8	8.8048	2.7948		166.8	4.7455	7.6552
167	8.8064	2.6686		167	4.6854	5.6579
167.2	8.7348	2.8644		167.2	4.7673	7.531
167.4	8.4675	2.6368		167.4	4.947	6.3654
167.6	8.8841	2.6916		167.6	4.7552	6.0593
167.8	8.0881	2.5744		167.8	4.6566	5.897
168	8.5831	2.7311		168	4.6139	6.8475
168.2	7.9465	2.6602		168.2	4.7547	6.9797
168.4	8.4999	2.7378		168.4	4.9843	5.8753
168.6	8.5519	2.6534		168.6	4.7435	6.136
168.8	8.0632	2.5828		168.8	4.8625	7.4407
169	7.9506	2.7812		169	4.7887	4.9396
169.2	7.95	2.598		169.2	4.7357	5.2583
169.4	8.3473	2.6114		169.4	4.7173	7.2271
169.6	8.7073	2.7634		169.6	4.8246	6.4268
169.8	8.3802	2.7844		169.8	4.821	6.0158
170	8.0259	2.626		170	5.0263	5.2411
170.2	8.9175	2.6338		170.2	4.6305	5.0907
170.4	8.366	2.5427		170.4	5.0348	5.9651
170.6	8.3145	2.7698		170.6	4.7964	5.8172
170.8	8.28	2.7665		170.8	4.7589	5.9613
171	8.5345	2.6155		171	4.887	6.1861
171.2	8.6081	2.7209		171.2	4.6809	7.6202
171.4	8.2912	2.7248		171.4	4.769	6.3245
171.6	8.3006	2.7491		171.6	4.8168	7.9817
171.8	8.5243	2.5869		171.8	4.851	7.2965
172	8.8308	2.6729		172	4.8174	4.8657
172.2	8.1362	2.7608		172.2	4.7659	4.845
172.4	8.1978	2.6438		172.4	4.9354	5.2163
172.6	8.4763	2.6993		172.6	5.0918	7.0573
172.8	8.1348	2.5577		172.8	4.8401	5.8053
173	7.5883	2.5372		173	4.8	5.9799
173.2	8.1165	3.0069		173.2	4.7976	5.6295
173.4	8.4241	2.5898		173.4	4.5171	5.448
173.6	7.8932	2.8358		173.6	4.7328	7.6721
173.8	8.3649	2.6537		173.8	5.0279	6.5131
174	8.5384	2.7286		174	4.674	7.2355
174.2	8.6743	2.5639		174.2	4.6724	5.4818
174.4	8.543	2.7223		174.4	4.8682	6.8109
174.6	9.1522	2.5796		174.6	4.7901	6.2898
174.8	8.5933	2.7934		174.8	4.7183	7.7131
175	8.6799	2.6132		175	4.937	6.5524
175.2	8.2731	2.6904		175.2	4.8112	6.6367
175.4	8.356	2.6735		175.4	4.9909	6.8424
175.6	8.1171	2.6792		175.6	4.8699	7.0055
175.8	8.5847	2.7334		175.8	4.6404	6.6329
176	8.9494	2.6787		176	4.7608	7.2962
176.2	8.3981	2.719		176.2	4.642	7.4065
176.4	8.0914	2.6226		176.4	4.7626	6.355
176.6	7.9197	2.7952		176.6	5.222	7.8727
176.8	8.1722	2.7117		176.8	4.9375	5.5225
177	8.3274	2.5853		177	4.8831	6.6249
177.2	8.037	2.5223		177.2	4.9629	6.8733
177.4	8.5186	2.7216		177.4	4.9261	6.159
177.6	8.3334	2.5315		177.6	4.9348	6.2785
177.8	8.4707	2.9678		177.8	4.9533	7.7734
178	8.4868	2.6041		178	4.619	8.0648
178.2	8.4059	2.7175		178.2	4.8668	6.8069
178.4	8.2549	2.7221		178.4	4.8683	6.065
178.6	8.3933	2.6766		178.6	4.5426	5.7931
178.8	7.8475	2.7428		178.8	4.9458	6.3073
179	7.8621	2.775		179	4.9851	6.2002
179.2	8.2481	2.6243		179.2	4.8337	7.1783
179.4	8.4697	2.7922		179.4	5.0427	7.8582
179.6	7.977	2.6296		179.6	4.64	6.3157
179.8	8.2054	2.7613		179.8	4.7753	6.2506
180	8.0066	2.8727		180	4.8651	6.6405
180.2	7.8072	2.6626		180.2	4.7802	6.8542
180.4	8.6785	2.7779		180.4	4.7496	6.3037
180.6	8.4197	2.7054		180.6	5.0118	5.6819
180.8	8.1576	2.6727		180.8	4.8097	7.1277
181	8.8004	3.0312		181	4.8164	5.8156
181.2	8.2067	2.9639		181.2	4.8313	5.7843
181.4	8.3452	2.6889		181.4	4.7295	6.8152
181.6	8.864	2.6363		181.6	4.8641	6.6849
181.8	8.0759	2.7895		181.8	4.5788	6.7348
182	8.4477	2.6949		182	4.8312	7.5002
182.2	8.1991	3.2006		182.2	4.6307	5.416
182.4	8.1258	2.5677		182.4	4.7864	5.7876
182.6	8.3055	2.8389		182.6	4.717	4.0166
182.8	7.7571	2.907		182.8	4.7527	4.3288
183	8.0857	2.7301		183	4.8714	6.1811
183.2	8.5306	2.6684		183.2	4.789	4.4428
183.4	8.0192	2.68		183.4	4.9688	5.1547
183.6	8.0698	2.8071		183.6	5.0553	6.7003
183.8	7.5319	2.7049		183.8	4.8075	4.8702
184	8.5151	2.6917		184	5.0862	5.285
184.2	8.0885	2.7753		184.2	5.028	4.1253
184.4	8.6903	2.7291		184.4	5.0814	6.2478
184.6	8.8147	2.9482		184.6	4.6106	6.5349
184.8	8.1159	2.5446		184.8	5.0246	3.9374
185	8.8059	2.8416		185	4.9168	4.4347
185.2	8.7475	2.5424		185.2	4.764	4.823
185.4	8.3674	2.9685		185.4	4.8831	6.3579
185.6	8.6011	2.6968		185.6	4.8605	5.5499
185.8	8.5557	2.9321		185.8	4.8229	5.5865
186	8.6367	2.6526		186	4.6217	5.6058
186.2	8.4457	2.7673		186.2	4.7392	5.4378
186.4	8.2322	2.7756		186.4	4.6039	5.3169
186.6	8.3539	2.9869		186.6	4.772	4.29
186.8	8.6051	2.6248		186.8	5.0677	5.5512
187	8.2399	2.5623		187	4.597	5.4939
187.2	8.0687	2.6391		187.2	5.0059	5.918
187.4	8.8275	3.0256		187.4	5.4067	6.6103
187.6	8.554	2.6373		187.6	4.7713	6.9821
187.8	7.8864	2.709		187.8	4.8857	8.2442
188	8.6624	2.546		188	4.8808	6.1992
188.2	7.7004	2.7461		188.2	4.7905	6.4417
188.4	8.3665	2.6557		188.4	5.1559	7.2142
188.6	7.6143	2.5868		188.6	4.8386	6.8772
188.8	8.0876	2.5574		188.8	4.7464	8.0162
189	8.5311	2.8625		189	5.0977	5.9401
189.2	8.1879	2.6127		189.2	4.8689	7.7021
189.4	7.9526	2.6975		189.4	4.6704	7.6587
189.6	8.2617	2.9378		189.6	4.79	6.0041
189.8	8.2723	2.7098		189.8	4.7359	7.2564
190	8.6176	2.6204		190	4.8394	5.4867
190.2	8.4119	2.7437		190.2	4.5859	6.3888
190.4	8.1018	2.7312		190.4	4.7292	7.588
190.6	8.6597	2.7341		190.6	4.7987	7.043
190.8	8.4321	2.5943		190.8	5.0043	7.3114
191	7.8158	2.7321		191	4.8054	6.0676
191.2	8.6174	2.6658		191.2	4.8434	6.0391
191.4	8.1145	2.6285		191.4	4.9597	6.8417
191.6	8.511	2.6784		191.6	5.015	6.4575
191.8	8.0876	2.6936		191.8	5.0484	6.3568
192	8.5113	2.6801		192	5.0129	6.5617
192.2	8.7141	2.6177		192.2	4.8315	6.338
192.4	8.7509	2.6669		192.4	4.6591	6.5066
192.6	8.775	2.5992		192.6	4.5996	4.2843
192.8	8.4768	2.6993		192.8	4.7892	6.1348
193	8.4072	2.7959		193	4.9011	5.0038
193.2	8.4714	2.8348		193.2	4.8241	4.8722
193.4	8.7177	2.6978		193.4	4.847	5.9017
193.6	8.5949	2.8711		193.6	4.8181	5.458
193.8	7.4278	2.6614		193.8	4.8046	5.7965
194	8.5476	3.086		194	4.7573	5.7834
194.2	8.5123	2.6998		194.2	5.1329	5.2755
194.4	8.6628	2.8855		194.4	4.9239	5.0648
194.6	8.5659	2.8095		194.6	4.6523	5.3533
194.8	8.5792	2.7902		194.8	4.6947	3.9999
195	7.8084	2.8594		195	4.9036	6.0522
195.2	8.3337	2.6739		195.2	4.8281	6.1633
195.4	8.5913	2.7879		195.4	4.8248	5.4699
195.6	8.2048	3.2277		195.6	4.9265	6.5588
195.8	8.0247	2.643		195.8	4.7586	4.2652
196	8.6003	2.9118		196	4.6398	4.6655
196.2	8.3248	2.6224		196.2	4.6467	5.8923
196.4	8.483	2.7299		196.4	5.1802	4.6545
196.6	7.1887	2.7447		196.6	4.5803	6.6898
196.8	6.8419	2.589		196.8	4.8001	5.0617
197	6.9325	2.7296		197	4.6667	4.2735
197.2	6.9834	2.7347		197.2	4.8671	4.4694
197.4	6.9572	2.5656		197.4	4.8042	5.1801
197.6	7.2502	2.5481		197.6	4.8633	5.7892
197.8	7.408	2.6706		197.8	4.8842	5.3518
198	7.2758	2.9111		198	4.68	4.8739
198.2	7.6866	2.8353		198.2	4.9796	4.6393
198.4	6.8607	3.0089		198.4	4.8786	4.8715
198.6	7.2552	2.8998		198.6	4.6851	4.74
198.8	6.9369	2.6554		198.8	4.8255	4.0252
199	7.5533	2.5897		199	4.7714	4.8592
199.2	7.1663	2.9039		199.2	4.8937	6.955
199.4	6.8173	2.6973		199.4	4.7163	4.5991
199.6	6.8166	2.6472		199.6	4.7215	6.4445
199.8	8.0483	2.8904		199.8	4.9009	7.6467
200	7.7137	2.6331		200	4.8354	7.1259
200.2	7.1298	2.6077		200.2	4.8187	7.1348
200.4	7.3438	2.6806		200.4	4.9099	7.2084
200.6	7.7216	2.7168		200.6	4.923	7.058
200.8	6.9084	2.5753		200.8	4.7081	7.005
201	6.8609	2.4836		201	4.634	4.8211
201.2	7.85	2.529		201.2	5.0257	6.1074
201.4	7.0197	2.6022		201.4	4.5786	5.6812
201.6	6.4302	2.6814		201.6	4.5751	5.9714
201.8	7.0791	2.6616		201.8	5.0405	5.3715
202	6.9283	2.765		202	4.612	5.6862
202.2	7.2772	2.9934		202.2	4.7225	6.2887
202.4	7.4526	2.6966		202.4	4.556	5.8403
202.6	7.5005	2.5722		202.6	4.6539	5.9769
202.8	7.0457	2.77		202.8	4.9942	5.9796
203	6.5561	2.7202		203	4.889	4.6528
203.2	7.3746	2.6063		203.2	4.8322	5.9885
203.4	6.9645	2.7518		203.4	4.9279	8.0221
203.6	6.5008	2.684		203.6	4.8004	7.3211
203.8	7.136	2.7515		203.8	4.9155	8.5339
204	6.6925	2.5044		204	4.9454	6.5096
204.2	7.1268	2.5261		204.2	4.7305	6.0796
204.4	6.7032	2.638		204.4	4.9155	6.9064
204.6	7.2443	2.5992		204.6	4.7329	6.3278
204.8	6.9173	2.8675		204.8	4.73	6.7308
205	7.0929	2.6907		205	4.961	6.1187
205.2	7.2119	2.7965		205.2	4.6275	6.1191
205.4	7.3918	2.5695		205.4	4.8337	7.1292
205.6	7.3588	2.8331		205.6	4.8781	5.6331
205.8	7.7388	2.5332		205.8	4.8476	6.0296
206	7.6229	2.703		206	4.9621	6.2552
206.2	7.3244	2.826		206.2	4.6201	7.8858
206.4	7.4684	2.6156		206.4	4.8399	7.1838
206.6	7.4619	2.5409		206.6	5.2186	7.4861
206.8	7.2656	2.725		206.8	4.8276	5.9258
207	7.0748	2.7715		207	4.8409	6.56
207.2	7.5772	2.7088		207.2	4.8503	7.2962
207.4	6.8979	2.673		207.4	4.7761	4.8972
207.6	7.3997	2.7744		207.6	4.7592	5.818
207.8	7.0884	2.6536		207.8	4.8779	4.7788
208	6.4816	2.6516		208	4.8113	5.5138
208.2	8.0117	2.8068		208.2	4.7477	4.8228
208.4	8.4455	2.8105		208.4	4.6	2.5412
208.6	8.7084	2.893		208.6	4.6801	2.6174
208.8	8.4464	2.7322		208.8	5.0037	2.565
209	8.6985	2.7462		209	4.7243	2.6903
209.2	8.2433	2.6398		209.2	4.8253	2.7024
209.4	8.7178	2.6563		209.4	4.7526	2.6464
209.6	8.2961	2.659		209.6	4.7928	2.5561
209.8	8.4296	2.6304		209.8	4.8309	2.7267
210	8.0793	2.7533		210	4.7338	2.6148
210.2	8.4269	2.6285		210.2	4.8876	2.6756
210.4	8.6477	2.6689		210.4	4.9541	2.6584
210.6	8.1959	2.7082		210.6	4.8635	2.6453
210.8	8.5735	2.6739		210.8	4.8023	2.6999
211	7.8294	2.6011		211	4.8352	2.5924
211.2	9.3045	2.7522		211.2	4.96	2.6023
211.4	7.8951	2.955		211.4	4.8322	2.5944
211.6	8.3	2.7487		211.6	4.8558	2.5723
211.8	9.079	2.973		211.8	4.8418	2.6603
212	7.7887	2.6975		212	4.8956	2.5296
212.2	8.2278	2.7963		212.2	4.9215	2.5824
212.4	9.3351	2.6489		212.4	4.7721	3.2382
212.6	7.7117	2.8036		212.6	4.7499	2.6565
212.8	8.0118	2.6205		212.8	4.924	2.596
213	7.8189	2.7623		213	4.7541	2.7046
213.2	7.9327	2.6084		213.2	4.7106	2.5584
213.4	8.0543	2.6276		213.4	4.8916	2.4651
213.6	8.7019	2.7259		213.6	4.8232	2.4735
213.8	8.1531	2.7355		213.8	4.9741	2.5251
214	8.2428	2.5625		214	4.8757	2.63
214.2	8.2199	2.6315		214.2	4.7888	2.643
214.4	8.3356	2.751		214.4	5.0422	2.6206
214.6	8.3943	2.5107		214.6	5.1194	2.6686
214.8	8.1353	2.7196		214.8	4.6599	2.6391
215	8.1503	2.6325		215	4.8597	2.6456
215.2	8.8207	2.6974		215.2	4.5189	2.6381
215.4	8.0201	2.6013		215.4	4.9852	2.5499
215.6	8.1091	2.6337		215.6	5.0226	2.6969
215.8	8.0238	2.6357		215.8	4.8089	2.6051
216	8.7378	2.4917		216	5.1087	2.5254
216.2	8.3939	2.8005		216.2	4.643	2.6594
216.4	8.5963	2.714		216.4	4.753	2.5411
216.6	8.4258	2.7858		216.6	5.0981	2.5272
216.8	8.3397	2.6246		216.8	4.7955	2.7673
217	8.0075	2.6862		217	4.8855	2.6985
217.2	7.9453	2.5873		217.2	4.9562	2.5115
217.4	8.2929	2.6374		217.4	4.8624	2.594
217.6	8.4471	2.6057		217.6	4.8893	2.6914
217.8	8.6338	3.0195		217.8	4.8267	2.5297
218	8.2625	2.5768		218	4.8304	2.5497
218.2	8.1637	2.8129		218.2	4.7801	2.6953
218.4	8.8552	2.6472		218.4	4.6686	2.5577
218.6	8.3341	2.7174		218.6	4.919	2.7775
218.8	7.9615	2.6593		218.8	4.9237	2.5879
219	8.2149	2.6876		219	4.8887	2.614
219.2	8.3004	2.6622		219.2	4.7797	2.8571
219.4	8.2225	3.3133		219.4	5.0427	3.7779
219.6	8.7246	2.7592		219.6	4.5529	4.0741
219.8	8.8989	2.7652		219.8	4.8987	4.0408
220	8.604	2.8189		220	4.6927	3.7012
220.2	8.6719	2.6402		220.2	5.0853	3.431
220.4	8.22	2.9704		220.4	4.7182	4.2427
220.6	8.2299	2.7714		220.6	4.6706	4.4394
220.8	8.5228	2.7873		220.8	4.8253	4.1515
221	8.8915	2.7179		221	4.8773	3.9646
221.2	8.5071	2.6066		221.2	4.65	4.0628
221.4	7.8442	2.7575		221.4	4.6587	4.0142
221.6	8.5817	2.6859		221.6	4.9329	3.7922
221.8	8.2425	2.7607		221.8	4.7651	4.4499
222	8.3878	2.6285		222	4.9137	4.1122
222.2	7.7903	3.0378		222.2	4.8336	3.8154
222.4	8.4483	2.4647		222.4	4.9397	3.5356
222.6	8.5	2.7519		222.6	4.8847	3.1804
222.8	9.1449	2.7389		222.8	4.7035	3.4919
223	8.1327	2.7328		223	4.7861	3.7665
223.2	8.0102	2.646		223.2	4.7484	4.0354
223.4	9.1221	2.5362		223.4	5	3.4634
223.6	9.4086	2.6184		223.6	4.8145	4.3616
223.8	8.7458	2.725		223.8	4.7681	4.2366
224	8.44	2.763		224	4.7333	8.6154
224.2	8.6789	2.5645		224.2	4.9913	6.5751
224.4	8.5894	2.7627		224.4	4.8286	6.4571
224.6	8.2628	2.731		224.6	5.0366	6.3621
224.8	8.6169	2.6588		224.8	4.862	6.6822
225	8.0984	2.6392		225	4.554	7.1272
225.2	7.8073	2.9934		225.2	4.6626	6.9154
225.4	8.4448	2.505		225.4	4.7987	6.9725
225.6	8.2415	2.8279		225.6	4.713	7.4682
225.8	8.4871	2.8144		225.8	4.8173	7.7175
226	9.0318	2.6984		226	4.8007	5.4344
226.2	8.6437	2.8957		226.2	4.8084	6.1744
226.4	8.7413	2.5837		226.4	4.663	6.4758
226.6	9.08	3.248		226.6	4.7505	5.7677
226.8	9.2302	2.5222		226.8	4.7739	7.0579
227	8.597	2.8543		227	4.9683	6.556
227.2	8.743	2.8973		227.2	4.7656	9.1408
227.4	9.1778	2.8422		227.4	4.6925	8.817
227.6	8.7938	2.7323		227.6	4.692	7.924
227.8	8.9813	2.7504		227.8	4.8689	6.7485
228	9.5316	2.6922		228	5.2658	7.4014
228.2	9.329	2.5769		228.2	4.9228	7.3152
228.4	8.8444	2.6197		228.4	4.5645	6.5672
228.6	8.5922	2.7409		228.6	4.9405	7.5401
228.8	9.2203	2.8015		228.8	4.6639	8.4201
229	9.2081	2.9321		229	4.8481	5.752
229.2	9.0188	2.6287		229.2	5.0563	5.8697
229.4	8.7333	3.0074		229.4	4.9346	5.8046
229.6	9.0198	2.671		229.6	4.8563	4.7188
229.8	8.7512	2.8465		229.8	4.6928	6.0352
230	8.5323	2.5731		230	4.7938	5.8485
230.2	8.6898	3.1221		230.2	4.5554	5.8025
230.4	8.1872	2.7105		230.4	4.7839	6.2253
230.6	8.9829	2.5998		230.6	4.8212	6.1475
230.8	9.0134	2.8335		230.8	4.7144	5.53
231	8.5718	2.7967		231	4.7441	8.7611
231.2	8.8951	2.8524		231.2	5.1808	6.6178
231.4	8.5749	2.6681		231.4	4.7059	6.9148
231.6	9.6868	2.6528		231.6	4.9045	6.3097
231.8	8.747	2.8907		231.8	4.7812	6.8279
232	8.3427	2.8851		232	5.027	5.4006
232.2	8.5735	2.7402		232.2	4.6717	5.696
232.4	8.3591	2.7246		232.4	4.7915	5.908
232.6	8.8292	2.6616		232.6	5.1177	6.5137
232.8	8.6448	2.548		232.8	4.8454	5.9614
233	8.6104	2.6898		233	4.9507	4.8516
233.2	8.7391	2.7633		233.2	4.7471	4.6015
233.4	8.863	2.7546		233.4	4.5231	5.0606
233.6	8.5092	2.7072		233.6	4.7297	5.284
233.8	8.4867	3.1246		233.8	4.8746	4.4277
234	8.6803	2.8683		234	4.9657	3.6669
234.2	8.3001	2.6587		234.2	4.9006	3.9827
234.4	8.9928	2.9064		234.4	4.7962	4.8439
234.6	8.5992	3.2534		234.6	4.8356	5.7466
234.8	7.8869	2.5858		234.8	4.6464	6.4915
235	8.6663	2.8133		235	4.7128	5.4685
235.2	8.3764	2.8409		235.2	5.0011	6.3294
235.4	9.1096	2.7059		235.4	4.9839	5.9581
235.6	8.728	2.8941		235.6	4.8252	5.2611
235.8	8.0539	2.7598		235.8	4.9489	7.0822
236	9.07	2.7045		236	4.867	6.7451
236.2	9.3936	2.7996		236.2	4.7233	5.6906
236.4	8.9031	2.7337		236.4	5.0568	5.5854
236.6	8.3474	3.0902		236.6	4.7501	6.5301
236.8	9.1762	2.8406		236.8	4.6322	6.8774
237	8.2837	2.6124		237	4.9959	5.6006
237.2	8.3895	2.5714		237.2	5.0085	6.9653
237.4	8.4153	2.8418		237.4	4.7278	5.4529
237.6	8.7725	2.6867		237.6	5.1145	5.0692
237.8	8.5213	2.6775		237.8	4.7066	5.5153
238	8.766	2.7328		238	4.953	5.087
238.2	8.5974	2.6536		238.2	4.8166	4.1453
238.4	8.6024	2.5845		238.4	4.743	5.0109
238.6	8.5191	2.5898		238.6	5.1904	4.8276
238.8	8.5844	2.7858		238.8	4.9801	5.4776
239	8.6224	2.6809		239	4.8782	5.7826
239.2	8.5358	2.4772		239.2	4.7575	4.709
239.4	8.7627	2.8038		239.4	4.8552	4.3948
239.6	8.5638	2.6753		239.6	4.8367	6.2435
239.8	8.4312	2.648		239.8	4.8491	4.2011
240	8.8131	2.8291		240	4.9536	4.525
240.2	8.6461	2.7924		240.2	4.8022	4.2298
240.4	8.8235	2.7196		240.4	4.856	4.762
240.6	7.8985	2.6756		240.6	4.751	5.7122
240.8	8.5674	2.586		240.8	4.918	4.8911
241	8.6593	2.7128		241	4.7479	4.3997
241.2	7.9187	2.6		241.2	4.8094	4.5504
241.4	8.7771	2.551		241.4	5.1418	4.6308
241.6	8.2437	2.5712		241.6	4.9443	5.1557
241.8	8.5496	2.9047		241.8	4.8459	4.8223
242	9.0143	2.9944		242	4.902	6.3056
242.2	9.1716	2.5458		242.2	4.5267	4.0982
242.4	8.3563	2.7027		242.4	4.7442	4.8915
242.6	8.7229	3.1468		242.6	5.1738	6.132
242.8	8.5858	2.5915		242.8	4.8251	5.4348
243	8.51	2.6398		243	4.9987	6.3991
243.2	9.0468	2.5712		243.2	4.8832	6.2561
243.4	8.6661	2.6079		243.4	4.7433	6.805
243.6	8.3806	2.7036		243.6	5.102	6.2768
243.8	9.1412	2.6144		243.8	4.9438	6.3174
244	8.5844	2.8619		244	4.7094	5.13
244.2	7.8224	2.6557		244.2	4.6287	5.5331
244.4	8.5761	2.6185		244.4	4.7252	3.6266
244.6	8.906	2.8791		244.6	4.7751	5.6133
244.8	7.917	2.5165		244.8	4.8361	3.8848
245	9.1298	2.6437		245	4.9108	5.1603
245.2	8.4143	2.6916		245.2	4.789	4.9853
245.4	8.7828	2.8156		245.4	4.839	4.9613
245.6	9.0126	2.6395		245.6	4.8728	6.0697
245.8	9.3124	2.888		245.8	4.7339	4.3191
246	8.6798	2.569		246	4.6259	5.2651
246.2	9.1658	2.8274		246.2	5.1246	4.0042
246.4	9.04	2.7384		246.4	4.7421	4.473
246.6	8.9607	2.5191		246.6	4.555	4.6556
246.8	8.4832	2.6591		246.8	4.7954	4.1345
247	8.6067	2.7691		247	4.5788	6.5889
247.2	8.8373	2.6171		247.2	5.1781	5.3675
247.4	8.0827	2.7347		247.4	4.6762	5.413
247.6	8.8613	2.816		247.6	4.712	4.9835
247.8	8.8194	3.0634		247.8	4.4391	5.7935
248	9.0121	3.9548		248	4.8728	6.1585
248.2	9.0293	2.5506		248.2	4.8711	6.1474
248.4	9.176	2.5565		248.4	4.7076	5.8943
248.6	8.6006	2.777		248.6	4.7881	6.2819
248.8	8.5342	2.9562		248.8	4.7475	6.3439
249	8.5836	2.6596		249	4.6808	4.6063
249.2	8.7588	2.6623		249.2	5.0845	4.8955
249.4	8.1613	2.6305		249.4	4.8208	4.8384
249.6	8.4617	2.5562		249.6	4.8723	4.9541
249.8	8.1602	2.7232		249.8	4.7952	6.0317
250	8.1651	2.5278		250	4.9928	5.2391
250.2	8.3887	2.7998		250.2	5.1351	5.2045
250.4	8.3429	2.7949		250.4	4.7027	6.8561
250.6	8.9046	3.0926		250.6	4.9928	5.943
250.8	8.6988	2.6939		250.8	4.7555	4.7743
251	8.2646	2.7748		251	4.9163	6.0556
251.2	8.7115	2.7346		251.2	4.7024	6.4836
251.4	8.3299	2.6465		251.4	4.5965	6.05
251.6	8.7807	2.7441		251.6	4.7357	5.9818
251.8	8.6045	2.6369		251.8	5	4.2276
252	8.0208	2.8357		252	5.139	6.1487
252.2	8.7288	3.0696		252.2	4.8426	5.8391
252.4	8.3365	2.6124		252.4	4.822	5.0711
252.6	8.6388	2.6831		252.6	4.8714	3.685
252.8	8.735	2.8355		252.8	4.7925	4.4949
253	8.354	2.8665		253	4.7911	3.7589
253.2	8.281	2.7958		253.2	4.796	4.461
253.4	8.2891	2.7627		253.4	4.9805	5.2208
253.6	8.2604	3.2717		253.6	4.864	5.7216
253.8	8.685	2.7128		253.8	4.5779	4.5417
254	8.942	3.0227		254	5.0077	4.5638
254.2	8.53	2.815		254.2	4.6652	4.2156
254.4	8.5092	2.5899		254.4	4.6041	4.2515
254.6	8.6183	2.7341		254.6	4.6164	5.7397
254.8	8.9718	2.8119		254.8	4.7632	4.2974
255	8.4194	2.9989		255	4.94	5.5989
255.2	9.3436	2.6916		255.2	4.7795	5.6206
255.4	8.5496	2.6347		255.4	4.8384	6.0008
255.6	8.4968	2.5861		255.6	4.9661	4.5885
255.8	8.3909	2.8551		255.8	4.6347	5.3654
256	7.58	2.6875		256	4.8198	4.9042
256.2	7.9214	2.6213		256.2	4.686	4.9624
256.4	7.9552	2.772		256.4	4.865	6.8099
256.6	8.951	2.8091		256.6	4.7371	7.924
256.8	8.3606	2.888		256.8	5.0088	6.7184
257	8.3054	2.901		257	4.8551	6.0805
257.2	8.7675	2.6948		257.2	4.5893	5.9191
257.4	8.8409	2.7095		257.4	4.9136	5.2497
257.6	9.0201	2.6899		257.6	5.754	3.8521
257.8	8.6146	2.8822		257.8	5.4123	5.9135
258	7.7073	2.6814		258	5.1141	3.6204
258.2	8.4287	2.6539		258.2	5.1633	3.9505
258.4	8.7907	2.8451		258.4	4.6712	4.2301
258.6	8.6218	2.6368		258.6	5.1163	3.4196
258.8	8.8599	2.8191		258.8	5.2512	3.9999
259	9.6915	2.7124		259	5.2869	3.6723
259.2	8.4367	2.7327		259.2	4.8641	3.9365
259.4	8.7667	2.7837		259.4	5.544	4.1689
259.6	8.7702	2.9616		259.6	4.859	4.4955
259.8	8.447	2.8193		259.8	5.3708	4.0533
260	8.3132	2.5775		260	4.6783	4.3377
260.2	8.5069	2.6104		260.2	5.0534	4.3505
260.4	8.9942	2.6172		260.4	5.6448	4.5565
260.6	8.6364	2.7763		260.6	4.9171	4.4573
260.8	8.8617	2.6842		260.8	5.0238	4.9502
261	8.2144	2.6881		261	4.9556	3.2958
261.2	8.723	3.0343		261.2	5.3578	4.3856
261.4	7.9971	2.6663		261.4	5.3568	3.9383
261.6	8.4722	2.5749		261.6	5.1609	3.3139
261.8	8.4106	2.7851		261.8	5.3622	4.1342
262	8.7324	2.8514		262	5.4383	4.1133
262.2	8.3836	2.7457		262.2	5.4674	3.9724
262.4	9.0622	3.03		262.4	4.678	4.043
262.6	8.7052	2.6422		262.6	5.7655	4.3487
262.8	9.1113	2.71		262.8	4.8742	6.0479
263	9.2195	2.793		263	5.0266	6.2527
263.2	8.8681	2.5773		263.2	5.7778	6.3315
263.4	8.5584	2.6207		263.4	5.6155	3.9241
263.6	8.1752	2.688		263.6	4.852	4.3387
263.8	8.9741	2.56		263.8	5.7027	4.2576
264	8.4229	2.705		264	5.788	4.371
264.2	8.8801	2.6542		264.2	5.7367	3.6584
264.4	8.8454	2.6917		264.4	5.4418	3.7172
264.6	8.8421	2.6749		264.6	5.6078	5.5953
264.8	9.4392	2.7818		264.8	5.2567	3.6303
265	8.1289	2.6663		265	5.2109	3.6675
265.2	8.9066	2.6465		265.2	5.1616	3.8742
265.4	8.5042	2.6263		265.4	4.669	4.2263
265.6	8.2657	2.5983		265.6	4.9047	4.0405
265.8	8.6412	3.2366		265.8	4.9313	4.4621
266	8.2933	2.526		266	5.1103	4.3535
266.2	7.5458	2.7605		266.2	4.8146	3.8199
266.4	8.6397	2.6055		266.4	4.5956	3.935
266.6	8.3636	2.4909		266.6	5.0825	3.8889
266.8	9.0541	2.6552		266.8	4.8672	6.4939
267	9.3562	2.7257		267	5.3169	5.5948
267.2	8.4943	2.8545		267.2	5.0859	5.7811
267.4	8.8187	2.4664		267.4	5.5855	3.9521
267.6	8.5504	2.7249		267.6	5.3508	4.3682
267.8	8.7787	2.586		267.8	4.8725	4.1736
268	8.913	2.5041		268	4.8883	4.0216
268.2	8.6433	2.6702		268.2	4.7504	4.271
268.4	8.7037	2.5434		268.4	4.815	4.212
268.6	8.7006	2.4819		268.6	5.1423	4.4242
268.8	8.8871	2.7946		268.8	5.3041	3.6651
269	9.0927	2.6024		269	4.8758	4.2292
269.2	8.8738	2.5608		269.2	4.928	3.9871
269.4	8.0578	2.7696		269.4	4.7447	6.3015
269.6	9.6048	2.7503		269.6	5.0123	3.6947
269.8	8.8534	2.6776		269.8	4.7283	5.8187
270	8.8603	2.6558		270	4.9676	3.9395
270.2	8.6384	2.6868		270.2	4.6348	3.8929
270.4	8.7109	3.0228		270.4	4.9737	3.8589
270.6	8.4431	2.7077		270.6	4.8233	3.6067
270.8	8.3904	2.7567		270.8	4.8823	4.2451
271	8.8394	2.716		271	4.95	4.1211
271.2	9.296	2.5888		271.2	4.7627	3.8392
271.4	8.4081	2.5817		271.4	4.8963	4.3156
271.6	8.6368	2.6483		271.6	5.1676	6.5533
271.8	8.6992	2.588		271.8	5.1757	6.2901
272	9.2897	2.5982		272	4.782	4.2326
272.2	8.8996	2.9058		272.2	4.901	3.5482
272.4	9.1056	2.7577		272.4	4.9135	4.1736
272.6	8.6523	2.7718		272.6	5.1491	3.9182
272.8	8.8543	2.7477		272.8	5.4592	4.1556
273	8.9063	2.8229		273	5.381	3.9526
273.2	9.2947	2.8171		273.2	4.7108	3.7094
273.4	8.7297	2.5436		273.4	5.232	4.3846
273.6	9.2553	2.8308		273.6	5.0121	3.9971
273.8	9.0839	2.7663		273.8	5.0574	4.3036
274	8.9056	2.911		274	4.6718	4.1547
274.2	8.8667	2.7924		274.2	5.0312	3.9766
274.4	8.4061	2.7366		274.4	4.8279	4.0413
274.6	8.6741	2.6742		274.6	5.3218	4.3965
274.8	8.6808	2.8913		274.8	5.2131	4.2161
275	8.8156	2.9079		275	5.0737	4.332
275.2	8.7727	2.797		275.2	5.6821	3.8044
275.4	8.3187	2.6897		275.4	5.5193	4.099
275.6	8.3267	2.8295		275.6	5.3901	4.0651
275.8	8.6761	2.864		275.8	5.1414	4.1186
276	8.705	2.7437		276	5.1632	4.4138
276.2	8.6231	2.7289		276.2	5.0654	4.0892
276.4	7.6552	2.5364		276.4	5.2481	3.6252
276.6	8.9208	2.6029		276.6	5.01	6.0851
276.8	8.6796	2.6301		276.8	4.8707	7.1031
277	8.8888	2.8191		277	5.0669	6.0128
277.2	9.4971	2.7324		277.2	5.5738	6.5809
277.4	8.6833	2.6742		277.4	4.7616	6.0977
277.6	8.9459	2.7148		277.6	5.8243	6.5189
277.8	8.6517	2.6776		277.8	4.879	3.5776
278	8.7136	2.5545		278	4.8802	4.2459
278.2	9.0572	2.5496		278.2	5.3314	4.1977
278.4	8.3656	2.6374		278.4	5.236	3.8976
278.6	9.1722	2.8964		278.6	5.0245	4.0315
278.8	8.4172	2.8401		278.8	5.3431	3.9453
279	8.8348	2.6577		279	5.1865	4.0627
279.2	8.8512	2.7814		279.2	5.1261	4.1131
279.4	8.785	2.518		279.4	4.8902	4.2351
279.6	8.9714	2.6994		279.6	5.5721	3.6788
279.8	9.0566	2.5759		279.8	4.8976	4.4821
280	9.4195	2.7574		280	5.3155	3.8339
280.2	8.131	2.5381		280.2	4.8147	3.678
280.4	9.0468	2.5526		280.4	4.8051	3.9785
280.6	8.0762	2.6232		280.6	4.8424	3.1085
280.8	8.7997	2.6209		280.8	5.563	4.4346
281	8.6531	2.7713		281	4.918	4.3691
281.2	8.9956	2.6607		281.2	5.2823	4.1408
281.4	8.8217	2.6799		281.4	5.599	3.6295
281.6	8.5347	2.7933		281.6	5.0677	3.3991
281.8	8.1231	2.7382		281.8	5.824	4.1498
282	9.0273	2.6298		282	5.7338	4.1096
282.2	9.1928	2.5514		282.2	5.1438	4.6735
282.4	9.4036	2.4975		282.4	4.9607	4.0648
282.6	9.234	2.7981		282.6	4.9141	3.547
282.8	8.5512	2.7367		282.8	4.8634	4.1649
283	8.4859	2.8896		283	5.8549	4.3705
283.2	8.1436	2.634		283.2	4.7611	5.7114
283.4	9.2239	2.6556		283.4	5.161	4.105
283.6	8.6804	2.8967		283.6	5.5601	4.2376
283.8	9.2034	2.7794		283.8	5.2197	4.2146
284	8.9225	2.74		284	5.1066	4.3342
284.2	9.3593	2.7893		284.2	5.0664	4.5505
284.4	9.2585	2.8085		284.4	4.5989	3.3555
284.6	8.9476	2.6399		284.6	4.7169	3.3788
284.8	8.5627	2.516		284.8	5.0004	3.6577
285	9.3553	2.8063		285	4.9303	3.5144
285.2	8.2061	2.8514		285.2	5.4256	4.2587
285.4	8.5689	2.568		285.4	4.9452	4.2376
285.6	8.4485	2.8163		285.6	5.0479	3.844
285.8	8.6715	2.9869		285.8	5.1017	4.0368
286	8.9161	2.7619		286	5.1331	4.36
286.2	8.8515	2.6028		286.2	4.9531	4.3337
286.4	8.9817	2.7882		286.4	5.205	2.5215
286.6	8.637	2.6809		286.6	5.6472	2.5813
286.8	8.8752	2.9301		286.8	5.0675	2.7557
287	9.0455	2.6413		287	4.9985	2.7787
287.2	9.2344	2.6602		287.2	4.6385	2.7341
287.4	8.3631	2.7148		287.4	4.8362	2.6666
287.6	9.3363	2.5927		287.6	5.6261	2.6488
287.8	9.0557	2.7496		287.8	5.0284	2.6345
288	8.7672	2.8503		288	5.1541	2.7621
288.2	8.5103	2.6939		288.2	5.0595	2.4715
288.4	8.1537	2.6251		288.4	5.0681	4.5407
288.6	8.5429	2.6313		288.6	5.4274	4.4138
288.8	7.8094	2.7341		288.8	5.0563	2.7965
289	8.2271	2.6716		289	4.7808	2.5728
289.2	8.4295	2.6407		289.2	4.6823	2.6922
289.4	8.4496	2.7473		289.4	4.702	3.3585
289.6	8.2783	2.6812		289.6	5.4872	2.7439
289.8	8.9355	2.7914		289.8	4.7316	3.0382
290	8.431	2.6171		290	5.2837	2.59
290.2	8.2835	2.608		290.2	5.4267	2.6814
290.4	9.2233	2.5953		290.4	5.2647	4.2814
290.6	8.554	2.8596		290.6	5.4887	4.6428
290.8	8.8329	2.711		290.8	4.9915	4.1459
291	9.2671	2.9046		291	5.3291	2.6755
291.2	8.5539	2.7185		291.2	5.762	2.6299
291.4	8.7088	2.6441		291.4	4.8137	4.289
291.6	8.9399	2.6126		291.6	4.9279	3.9092
291.8	8.7484	2.9336		291.8	5.0832	3.9756
292	9.2882	2.8576		292	4.7185	5.1198
292.2	8.3233	2.7359		292.2	4.9351	3.6738
292.4	9.1066	2.8801		292.4	5.0839	3.9542
292.6	8.7236	2.6498		292.6	4.9897	3.9372
292.8	9.1412	2.6258		292.8	4.8216	3.7091
293	7.9739	2.5494		293	4.8381	3.0855
293.2	8.8377	2.8807		293.2	4.8691	4.3221
293.4	8.6011	2.7854		293.4	5.2348	4.127
293.6	8.7401	3.0332		293.6	4.8013	3.0414
293.8	8.5236	2.9067		293.8	4.8596	4.8758
294	9.0166	2.6783		294	4.8576	5.1951
294.2	8.4327	2.6078		294.2	4.7793	5.227
294.4	9.2641	2.872		294.4	4.8843	2.7873
294.6	9.4739	2.6667		294.6	5.3986	2.6725
294.8	9.5122	2.5562		294.8	5.0384	2.7094
295	8.7514	2.7492		295	5.1017	2.5618
295.2	9.4072	2.6955		295.2	4.625	2.701
295.4	9.1752	2.6573		295.4	5.0423	2.8401
295.6	8.6716	2.6188		295.6	5.2872	2.5091
295.8	8.7724	2.9049		295.8	4.7046	2.7837
296	7.9183	2.8262		296	4.9857	2.7341
296.2	8.806	2.7094		296.2	5.0116	2.8775
296.4	8.419	2.6722		296.4	5.6382	2.6643
296.6	9.0933	2.63		296.6	4.9741	2.7591
296.8	9.3074	2.7456		296.8	6.1038	2.922
297	8.8596	2.9528		297	5.1379	2.6094
297.2	9.0447	2.6714		297.2	5.2056	2.6606
297.4	8.3622	2.7238		297.4	5.0622	2.985
297.6	9.0957	2.6366		297.6	5.5148	4.15
297.8	8.5456	2.7681		297.8	5.116	4.4858
298	8.5774	2.6951		298	4.8737	3.743
298.2	9.156	2.5655		298.2	5.2226	2.9158
298.4	8.6377	2.6595		298.4	5.116	6.4777
298.6	9.6806	2.789		298.6	5.2095	6.4668
298.8	8.0726	2.6226		298.8	5.2916	4.0597
299	9.3443	2.9567		299	5.102	3.7731
299.2	9.3377	2.7322		299.2	5.0264	4.7908
299.4	9.2581	2.5971		299.4	5.1013	3.8961
299.6	10.5856	2.6817		299.6	5.0528	3.919
299.8	8.7497	2.6768		299.8	5.7491	3.7609
300	8.5724	2.6494		300	5.4768	4.0416
300.2	8.5458	2.7683		300.2	5.2937	3.8618
300.4	8.9707	2.8535		300.4	4.7825	6.0492
300.6	8.6234	2.7229		300.6	4.5067	6.4616
300.8	8.5058	2.6364		300.8	4.6423	8.0482
301	8.8457	3.0941		301	4.6075	6.5837
301.2	8.7502	2.7501		301.2	4.8899	5.7943
301.4	8.7077	2.8904		301.4	4.9643	6.9309
301.6	8.6473	2.7251		301.6	5.1752	4.289
301.8	8.6188	2.6131		301.8	4.867	5.6051
302	8.6902	2.6228		302	5.397	5.6077
302.2	8.4212	2.6168		302.2	5.0064	6.1476
302.4	8.6394	2.6163		302.4	5.8137	5.5876
302.6	9.164	2.6791		302.6	5.1138	3.9887
302.8	9.1162	2.6593		302.8	5.1245	5.27
303	8.8554	2.6743		303	4.7471	5.6627
303.2	9.253	2.7526		303.2	5.4481	4.7452
303.4	9.2803	2.7475		303.4	5.1493	5.5712
303.6	9.4642	2.6764		303.6	4.8226	5.2069
303.8	7.9361	2.7707		303.8	5.49	5.5767
304	9.4032	2.6867		304	5.0079	4.0873
304.2	9.3498	2.7586		304.2	5.5087	6.9116
304.4	9.1965	2.9704		304.4	5.0128	7.7494
304.6	8.9558	2.5853		304.6	5.8167	5.8246
304.8	9.4	2.8749		304.8	6.1896	4.0249
305	8.8903	2.7847		305	5.6392	3.3052
305.2	8.5822	2.6854		305.2	5.846	5.8194
305.4	9.4661	2.9239		305.4	5.2303	5.0086
305.6	8.9218	2.5822		305.6	5.2903	5.1166
305.8	8.7521	2.6827		305.8	5.1144	4.4157
306	8.5612	2.6468		306	4.864	5.0828
306.2	8.6121	2.8371		306.2	5.4837	4.7437
306.4	8.6557	3.1308		306.4	5.5155	5.3787
306.6	9.0601	2.7464		306.6	4.9605	5.5077
306.8	9.2932	4.4098		306.8	5.4477	3.669
307	9.2858	2.833		307	5.1327	5.3405
307.2	8.8994	2.747		307.2	4.6769	6.0621
307.4	8.6016	2.7134		307.4	4.7155	5.8537
307.6	8.491	2.9812		307.6	5.6256	4.157
307.8	8.9126	2.7591		307.8	4.9068	5.0749
308	9.0935	2.7742		308	4.9457	6.6248
308.2	8.8537	2.6658		308.2	4.8699	6.1811
308.4	8.7492	2.8596		308.4	5.7329	4.9368
308.6	9.3451	2.6607		308.6	5.2287	5.5977
308.8	8.4078	2.6603		308.8	4.7351	5.3567
309	8.8087	2.7602		309	5.4488	5.4696
309.2	8.438	2.7407		309.2	5.5599	5.439
309.4	8.6898	2.6705		309.4	4.7658	4.8767
309.6	8.5673	2.6855		309.6	4.8836	6.0119
309.8	8.626	2.7842		309.8	4.8774	4.1425
310	8.9966	2.7141		310	5.8623	5.6047
310.2	8.8566	2.9224		310.2	5.9456	5.2917
310.4	9.0358	2.7863		310.4	4.6231	5.2287
310.6	8.7514	2.5272		310.6	4.6638	6.0717
310.8	8.1187	2.7066		310.8	4.676	6.0967
311	8.1526	2.7039		311	5.1051	5.8452
311.2	8.2813	2.8272		311.2	4.6727	5.8815
311.4	8.2271	2.6399		311.4	5.2448	5.4884
311.6	8.585	2.5783		311.6	4.7289	5.6194
311.8	8.9105	2.7639		311.8	4.6254	6.5142
312	8.6141	2.5125		312	4.8102	6.4321
312.2	8.7308	2.7271		312.2	4.8246	6.6866
312.4	8.6855	2.5716		312.4	4.6881	7.3528
312.6	8.2186	2.6959		312.6	4.7668	6.8746
312.8	8.6179	2.6011		312.8	4.8203	4.7162
313	9.0206	2.5863		313	4.906	4.0542
313.2	8.603	2.5808		313.2	4.5291	8.4983
313.4	8.3981	2.662		313.4	4.766	5.7156
313.6	8.5123	2.6814		313.6	4.5842	4.5999
313.8	9.0355	3.0514		313.8	5.012	6.029
314	8.6441	2.8477		314	5.1667	5.0063
314.2	8.6229	2.6007		314.2	4.7199	5.8
314.4	7.7586	3.7316		314.4	4.7903	6.571
314.6	8.6749	2.7942		314.6	4.8526	7.4031
314.8	8.6413	2.7927		314.8	5.1744	3.9956
315	8.464	3.0301		315	4.8665	4.1589
315.2	8.8237	2.653		315.2	5.0342	3.0616
315.4	8.3527	2.651		315.4	5.0177	2.7218
315.6	8.3462	2.7608		315.6	5.8807	4.3659
315.8	8.7268	2.6824		315.8	4.7251	2.8895
316	7.9291	2.72		316	5.6782	3.9478
316.2	9.0022	2.6238		316.2	5.0706	4.7499
316.4	8.3475	3.0501		316.4	5.2234	3.9856
316.6	8.5873	2.8389		316.6	5.5255	5.5523
316.8	8.4276	2.6405		316.8	4.7172	4.1647
317	8.2569	2.5613		317	4.7176	4.5227
317.2	8.7178	3.0294		317.2	5.7023	4.242
317.4	8.5778	2.9864		317.4	4.8135	4.5533
317.6	8.3283	2.7124		317.6	5.1149	5.047
317.8	8.6057	2.8228		317.8	4.8432	6.8297
318	8.8741	2.7097		318	4.9264	6.8692
318.2	8.5434	2.622		318.2	4.8523	3.9292
318.4	8.849	2.7309		318.4	4.78	6.371
318.6	7.9241	2.6136		318.6	4.7828	6.7379
318.8	8.6611	2.72		318.8	4.7782	6.2471
319	8.5134	2.5415		319	4.979	6.3303
319.2	8.5022	2.7851		319.2	4.7941	7.5447
319.4	8.8701	2.5448		319.4	5.3536	6.5376
319.6	9.1451	2.5979		319.6	4.883	6.5731
319.8	9.3912	2.9587		319.8	5.2777	3.7616
320	8.392	2.7773		320	5.8474	3.8922
320.2	8.7106	2.6688		320.2	5.7628	4.1024
320.4	8.92	2.8269		320.4	5.5987	4.2868
320.6	9.1482	2.692		320.6	5.4043	4.3009
320.8	9.303	2.8027		320.8	4.7685	4.0496
321	8.6038	2.7547		321	5.2143	2.696
321.2	9.1805	2.6538		321.2	4.6112	2.5754
321.4	8.6816	2.6801		321.4	5.2063	2.5146
321.6	8.9428	2.6382		321.6	5.5709	2.9245
321.8	8.9404	2.7738		321.8	5.0997	2.6403
322	9.1702	2.7032		322	4.7466	2.9802
322.2	9.0646	2.6468		322.2	5.11	2.76
322.4	8.9881	2.6819		322.4	5.226	3.1569
322.6	8.1654	2.5983		322.6	5.3762	2.8223
322.8	8.6359	2.5967		322.8	5.045	2.7035
323	8.6789	3.0806		323	4.8026	2.6736
323.2	9.0137	2.9222		323.2	4.7254	2.6596
323.4	8.5123	2.6396		323.4	5.2346	2.6251
323.6	8.7282	2.7179		323.6	5.426	2.5435
323.8	8.694	2.8313		323.8	5.2116	2.5932
324	8.1282	2.5944		324	4.7851	2.6284
324.2	8.3634	2.7272		324.2	4.9668	2.7403
324.4	7.9495	2.6646		324.4	5.0152	2.6026
324.6	8.0918	2.5936		324.6	4.9448	2.7184
324.8	8.0103	2.8632		324.8	5.6912	2.5858
325	8.6771	2.7728		325	5.2451	2.8316
325.2	8.8457	2.6945		325.2	5.421	2.6641
325.4	8.4296	2.6453		325.4	5.2613	2.6861
325.6	8.602	2.5446		325.6	4.7793	2.6233
325.8	8.3363	2.64		325.8	5.5089	2.557
326	8.3855	2.948		326	5.7143	2.651
326.2	8.6066	2.8088		326.2	4.9401	2.6501
326.4	8.7531	2.6151		326.4	5.1354	2.657
326.6	8.6159	2.6357		326.6	5.3019	2.5877
326.8	8.567	2.7489		326.8	5.746	4.3359
327	8.5483	2.8098		327	5.4287	5.6341
327.2	8.851	2.7637		327.2	5.1424	5.1987
327.4	9.0154	2.6654		327.4	4.8043	5.417
327.6	8.3482	2.5603		327.6	5.6526	5.7872
327.8	8.6688	2.5297		327.8	5.6076	5.6421
328	8.7609	2.585		328	5.6213	2.6093
328.2	8.3073	2.6871		328.2	5.1296	4.4875
328.4	8.3769	2.77		328.4	5.3653	4.8026
328.6	8.606	2.6504		328.6	5.8995	4.5151
328.8	8.9587	2.8205		328.8	5.4496	4.1973
329	8.0424	2.8752		329	5.488	4.4041
329.2	8.7455	2.6704		329.2	5.8556	4.5483
329.4	9.104	3.1139		329.4	5.6234	4.7425
329.6	8.9392	2.5921		329.6	4.8932	4.2644
329.8	8.2128	2.823		329.8	5.5478	3.7129
330	9.037	2.7401		330	5.3584	4.6393
330.2	8.4643	2.8057		330.2	5.59	4.904
330.4	8.4317	2.9313		330.4	5.4965	4.1974
330.6	8.8399	2.7159		330.6	5.8188	4.6869
330.8	9.0173	2.5486		330.8	4.8108	4.6368
331	8.6285	2.8743		331	5.1026	5.1211
331.2	8.507	2.7449		331.2	5.1594	5.0972
331.4	9.0478	2.6476		331.4	5.3159	4.3943
331.6	8.9676	2.5947		331.6	5.8293	4.2077
331.8	8.9079	2.5286		331.8	5.6442	4.6116
332	8.4805	2.6684		332	5.6619	4.1974
332.2	9.0137	2.9503		332.2	4.8629	3.6881
332.4	8.8648	2.6287		332.4	5.6334	5.1926
332.6	8.8794	2.675		332.6	5.3405	4.1489
332.8	8.9492	2.7044		332.8	5.5321	4.1022
333	8.5487	2.8966		333	5.5736	4.0102
333.2	9.2281	2.6738		333.2	5.466	4.7662
333.4	9.0828	2.9196		333.4	5.2727	4.1476
333.6	9.1963	2.5695		333.6	5.4467	5.1264
333.8	8.3686	2.8257		333.8	5.8078	4.808
334	8.6705	2.6515		334	5.4633	5.8352
334.2	8.6257	2.82		334.2	5.8344	6.2208
334.4	9.0864	2.7875		334.4	5.4047	4.8315
334.6	8.6894	2.6591		334.6	5.4908	4.8521
334.8	8.6816	2.8439		334.8	4.6657	5.9534
335	9.1283	2.7167		335	4.9641	6.9904
335.2	8.7882	2.6067		335.2	5.7175	4.7992
335.4	9.2862	2.8244		335.4	6.1402	4.6726
335.6	7.8633	2.8261		335.6	4.464	3.0975
335.8	9.1464	3.0509		335.8	5.6206	4.0361
336	8.8552	2.7624		336	6.0522	4.2088
336.2	8.5115	2.625		336.2	5.5109	3.5461
336.4	8.8091	2.7971		336.4	5.8693	3.5588
336.6	8.7964	2.7966		336.6	5.3724	4.037
336.8	8.6806	2.6444		336.8	5.597	3.8718
337	8.4936	2.7338		337	5.5209	3.5959
337.2	8.8391	3.0094		337.2	5.6571	3.5349
337.4	8.5298	2.4924		337.4	4.9408	3.248
337.6	9.0244	2.7474		337.6	6.1763	2.8887
337.8	9.2166	2.6487		337.8	6.1579	2.6337
338	8.7875	2.7926		338	5.5737	2.7363
338.2	9.0944	2.7507		338.2	5.7929	2.7549
338.4	8.6923	2.8194		338.4	5.8155	2.6951
338.6	9.4854	2.8026		338.6	4.9707	2.8202
338.8	8.5384	2.6271		338.8	4.953	2.9926
339	8.8809	2.7745		339	5.5257	2.6201
339.2	9.3789	2.5509		339.2	5.5388	2.9207
339.4	8.9979	2.6912		339.4	5.0884	2.7906
339.6	8.8074	2.9102		339.6	5.3373	2.6438
339.8	8.3537	3.0593		339.8	4.835	2.82
340	8.539	2.8803		340	5.1906	2.6099
340.2	8.9173	2.5223		340.2	4.84	2.8357
340.4	8.571	2.7034		340.4	4.873	2.7107
340.6	8.8141	2.9731		340.6	5.5443	2.7636
340.8	8.8976	2.8061		340.8	4.8873	2.5862
341	8.7629	2.661		341	5.2688	2.6393
341.2	8.5682	2.5427		341.2	5.2272	2.5903
341.4	8.9657	2.6574		341.4	5.025	2.6392
341.6	8.6764	2.7356		341.6	5.1849	2.6997
341.8	8.9622	2.5501		341.8	5.5275	2.7429
342	8.8596	2.5132		342	4.9548	2.5116
342.2	8.8292	2.7974		342.2	5.5362	2.6095
342.4	8.7299	2.588		342.4	4.976	2.886
342.6	8.6937	2.5417		342.6	5.0009	2.8194
342.8	8.7167	2.6545		342.8	4.8875	2.6403
343	8.8017	2.9161		343	4.7166	2.6152
343.2	8.5634	2.715		343.2	5.0005	2.7926
343.4	8.1954	2.6126		343.4	5.7442	2.7009
343.6	8.489	2.5915		343.6	4.8221	2.692
343.8	8.4036	2.5385		343.8	5.1141	2.5921
344	8.5949	2.7564		344	5.1578	2.7089
344.2	8.754	2.7429		344.2	4.7686	2.6863
344.4	8.2654	2.6952		344.4	5.0458	2.8563
344.6	8.8218	2.7326		344.6	5.3413	2.7572
344.8	8.819	2.6677		344.8	4.966	2.7433
345	8.9829	2.5625		345	5.3891	2.9736
345.2	7.9838	2.8361		345.2	4.6983	3.0095
345.4	8.5734	2.9233		345.4	5.0918	2.8297
345.6	8.4887	2.7522		345.6	4.7551	4.4714
345.8	8.4393	2.8602		345.8	4.8551	3.2456
346	8.3482	2.6159		346	4.749	2.7315
346.2	8.5084	2.6913		346.2	4.8957	2.5621
346.4	8.8125	2.6084		346.4	5.5683	2.8693
346.6	9.5355	2.8346		346.6	5.3625	2.5259
346.8	8.4676	2.6905		346.8	4.8018	2.9133
347	8.2351	2.6492		347	5.005	2.6575
347.2	8.6845	2.8103		347.2	5.6118	3.3244
347.4	8.5352	2.5776		347.4	5.3838	2.694
347.6	8.5845	2.8539		347.6	5.2592	3.1395
347.8	8.5503	3.2518		347.8	5.0159	2.7044
348	8.9344	2.8387		348	4.5288	2.7088
348.2	8.4122	2.5731		348.2	4.6347	2.5687
348.4	8.9537	2.7072		348.4	5.1002	3.8046
348.6	8.5424	2.8116		348.6	5.4169	2.6684
348.8	8.4828	2.8014		348.8	4.8282	2.8121
349	8.496	2.5659		349	5.604	2.8037
349.2	8.8631	2.707		349.2	5.3274	2.6731
349.4	8.3059	2.685		349.4	5.53	4.7111
349.6	8.6078	2.6467		349.6	5.1509	4.1234
349.8	8.7241	2.9988		349.8	5.5045	2.4653
350	8.7383	2.7474		350	4.8087	3.7571
350.2	7.9821	3.0187		350.2	5.6407	4.3768
350.4	8.6891	2.7768		350.4	5.1616	4.4303
350.6	8.6754	2.9924		350.6	5.1109	4.0488
350.8	8.4983	2.7102		350.8	6.0485	2.9777
351	8.8441	2.835		351	5.0958	2.7301
351.2	8.6556	2.7249		351.2	5.8918	2.741
351.4	8.9367	2.5832		351.4	5.9905	3.5599
351.6	8.4907	2.8235		351.6	5.7218	3.536
351.8	8.7422	2.7517		351.8	5.1119	3.5997
352	9.0722	2.7418		352	6.0646	2.7157
352.2	8.7672	2.6677		352.2	5.6168	3.8133
352.4	8.9536	2.5255		352.4	5.8886	3.6379
352.6	9.2441	2.5564		352.6	5.6691	2.8642
352.8	9.0031	2.6441		352.8	6.1147	2.9027
353	8.4511	2.8565		353	5.5615	4.3609
353.2	9.7563	2.6921		353.2	5.3104	2.8076
353.4	8.4116	2.6208		353.4	5.3504	3.2501
353.6	8.7536	2.8593		353.6	5.6279	3.7629
353.8	9.2856	2.7368		353.8	5.5404	2.9701
354	8.832	2.6785		354	5.8043	2.7997
354.2	8.8318	2.864		354.2	5.0582	4.7145
354.4	8.4976	2.7073		354.4	5.0083	2.5229
354.6	8.6623	2.8708		354.6	5.7844	2.6793
354.8	8.4492	2.8297		354.8	4.5079	2.7134
355	8.891	2.8545		355	4.9237	3.1498
355.2	8.3285	2.6828		355.2	5.5525	2.7418
355.4	9.2342	2.7839		355.4	4.9367	2.9022
355.6	8.4105	2.6713		355.6	5.8402	4.5716
355.8	8.7979	2.8291		355.8	5.6409	2.8898
356	8.859	2.8055		356	5.4115	2.5575
356.2	8.7066	2.873		356.2	5.2326	6.7672
356.4	8.5909	2.727		356.4	4.7125	7.6529
356.6	8.3984	2.7245		356.6	4.7755	6.089
356.8	8.5906	2.8058		356.8	4.9017	6.2248
357	8.6145	2.6319		357	5.0982	6.2743
357.2	8.5787	2.7483		357.2	6.8928	2.6357
357.4	8.8427	2.5355		357.4	7.1143	3.2608
357.6	9.0128	2.7998		357.6	4.965	2.7027
357.8	8.2352	3.0403		357.8	4.8591	2.6276
358	8.4654	2.8315		358	4.6239	2.5126
358.2	8.067	2.9425		358.2	5.4903	5.2084
358.4	8.9359	2.7644		358.4	5.2585	4.0935
358.6	9.0643	2.8976		358.6	4.9075	4.5778
358.8	8.6366	2.6449		358.8	5.5943	3.6552
359	8.3247	2.8		359	5.4584	6.4867
359.2	8.2311	2.683		359.2	5.375	4.9229
359.4	8.7319	2.6296		359.4	4.9399	4.8989
359.6	8.3475	3.0372		359.6	5.3228	3.1653
359.8	8.9262	2.5974		359.8	5.2261	2.6956
360	8.2656	2.6022		360	5.5595	3.0549
360.2	8.6762	2.729		360.2	5.4875	6.5262
360.4	9.2589	2.7423		360.4	5.3858	6.3936
360.6	9.1565	2.5267		360.6	5.5642	4.6376
360.8	9.2214	2.6767		360.8	5.8927	4.1621
361	8.7997	2.7115		361	5.2874	5.5881
361.2	8.8378	3.2959		361.2	5.0247	5.7061
361.4	8.8832	2.6661		361.4	5.8441	4.6037
361.6	8.9214	2.5018		361.6	4.6514	4.6819
361.8	9.0532	2.7812		361.8	5.9087	5.0504
362	9.209	2.8485		362	5.6566	4.7248
362.2	8.407	2.5872		362.2	5.6272	4.0155
362.4	8.8118	2.6132		362.4	5.5334	4.1117
362.6	8.2042	2.6454		362.6	5.664	3.9047
362.8	8.6767	2.7321		362.8	5.0828	4.1907
363	8.5578	3.0465		363	5.643	4.3476
363.2	7.9272	2.8963		363.2	5.7137	4.1902
363.4	8.0379	2.7748		363.4	5.312	4.2897
363.6	7.5745	2.764		363.6	5.8561	4.3574
363.8	8.6657	2.8032		363.8	5.8758	3.8178
364	8.5391	3.3391		364	4.6693	4.7848
364.2	8.6211	2.7689		364.2	5.1686	7.1603
364.4	8.5698	2.6032		364.4	5.2653	3.5159
364.6	7.8452	2.6621		364.6	5.8389	4.082
364.8	8.3661	2.6883		364.8	5.6034	5.0377
365	8.051	3.0606		365	5.0262	4.6764
365.2	8.2919	2.6698		365.2	5.0263	6.6262
365.4	8.6333	2.7011		365.4	4.927	5.7853
365.6	7.8569	3.0674		365.6	4.964	6.1352
365.8	8.3193	2.7048		365.8	5.0621	6.6275
366	8.2485	2.9443		366	5.0325	4.0719
366.2	8.7085	2.6355		366.2	5.09	6.3983
366.4	8.6314	2.7278		366.4	5.1956	4.0364
366.6	9.3858	3.1551		366.6	5.1637	4.787
366.8	8.7308	2.8523		366.8	5.7312	2.8435
367	8.3037	2.7292		367	5.0729	2.6951
367.2	8.7374	3.0244		367.2	5.4915	2.7088
367.4	9.0169	2.5946		367.4	5.8585	2.6996
367.6	8.4335	2.6292		367.6	5.2116	2.5982
367.8	8.9593	2.8769		367.8	5.3655	3.4737
368	8.3366	2.7376		368	4.9776	6.9915
368.2	8.6809	2.5888		368.2	4.9155	6.5146
368.4	8.7206	3.0157		368.4	5.6421	6.3909
368.6	8.6768	2.6926		368.6	5.3926	6.0412
368.8	8.6208	2.8668		368.8	4.9742	3.8174
369	9.305	2.6205		369	5.3841	4.0834
369.2	9.0697	2.5354		369.2	5.5504	6.0327
369.4	8.3834	2.7122		369.4	4.592	5.9177
369.6	8.4722	2.6481		369.6	4.9453	6.9432
369.8	8.8467	2.7086		369.8	4.9633	5.7646
370	8.3532	2.6557		370	5.0369	3.9225
370.2	8.1291	2.6165		370.2	5.737	6.9472
370.4	8.7571	2.6217		370.4	5.0204	4.4061
370.6	8.0767	2.6506		370.6	5.5673	6.3741
370.8	8.3338	2.6425		370.8	6.0401	4.9624
371	9.145	2.5451		371	5.8471	3.5508
371.2	9.0847	2.9266		371.2	5.904	4.4981
371.4	8.7822	2.8064		371.4	4.7768	4.4633
371.6	8.1453	2.6237		371.6	6.176	6.633
371.8	8.6736	2.6406		371.8	4.6196	3.5561
372	8.3106	2.6961		372	5.73	2.5276
372.2	8.1705	2.961		372.2	5.6269	4.1806
372.4	8.4247	2.7243		372.4	4.7604	4.5688
372.6	8.4701	2.8463		372.6	4.6543	3.7117
372.8	8.9908	2.6901		372.8	5.9378	3.3444
373	8.2246	2.5801		373	5.6168	2.8248
373.2	8.4019	4.3245		373.2	5.8314	2.5895
373.4	8.4444	2.5716		373.4	4.7	2.8079
373.6	8.1788	2.7528		373.6	5.6634	2.791
373.8	8.4478	2.851		373.8	5.0259	4.1948
374	8.7802	2.6271		374	5.7821	3.7538
374.2	8.4981	2.7775		374.2	5.7122	4.5326
374.4	8.5308	2.9021		374.4	5.625	3.667
374.6	8.8393	2.8542		374.6	5.6198	4.6636
374.8	8.3109	3.2436		374.8	5.8258	3.8913
375	8.6313	3.6243		375	6.195	3.376
375.2	8.1726	2.6889		375.2	6.2972	2.8507
375.4	8.5343	2.7629		375.4	4.8289	2.7036
375.6	9.4606	2.8974		375.6	4.4501	2.8252
375.8	8.4354	2.6603		375.8	4.8388	4.8528
376	8.3271	2.8398		376	4.8785	5.9686
376.2	8.4173	2.6713		376.2	5.3307	4.225
376.4	7.9699	2.7783		376.4	4.9067	4.3722
376.6	8.7733	2.7049		376.6	5.3675	6.7844
376.8	8.2993	2.8371		376.8	5.9629	3.2401
377	9.3749	2.9881		377	5.2544	4.44
377.2	8.7609	2.7986		377.2	5.5431	4.338
377.4	8.8045	2.7462		377.4	5.4205	4.3115
377.6	8.5148	2.8078		377.6	4.9234	6.2206
377.8	9.3301	2.6197		377.8	5.432	6.2981
378	8.3882	2.7627		378	5.0137	4.1133
378.2	8.7976	2.822		378.2	5.1345	4.0028
378.4	8.6242	2.6821		378.4	4.7153	3.6117
378.6	8.5973	2.5938		378.6	4.6545	5.134
378.8	8.4174	2.5406		378.8	4.6663	4.5377
379	8.6021	2.9477		379	5.1434	4.7181
379.2	8.0969	2.8505		379.2	5.0634	6.8633
379.4	9.1604	2.5383		379.4	5.6207	5.3872
379.6	8.201	2.6336		379.6	4.6739	5.0029
379.8	8.5932	2.6261		379.8	4.6443	4.3722
380	8.7373	2.552		380	5.3182	4.142
380.2	8.6488	2.7953		380.2	4.8519	6.0029
380.4	8.116	2.7781		380.4	5.1071	4.2277
380.6	8.4473	2.6591		380.6	5.1313	6.01
380.8	8.7393	2.7378		380.8	6.0841	4.3576
381	8.4462	2.62		381	5.4365	5.3557
381.2	8.9062	2.5566		381.2	5.7198	4.6849
381.4	8.5972	2.6693		381.4	6.4999	7.0208
381.6	8.7076	2.6682		381.6	4.8462	3.8489
381.8	8.3824	2.7086		381.8	5.9228	4.0077
382	8.36	2.6803		382	5.9026	3.8837
382.2	8.4186	2.6786		382.2	4.8824	4.5824
382.4	8.1977	2.697		382.4	5.6557	5.1616
382.6	8.4857	2.7812		382.6	5.3276	3.3179
382.8	8.4289	2.6508		382.8	5.2616	3.2276
383	8.409	3.0779		383	4.8104	3.0589
383.2	8.5132	2.8735		383.2	4.6438	4.8792
383.4	7.811	2.7735		383.4	5.9209	3.8362
383.6	7.7555	2.7269		383.6	5.9163	4.5223
383.8	8.7286	2.671		383.8	5.7537	4.4186
384	8.3111	2.7992		384	5.9921	3.5573
384.2	9.3194	2.6691		384.2	4.8532	3.9509
384.4	8.5579	2.8346		384.4	4.6853	5.3766
384.6	8.3596	2.9337		384.6	4.8217	3.6282
384.8	8.652	2.8021		384.8	5.7584	2.706
385	8.7762	2.7819		385	4.8023	5.9187
385.2	8.6964	2.8478		385.2	5.3303	5.4396
385.4	8.6407	2.6425		385.4	5.2165	4.286
385.6	8.0743	2.6909		385.6	5.3883	4.8406
385.8	8.8439	2.5644		385.8	4.6932	3.7144
386	8.3104	2.6355		386	5.0366	4.2731
386.2	8.2594	2.6472		386.2	4.6576	3.5168
386.4	8.5295	2.9484		386.4	4.7754	4.6624
386.6	8.5871	2.6929		386.6	5.8085	5.9621
386.8	8.1154	2.728		386.8	4.9347	6.3864
387	8.395	2.6905		387	5.5001	2.8614
387.2	9.275	2.617		387.2	5.3673	4.3154
387.4	8.5643	2.8474		387.4	4.7836	5.2181
387.6	8.1424	2.7513		387.6	5.6279	4.1685
387.8	8.539	2.6996		387.8	4.8966	5.6885
388	8.3785	2.7773		388	5.7157	5.7317
388.2	8.12	2.7505		388.2	6.1428	4.9538
388.4	9.332	2.6483		388.4	6.0691	5.3979
388.6	8.2246	2.6107		388.6	5.9862	5.2332
388.8	8.6695	2.739		388.8	6.8857	2.9327
389	8.3654	2.6635		389	5.9191	6.6332
389.2	8.5207	2.844		389.2	6.6265	4.1241
389.4	8.8917	2.6503		389.4	6.1998	4.8452
389.6	8.7609	2.6946		389.6	6.8322	4.3444
389.8	8.6477	2.6829		389.8	5.1086	4.6745
390	8.5928	2.7973		390	6.1736	4.3774
390.2	8.4926	2.6932		390.2	5.9419	4.9282
390.4	8.2222	2.6956		390.4	6.6588	5.4343
390.6	8.1724	2.5867		390.6	5.8201	5.0798
390.8	8.655	3.1143		390.8	5.7547	5.9803
391	8.1171	2.6376		391	5.7279	4.0366
391.2	8.1542	2.8496		391.2	5.6732	2.9551
391.4	8.1541	2.7284		391.4	5.3486	2.983
391.6	8.1302	2.7018		391.6	4.6414	4.1599
391.8	8.0999	2.9835		391.8	5.2303	6.4112
392	8.6976	2.7565		392	4.7718	4.0206
392.2	8.0326	2.76		392.2	4.9582	4.0815
392.4	8.1804	2.7824		392.4	5.5304	4.6499
392.6	9.1569	2.5426		392.6	4.6338	5.9001
392.8	8.4534	2.69		392.8	4.6554	4.2578
393	9.1757	2.7645		393	5.0038	3.9593
393.2	8.7676	2.8427		393.2	5.4837	2.7484
393.4	8.4825	2.5696		393.4	4.7995	4.1811
393.6	8.3448	2.5535		393.6	6.0467	4.4974
393.8	8.3306	2.7394		393.8	5.8956	3.5744
394	9.1206	2.6693		394	4.8493	3.853
394.2	8.3286	2.5981		394.2	5.8614	7.463
394.4	8.6769	2.7364		394.4	5.6453	6.2994
394.6	8.545	2.7408		394.6	5.4017	5.6843
394.8	8.3514	2.642		394.8	5.7257	5.3487
395	8.5468	2.6607		395	5.842	6.2615
395.2	8.5599	2.5793		395.2	5.4915	6.2304
395.4	8.8971	2.8749		395.4	6.0404	4.3646
395.6	8.2991	2.6587		395.6	5.5992	6.6416
395.8	8.7398	2.5318		395.8	5.0998	4.3373
396	8.8515	2.916		396	5.9992	4.558
396.2	8.5015	2.7396		396.2	4.8058	6.2709
396.4	9.0094	2.5476		396.4	5.542	5.1171
396.6	8.7007	2.8497		396.6	5.3956	6.2284
396.8	8.8632	2.5677		396.8	4.8399	4.0852
397	8.9401	3.045		397	5.4124	4.356
397.2	9.0872	2.8547		397.2	4.8098	3.8406
397.4	8.7703	2.6959		397.4	4.7441	4.9408
397.6	8.516	2.6949		397.6	4.5795	6.0778
397.8	8.5887	2.737		397.8	4.7572	7.4616
398	8.6575	2.7091		398	4.7217	7.4888
398.2	8.7646	3.0631		398.2	4.4941	6.8646
398.4	8.7542	3.038		398.4	4.732	5.8511
398.6	8.3212	2.7		398.6	4.6554	5.3658
398.8	9.1573	2.7708		398.8	5.1556	7.4441
399	8.4121	2.6705		399	4.8917	6.0392
399.2	9.0675	2.7385		399.2	4.7124	7.3926
399.4	8.3832	2.7291		399.4	4.9142	5.587
399.6	8.6618	2.6907		399.6	4.6077	6.2065
[truncated: 3,007 more rows]

## Sheet: Supplementary Figure 22
A										B left						B right
Residue#	apo				complex					Time (ns)	rep1	rep2	rep3	rep4		Time (ns)	rep1	rep2	rep3	rep4
0	0.654	0.628	0.712	0.877	0.628	0.755	0.665	0.884		0.2	3.6704	5.7049	6.7095	4.7379		0.2	4.2391	2.6945	2.5931	7.676
1	0.61	0.548	0.622	0.701	0.571	0.761	0.624	0.671		0.4	8.6228	6.5405	6.5125	5.4208		0.4	3.3808	3.2182	3.8276	4.3125
2	0.686	0.58	0.612	0.703	0.609	0.868	0.593	0.615		0.6	10.2451	5.6062	5.5546	5.6331		0.6	4.5273	4.8501	4.3328	4.3107
3	0.739	0.615	0.601	0.648	0.65	0.771	0.604	0.603		0.8	9.3359	5.7167	5.7645	6.2001		0.8	4.8583	4.4248	4.5861	4.3575
4	0.804	0.682	0.657	0.67	0.717	0.797	0.632	0.666		1	9.9146	4.9685	5.952	5.5806		1	4.7191	4.2742	4.4451	4.2575
5	0.883	0.721	0.723	0.709	0.754	0.838	0.692	0.746		1.2	9.4437	5.1118	5.7628	5.3272		1.2	4.6588	4.0471	4.6045	4.2576
6	1.088	1.045	1.086	0.951	1.113	1.085	0.96	1.125		1.4	8.9811	4.9898	5.5633	5.6364		1.4	4.9015	4.3771	4.3588	4.1236
7	1.505	1.337	1.123	0.994	1.081	1.109	1.402	1.199		1.6	9.5701	5.2394	5.3966	5.7183		1.6	4.7517	4.2586	3.9847	4.1616
8	2.37	1.755	1.154	1.354	1.559	1.361	2.07	2.044		1.8	9.3792	5.225	5.974	5.6961		1.8	4.5893	4.468	4.1586	4.584
9	1.414	1.388	1.076	1.465	1.267	1.148	1.548	1.586		2	9.5478	4.6704	5.0805	5.1062		2	4.7928	4.3484	4.4412	4.2753
10	1.306	1.215	1.023	1.31	1.05	1.115	1.253	1.326		2.2	8.8626	5.9188	5.4479	5.4091		2.2	4.2115	4.5931	4.0427	4.2173
11	1.462	1.353	1.224	1.592	1.286	1.463	1.39	1.5		2.4	9.1012	4.8985	5.4073	5.4407		2.4	4.6082	4.5113	4.1702	4.2347
12	1.604	1.422	1.416	1.645	1.342	1.45	1.475	1.565		2.6	8.949	5.1675	5.3844	5.3296		2.6	4.2867	4.5923	4.2262	4.2834
13	1.279	1.265	1.224	1.489	1.136	1.214	1.302	1.375		2.8	9.4891	5.5938	4.9674	5.4015		2.8	4.6912	4.7809	3.9257	4.1948
14	0.946	1.125	0.907	1.239	0.905	1.038	1.023	1.13		3	8.8499	5.1682	5.3833	5.2293		3	4.512	4.65	4.0839	4.1474
15	1.111	1.088	0.931	1.451	0.937	1.268	1.162	1.205		3.2	9.4379	5.1588	5.6247	4.8955		3.2	4.5377	4.5505	4.1586	3.9091
16	1.22	1.038	0.968	1.481	0.937	1.233	1.254	1.374		3.4	8.82	5.0395	5.5613	5.1499		3.4	4.6441	4.4886	4.049	4.0346
17	1.06	0.913	0.875	1.363	0.863	1.07	1.016	1.442		3.6	9.2812	4.862	5.7348	5.3398		3.6	4.545	4.6652	4.5558	4.4455
18	1.096	0.849	0.837	1.542	0.785	1.159	0.94	1.397		3.8	9.8865	5.1595	5.2927	5.1654		3.8	4.4119	4.5939	3.9579	4.4891
19	1.068	0.865	0.916	1.47	0.743	1.256	0.894	1.615		4	9.3998	5.0562	5.0564	5.1068		4	4.535	4.5742	4.0798	3.9666
20	1.219	0.859	0.969	1.373	0.824	1.549	0.954	2.005		4.2	9.3952	5.5723	5.4549	4.9858		4.2	4.8185	4.4505	4.3479	4.0218
21	0.812	0.714	0.849	1.298	0.663	1.125	0.758	2.478		4.4	10.0439	5.6482	5.5626	4.7437		4.4	4.6243	4.7181	4.0202	3.9298
22	0.84	0.744	0.933	1.462	0.69	1.237	0.785	2.009		4.6	9.4686	4.8694	5.4313	5.1352		4.6	4.7	4.4245	3.8225	4.2505
23	0.834	0.732	0.878	1.385	0.701	2.21	1.013	1.327		4.8	9.6976	5.5236	5.1158	5.622		4.8	4.7173	4.4214	4.2835	4.1101
24	0.728	0.699	1.025	1.442	0.746	2.328	0.809	1.2		5	8.9822	5.5782	5.6922	5.0302		5	4.8577	3.9765	4.5743	5.0686
25	0.903	0.694	0.966	1.554	0.765	1.771	0.789	1.783		5.2	9.2301	5.4201	5.476	5.4861		5.2	4.3813	4.4685	3.9005	4.8539
26	1.009	0.87	1.23	1.271	0.822	1.598	0.995	2.207		5.4	9.4663	5.5882	5.1634	4.8327		5.4	4.8788	4.4993	3.932	5.5113
27	1.062	0.876	1.239	1.309	0.914	1.696	1.073	3.049		5.6	9.4942	5.3061	5.4141	4.7624		5.6	4.5279	4.6172	4.5255	5.183
28	0.989	0.794	1.092	1.124	0.773	1.6	0.925	2.083		5.8	9.3832	5.5585	5.8333	4.7659		5.8	5.0962	4.513	4.4888	5.5736
29	0.923	0.809	1.088	1.282	0.715	1.497	0.802	1.86		6	8.9673	5.9345	5.9408	4.8474		6	4.6018	4.4571	4.2327	5.4349
30	0.807	0.763	0.963	1.131	0.683	1.164	0.735	1.369		6.2	9.4344	5.263	4.6481	4.8927		6.2	5.7841	4.5567	4.1912	5.2325
31	0.918	0.895	0.953	1.14	0.778	1.212	0.807	1.236		6.4	9.288	6.1086	5.2723	4.5328		6.4	6.0838	4.4277	4.2794	5.1726
32	0.951	0.88	0.856	1.041	0.788	1.051	0.757	0.97		6.6	9.3614	5.5554	5.131	4.6297		6.6	5.7941	4.3278	3.9639	6.2405
33	0.988	0.978	0.916	1.086	0.839	1.011	0.914	1.104		6.8	10.0906	5.5259	4.6332	4.9567		6.8	3.683	4.2246	4.1681	5.8942
34	1.1	1.047	1.086	1.055	0.827	1.138	1.005	1.093		7	9.3518	5.5039	5.6098	4.7291		7	3.4598	4.1597	4.336	6.1504
35	1.425	1.242	1.455	1.329	1.051	1.458	1.344	1.404		7.2	9.6054	5.6958	5.3543	5.2009		7.2	4.4592	4.4793	3.6107	6.612
36	1.63	1.366	1.471	1.325	1.084	1.566	1.436	1.45		7.4	9.1395	5.0346	5.2175	4.6762		7.4	4.5857	4.3034	4.2748	6.8237
37	1.406	1.159	1.116	1.079	0.876	1.425	1.175	1.137		7.6	8.7726	5.4394	5.2377	4.8439		7.6	4.3718	4.2685	4.4886	6.6013
38	1.517	1.262	1.352	1.146	0.981	1.466	1.193	1.232		7.8	9.2414	5.4936	5.2317	4.6024		7.8	4.5646	3.9057	4.6426	6.4948
39	1.445	1.18	1.014	0.896	0.824	1.26	1.028	1.017		8	8.7457	5.1907	5.399	4.9175		8	4.5224	4.2017	4.3966	6.5739
40	0.948	0.882	0.853	0.751	0.711	1.005	0.789	0.837		8.2	9.1936	5.6753	5.3029	4.9353		8.2	4.4316	4.1492	4.593	6.6719
41	0.806	0.734	0.756	0.769	0.734	0.972	0.673	0.764		8.4	9.1725	5.8699	5.2895	4.7107		8.4	4.0361	4.1267	4.3241	5.8018
42	0.899	0.759	0.801	0.973	0.74	1.069	0.664	0.795		8.6	9.516	6.1757	5.6689	4.8013		8.6	4.5636	4.3295	4.6949	5.3844
43	0.867	0.676	0.773	1.022	0.664	1.292	0.664	0.865		8.8	8.925	5.9868	5.6784	4.6879		8.8	4.2033	4.407	4.6807	5.9281
44	0.747	0.579	0.777	0.883	0.593	0.839	0.648	1.055		9	9.4386	5.4191	5.3143	4.8929		9	4.0685	4.2726	4.4888	5.6429
45	0.804	0.585	0.78	0.888	0.624	0.863	0.703	1.835		9.2	9.0249	5.832	5.3547	4.6764		9.2	4.2996	4.178	4.5511	5.8341
46	0.882	0.627	0.892	0.986	0.754	0.895	0.785	2.811		9.4	9.1411	6.1878	5.7806	4.674		9.4	4.2318	4.4344	4.5915	6.7469
47	0.929	0.716	1.167	1.238	0.876	0.902	0.991	3.584		9.6	9.1785	5.6155	5.613	5.1301		9.6	3.8673	4.4908	4.3982	7.4528
48	1.284	1.034	1.627	1.763	1.027	1.125	1.376	4.421		9.8	9.561	5.6226	5.5817	5.2118		9.8	4.1104	4.3436	4.6395	7.188
49	1.282	1.015	1.881	2.014	1.154	1.16	1.468	5.995		10	8.9904	5.2096	5.4756	4.9101		10	4.3953	4.6021	4.3262	7.0231
50	1.234	1.058	1.853	1.798	1.353	1.566	1.66	5.165		10.2	9.2002	5.5224	5.3534	5.0066		10.2	4.2642	4.2248	4.358	6.4863
51	1.607	1.194	2.158	1.767	1.37	1.939	1.591	4.583		10.4	9.3033	5.5707	5.8397	4.6648		10.4	3.937	4.3764	4.2728	6.5645
52	2.103	1.372	2.702	1.8	1.765	3.248	2.164	3.786		10.6	9.0379	5.8143	5.5779	4.5923		10.6	4.1789	4.2371	4.3973	6.571
53	2.444	1.523	2.454	1.755	1.764	3.633	1.953	3.579		10.8	9.0376	5.0996	5.3973	4.9186		10.8	4.3284	4.4192	4.6166	6.6726
54	1.716	1.368	2.84	1.305	1.489	2.712	1.531	3.91		11	9.3961	5.4518	5.2054	4.7605		11	4.1936	4.6089	4.8026	6.7779
55	1.196	1.253	2.527	1.752	1.284	2.726	1.326	3.155		11.2	9.125	5.7199	5.674	4.618		11.2	4.3937	4.2712	6.0695	6.1799
56	0.859	0.92	1.496	1.122	0.813	1.46	0.917	1.956		11.4	9.2451	5.2615	5.7516	4.8549		11.4	3.9948	4.392	5.1395	6.2121
57	0.745	0.72	1.082	0.893	0.664	0.825	0.796	1.164		11.6	9.3591	5.9715	5.3138	5.3043		11.6	4.3597	4.2408	4.8489	6.775
58	0.754	0.666	0.841	0.893	0.68	0.703	0.774	0.885		11.8	9.1825	5.0986	5.5786	4.6047		11.8	4.413	4.222	4.9731	5.7985
59	1.008	0.739	0.86	0.86	0.702	0.978	0.844	0.824		12	9.2227	5.2293	5.7707	4.5624		12	4.5438	4.2593	4.8919	6.1093
60	1.542	0.97	1.109	1.159	0.871	1.387	1.082	1.007		12.2	9.4034	5.1198	5.5713	4.8231		12.2	4.2564	4.2015	4.3814	6.0957
61	1.312	0.909	1.149	1.132	0.893	1.473	1.233	0.99		12.4	9.6218	5.3436	5.7523	5.1156		12.4	3.3216	4.5337	4.3849	6.3608
62	1.434	1.309	1.266	1.316	1.068	1.658	1.56	1.209		12.6	9.8062	5.3996	5.805	4.6987		12.6	3.6954	4.284	4.6692	6.1309
63	1.463	1.119	1.201	1.245	1.117	1.405	1.803	1.267		12.8	9.6448	5.9495	5.3385	4.9361		12.8	3.5822	4.1913	4.4735	6.3316
64	1.405	1	1.006	1.108	1.013	1.302	1.665	1.037		13	9.1969	5.8322	5.7465	4.7377		13	3.9325	4.1292	5.2974	6.3227
65	1.468	1.145	1.166	1.365	1.014	1.677	1.635	1.072		13.2	9.0479	5.5634	5.4696	4.7735		13.2	3.4095	4.3887	4.724	6.5681
66	1.085	0.882	0.951	1.073	0.89	1.389	1.207	0.939		13.4	9.016	5.4303	5.4986	4.4928		13.4	3.6354	4.4936	4.721	6.5469
67	0.986	0.706	0.804	0.872	0.84	1.041	0.99	0.798		13.6	9.4831	4.9921	5.6127	4.9235		13.6	3.8577	4.6053	4.57	6.2302
68	0.809	0.642	0.728	0.72	0.827	0.944	0.876	0.735		13.8	9.5809	5.8352	5.6643	4.7841		13.8	3.855	4.4692	5.1975	5.7572
69	0.629	0.572	0.69	0.61	0.715	0.829	0.797	0.67		14	9.2693	4.8828	5.1083	4.9357		14	3.5458	4.6182	4.8387	6.6804
70	0.583	0.516	0.617	0.568	0.649	0.604	0.738	0.641		14.2	9.0984	5.5624	5.4034	5.2233		14.2	4.3199	4.327	4.8516	6.5416
71	0.584	0.492	0.649	0.589	0.616	0.651	0.8	0.744		14.4	9.0157	5.435	5.6364	4.8556		14.4	4.1114	4.1379	4.7185	6.6949
72	0.563	0.571	0.752	0.585	0.639	0.589	0.78	0.76		14.6	9.2883	5.0328	5.3416	4.7531		14.6	4.5843	4.1934	4.6771	6.2315
73	0.675	0.619	0.853	0.652	0.753	0.705	0.894	0.803		14.8	9.2587	5.6431	5.7396	4.5672		14.8	4.0065	4.4528	4.9527	5.3994
74	0.642	0.689	0.762	0.67	0.664	0.653	0.747	0.649		15	8.9268	5.1829	5.4491	5.177		15	4.1179	4.4161	4.5976	5.0625
75	0.59	0.586	0.865	0.679	0.651	0.663	0.753	0.701		15.2	9.2715	5.3809	5.2502	5.0653		15.2	3.638	4.203	5.8008	4.7452
76	0.687	0.568	0.915	0.745	0.7	1.036	0.872	0.728		15.4	9.8468	5.7412	5.3277	5.0742		15.4	3.455	4.3861	4.8048	4.973
77	0.619	0.526	1.032	0.726	0.811	0.892	0.951	0.83		15.6	9.2165	5.624	6.4033	5.4537		15.6	4.084	4.4487	4.751	4.8625
78	0.7	0.618	1.216	0.832	1.122	0.909	0.969	1.027		15.8	9.1618	5.7743	5.993	4.9462		15.8	4.2937	4.5144	5.8216	5.0317
79	1	0.88	1.351	1.05	1.304	1.163	1.273	1.241		16	9.1336	5.56	6.0496	4.7256		16	3.9768	4.5878	4.6203	4.5265
80	1.154	0.813	1.346	0.996	1.421	1.3	1.279	1.207		16.2	9.0696	5.2175	5.4212	5.1073		16.2	3.6723	4.6091	5.1609	4.763
81	1.099	0.855	1.637	1.046	1.636	1.109	1.181	1.356		16.4	9.1949	5.7334	5.4221	4.7534		16.4	4.221	4.2961	5.0023	5.1722
82	1.144	1.27	2.047	1.397	2.083	1.283	1.271	1.755		16.6	8.966	5.8182	5.4665	4.7589		16.6	4.0742	4.5262	5.0663	4.8181
83	1.252	1.576	2.354	1.49	2.616	1.253	1.504	2.043		16.8	9.4041	5.2582	5.6064	4.9713		16.8	4.0978	4.4721	4.9504	4.9658
84	1.326	1.566	2.388	1.44	2.898	1.272	1.736	1.968		17	8.6751	5.3636	5.6842	4.5725		17	3.8599	4.4566	4.812	5.9988
85	1.305	1.72	2.353	1.542	2.264	1.422	1.849	1.884		17.2	9.0723	5.1761	5.4338	4.6902		17.2	4.3192	4.2065	4.9624	5.675
86	1.37	2.413	2.732	1.84	2.194	1.665	2.055	2.017		17.4	9.2255	5.5229	5.4514	6.0273		17.4	4.3669	4.5615	4.7714	5.0661
87	1.214	2.019	2.561	1.442	2.127	1.653	2.221	1.942		17.6	9.4676	5.4268	5.3698	5.6399		17.6	4.088	4.5829	4.6407	5.2083
88	1.267	1.942	2.502	1.454	1.802	1.92	2.344	1.977		17.8	9.041	5.5787	5.1693	4.7682		17.8	4.0014	4.2531	4.8645	5.0998
89	1.209	1.573	2.465	1.358	1.765	1.908	1.982	1.953		18	8.9384	5.3942	5.7334	4.954		18	4.2977	4.6416	5.6904	4.6553
90	1.328	1.304	2.575	1.176	1.677	1.887	2.01	1.906		18.2	9.4763	5.6672	5.3048	4.7738		18.2	4.1884	4.5118	4.7805	5.0729
91	1.556	1.026	2.579	1.016	1.387	1.748	1.819	1.721		18.4	8.5721	5.9771	5.6704	4.7599		18.4	4.2435	4.2345	4.9224	5.0071
92	1.128	1.057	1.784	1.087	1.557	1.844	1.599	1.523		18.6	9.0421	4.9033	5.83	4.934		18.6	4.4946	4.3229	4.641	6.7726
93	0.818	0.7	1.355	0.823	1.31	1.475	1.416	1.311		18.8	9.5265	5.6805	5.6897	4.7855		18.8	4.1892	4.3388	4.7807	6.0977
94	0.633	0.679	1.086	0.706	1.285	1.291	1.282	1.189		19	10.1275	5.8912	5.4974	4.8969		19	3.3639	4.3819	4.6917	6.5702
95	0.626	0.684	1.082	0.713	1.031	1.351	1.206	1.09		19.2	9.1168	6.448	5.4061	4.5595		19.2	3.6113	4.7173	5.2199	5.7833
96	0.734	0.716	1.301	0.735	1.16	1.236	1.279	1.108		19.4	9.0389	5.3071	5.4584	4.7717		19.4	3.4376	4.3376	4.828	6.5947
97	0.807	0.749	1.293	0.782	1.378	0.985	1.262	1.116		19.6	9.6081	5.7262	5.6311	4.7859		19.6	3.8773	4.3777	4.7421	6.2117
98	0.821	0.774	1.204	0.827	1.183	0.824	1.027	1.024		19.8	9.1862	5.6201	5.3218	4.5106		19.8	3.7905	4.4969	4.7696	6.3396
99	0.786	0.837	1.313	0.921	0.953	0.907	1.081	0.954		20	9.8314	5.6425	5.2446	4.8162		20	4.0444	4.5274	5.3118	5.8503
100	0.915	1.12	1.418	0.98	1.224	1.075	1.297	1.017		20.2	9.9769	5.9474	5.954	4.5877		20.2	3.8912	4.2834	4.9695	6.3909
101	1.023	1.308	1.372	1.063	1.292	1.118	1.195	1.049		20.4	9.1999	5.6647	5.4542	4.7136		20.4	3.7053	4.5482	5.0251	6.4831
102	1.436	1.792	1.495	1.385	1.161	1.072	1.09	1.233		20.6	9.1324	6.1127	5.5844	4.9645		20.6	4.4859	4.2414	4.83	6.2981
103	1.639	2.453	1.921	2.071	1.349	1.449	1.39	1.72		20.8	8.2855	5.6575	5.6759	4.6146		20.8	3.994	4.5074	4.6534	5.8833
104	2.324	2.908	3.27	3.332	1.62	1.536	1.565	2.304		21	8.8701	5.763	5.8688	4.6948		21	4.1321	4.0511	4.9514	6.2197
105	2.111	2.985	2.504	3.155	1.803	1.407	1.649	2.169		21.2	8.5335	5.43	5.6372	4.7338		21.2	4.1844	4.8261	4.8317	6.2168
106	1.646	3.33	2.308	1.529	1.863	1.043	1.669	1.617		21.4	8.832	5.3757	6.0456	4.6051		21.4	4.0788	4.0977	4.7787	5.9835
107	1.521	3.784	1.91	1.036	1.615	0.913	1.444	1.347		21.6	8.1528	5.7585	5.3148	5.5238		21.6	4.1946	4.6033	4.7012	6.2492
108	1.621	3.074	1.939	1.117	1.423	1.016	1.362	1.391		21.8	8.914	5.8478	5.3311	4.8942		21.8	4.3315	4.477	4.8035	6.5052
109	1.59	1.764	1.538	1.321	1.33	0.925	1.409	1.397		22	8.4451	5.8941	5.1296	4.8482		22	4.2296	4.5222	4.8308	6.2573
110	1.552	1.224	1.509	1.037	1.169	0.833	1.316	1.189		22.2	8.6577	5.4007	5.4795	4.7844		22.2	4.4228	4.3417	4.9008	6.8846
111	1.092	0.832	1.313	0.777	1.023	0.807	0.897	0.978		22.4	9.3874	6.2345	5.3366	4.6593		22.4	4.1545	4.4648	6.7635	5.5723
112	0.725	0.82	1.211	0.673	0.971	0.838	0.837	1.029		22.6	8.7925	5.7357	4.9734	4.6386		22.6	4.0596	4.4987	6.2513	5.9171
113	0.729	0.758	1.165	0.682	0.848	0.836	0.869	0.949		22.8	9.0302	5.2437	4.9404	4.5061		22.8	4.5957	4.3986	6.3395	5.8733
114	0.709	0.632	1.027	0.639	0.758	0.735	0.788	0.862		23	9.1847	5.4988	5.434	4.5731		23	3.5139	4.345	6.8841	6.2182
115	0.722	0.59	0.811	0.655	0.676	0.749	0.741	0.655		23.2	8.9761	5.8521	4.2903	4.8049		23.2	4.4298	4.6611	7.9136	5.3598
116	0.853	0.744	0.887	0.709	0.74	0.85	0.787	0.637		23.4	8.7328	5.8194	5.2715	4.6183		23.4	3.9418	4.5378	8.3362	6.0343
117	0.638	0.614	0.7	0.631	0.768	0.617	0.769	0.697		23.6	8.6664	5.2289	4.7458	4.6752		23.6	4.3118	4.406	8.7029	6.5484
118	0.637	0.51	0.959	0.5	0.652	0.51	0.601	0.586		23.8	8.2997	5.4322	4.8178	4.8502		23.8	4.4026	4.255	8.5242	6.1756
119	0.539	0.493	0.8	0.516	0.635	0.502	0.634	0.604		24	9.192	5.6025	5.1909	4.8059		24	4.0648	4.3332	9.1987	6.352
120	0.551	0.494	0.69	0.526	0.656	0.548	0.684	0.582		24.2	9.1588	5.5067	4.7295	4.7895		24.2	3.3049	4.6048	8.8957	6.0621
121	0.613	0.536	0.66	0.534	0.732	0.648	0.704	0.585		24.4	8.6504	5.4363	4.8383	4.6141		24.4	4.0967	4.4762	8.654	5.9742
122	0.762	0.619	0.707	0.617	0.895	0.81	0.753	0.654		24.6	8.8171	5.401	4.6104	4.6055		24.6	4.5232	4.5607	8.3357	6.1056
123	0.844	0.66	0.733	0.758	0.86	0.942	0.83	0.686		24.8	7.6198	5.774	5.4988	4.8233		24.8	4.479	4.6188	9.0695	6.6155
124	0.973	0.818	0.844	0.988	0.846	1.191	1.005	0.768		25	8.3856	5.6986	5.4446	4.7364		25	4.4198	4.4732	9.0623	6.1519
125	1.079	0.985	0.999	1.153	0.91	1.55	1.191	0.937		25.2	8.2983	5.5444	5.0042	4.5949		25.2	4.3157	4.4487	9.0829	5.9578
126	1.144	1.091	1.172	1.243	0.971	1.659	1.27	1.033		25.4	7.7809	5.4854	5.2058	4.7172		25.4	4.1703	4.193	8.597	6.3449
127	1.138	1.035	1.131	1.204	0.969	1.44	1.156	0.976		25.6	8.5575	6.419	5.4257	4.728		25.6	4.2438	4.6132	8.9048	6.2186
128	1.046	0.858	0.921	1.034	0.904	1.348	1.004	0.853		25.8	7.8613	5.9158	5.1114	4.7529		25.8	4.2644	4.5332	9.2611	6.7695
129	0.957	0.76	0.843	0.975	0.881	1.133	0.908	0.78		26	7.662	5.5457	5.3826	4.7932		26	4.0464	4.24	8.7902	6.9675
130	0.863	0.694	0.776	0.774	0.89	0.969	0.815	0.704		26.2	7.964	5.3328	5.0065	4.536		26.2	4.6073	4.2544	8.904	6.1855
131	0.751	0.649	0.757	0.622	0.827	0.879	0.747	0.664		26.4	7.2209	5.8872	5.3569	4.7813		26.4	5.5948	4.5515	8.4159	6.11
132	0.649	0.608	0.727	0.576	0.695	0.804	0.664	0.652		26.6	8.1333	5.5093	5.2976	4.7564		26.6	4.6039	4.0143	8.6758	6.789
133	0.677	0.603	0.66	0.566	0.696	0.654	0.678	0.752		26.8	7.6341	5.8403	5.806	4.6428		26.8	4.5772	4.5246	8.6419	6.5167
134	0.712	0.63	0.733	0.565	0.738	0.62	0.609	0.844		27	7.6387	5.9208	5.0611	4.7481		27	4.4988	4.6575	8.6459	6.5925
135	0.624	0.655	0.758	0.543	0.761	0.652	0.634	0.841		27.2	7.6246	6.2257	5.0534	4.717		27.2	4.6164	4.3378	8.1873	5.9314
136	0.734	0.769	0.915	0.634	0.881	0.753	0.752	0.826		27.4	8.0109	5.7091	4.2743	4.8608		27.4	5.2727	4.4118	8.1223	6.4148
137	0.973	0.766	0.763	0.622	0.914	0.908	0.817	0.837		27.6	7.7858	5.4614	5.3661	5.0928		27.6	5.6293	4.3999	8.3492	6.5252
138	1.152	0.708	0.727	0.597	0.911	0.988	0.853	0.961		27.8	7.9426	5.5629	5.8975	4.8156		27.8	4.6673	4.3493	8.1962	6.524
139	0.912	0.674	0.702	0.691	0.831	0.641	0.732	0.968		28	7.7802	5.8451	4.8972	4.9072		28	4.675	4.4375	8.3502	6.5022
140	0.782	0.55	0.571	0.657	0.755	0.581	0.645	0.836		28.2	6.9962	5.6993	5.2688	4.6818		28.2	4.38	4.2709	7.9757	6.0005
141	0.829	0.568	0.541	0.634	0.789	0.517	0.593	0.761		28.4	7.7377	5.9141	5.2044	4.8186		28.4	4.6874	4.9137	8.1301	5.4434
142	0.649	0.542	0.51	0.58	0.66	0.515	0.553	0.677		28.6	7.7693	6.1045	5.0173	4.5278		28.6	4.7793	4.846	8.2617	6.1913
143	0.659	0.548	0.502	0.609	0.597	0.589	0.561	0.639		28.8	6.7303	5.8689	4.9636	4.7049		28.8	6.5594	4.5297	8.0666	5.5633
144	0.728	0.625	0.57	0.753	0.65	0.71	0.616	0.688		29	6.3271	5.7484	5.2483	4.5478		29	6.9196	4.6754	7.6795	5.6794
145	0.802	0.668	0.653	0.822	0.704	0.803	0.657	0.744		29.2	6.4858	5.7899	4.6295	4.657		29.2	6.7164	4.3629	8.4493	6.2881
146	0.885	0.888	0.815	1.133	0.84	1.09	0.792	1.035		29.4	6.5839	5.8622	4.8351	4.6462		29.4	5.7129	4.5646	8.661	6.3368
147	0.981	1.056	0.971	1.377	1.027	1.198	0.937	1.322		29.6	6.5109	6.0285	4.4711	4.6505		29.6	5.9745	4.6667	8.5384	5.9268
148	1.145	1.174	1.17	1.748	1.302	1.419	1.131	1.951		29.8	6.649	5.7449	5.1634	4.6377		29.8	6.1714	4.5802	8.646	6.4746
149	1.16	1.26	1.116	1.407	1.263	1.3	0.99	1.786		30	6.6556	5.9596	5.3399	4.4517		30	6.0271	4.5076	8.6417	6.54
150	1.031	0.83	0.925	1.202	1.07	1.154	0.836	0.95		30.2	6.495	5.769	5.1011	4.8319		30.2	6.364	4.5543	8.164	6.2746
151	0.924	0.744	0.8	0.907	0.835	0.957	0.731	0.829		30.4	6.5655	5.9236	5.0918	4.4039		30.4	6.1952	4.6046	8.4406	6.4854
152	0.819	0.67	0.647	0.708	0.683	0.737	0.608	0.701		30.6	6.6163	5.7439	5.1884	4.9325		30.6	5.9442	4.5685	8.475	6.4683
153	0.759	0.594	0.565	0.655	0.633	0.621	0.573	0.624		30.8	6.8268	5.7651	5.2973	4.6114		30.8	5.5029	4.6737	8.2403	6.2272
154	0.723	0.572	0.521	0.596	0.57	0.603	0.563	0.575		31	6.3779	5.7693	5.5149	4.7083		31	5.6505	4.4889	8.3987	6.3301
155	0.663	0.576	0.491	0.598	0.543	0.557	0.578	0.587		31.2	6.6516	5.6546	6.0068	4.759		31.2	5.9765	4.4933	8.3018	7.0174
156	0.698	0.606	0.537	0.641	0.636	0.629	0.719	0.699		31.4	7.038	5.5024	5.0455	4.7206		31.4	6.057	4.5546	8.1084	6.5427
157	0.902	0.628	0.558	0.73	0.628	0.656	0.699	0.704		31.6	6.6672	5.5169	4.2769	4.7547		31.6	5.7916	4.4382	7.6694	6.8623
158	0.949	0.69	0.539	0.814	0.596	0.793	0.773	0.733		31.8	6.6632	5.8589	5.258	4.8108		31.8	6.0772	4.705	7.7209	6.4548
159	1.086	0.791	0.619	1.032	0.662	0.977	0.972	1.033		32	6.6035	5.8075	5.1363	4.7926		32	6.1794	4.5246	7.7989	4.9854
160	1.005	0.811	0.62	1.014	0.65	0.831	0.894	1.227		32.2	6.6516	5.7047	5.2942	4.8035		32.2	5.3161	4.1667	7.8318	5.1473
161	1.054	0.824	0.635	0.91	0.649	0.743	0.726	0.896		32.4	6.5785	5.6451	4.2168	4.9322		32.4	5.7939	4.4005	8.3052	4.9044
162	1.379	0.957	0.775	1.166	0.813	0.986	0.886	1.149		32.6	6.8062	5.8123	4.5687	4.8695		32.6	5.8685	4.3541	7.9177	5.7
163	1.361	1.098	0.894	1.257	0.987	0.985	0.87	1.267		32.8	6.8324	5.7612	5.0553	4.6684		32.8	6.1054	4.5234	7.8284	4.7911
164	1.269	1.214	0.984	1.205	1.018	0.903	0.867	1.175		33	6.7053	6.183	5.0307	4.8984		33	6.1412	4.5311	8.4401	5.3483
165	1.319	1.514	1.225	1.449	1.216	0.934	1.018	1.358		33.2	6.5516	5.7736	4.8315	4.8258		33.2	6.0145	4.5442	8.2609	4.887
166	1.413	1.386	1.289	1.507	1.167	1.032	1.092	1.355		33.4	6.4527	5.7989	5.0542	4.8336		33.4	5.7263	4.4315	7.7683	6.1143
167	1.709	1.676	1.62	1.834	1.592	1.431	1.508	1.8		33.6	6.5288	5.7956	4.6448	4.536		33.6	6.3917	4.5945	8.3909	6.0495
168	1.458	1.789	1.661	2.089	1.652	1.598	1.463	1.974		33.8	6.7363	5.8739	4.9003	4.6213		33.8	5.4555	4.5077	8.7204	6.4098
169	1.513	1.526	1.525	1.924	1.535	1.546	1.39	1.671		34	6.7374	6.1357	5.1868	4.7203		34	4.896	4.5676	8.2147	6.4496
170	2.24	1.701	1.998	2.151	2.022	2.072	1.554	1.872		34.2	6.7025	6.0025	4.9341	4.615		34.2	5.4033	4.7109	8.0821	5.6343
171	1.602	1.416	1.35	1.786	1.416	1.483	1.282	1.613		34.4	6.5902	5.6895	7.3391	4.7197		34.4	6.0561	4.5718	8.5711	5.7753
172	1.008	1.215	0.864	1.452	0.882	1.04	0.953	1.286		34.6	6.6327	5.8415	7.9947	4.7739		34.6	6.1731	4.619	7.8508	5.9626
173	0.848	1.156	0.712	1.375	0.72	1.036	0.848	1.169		34.8	6.5956	5.7232	7.7268	4.8911		34.8	5.8907	4.5767	8.5196	6.446
174	0.798	1.018	0.632	0.97	0.646	0.896	0.758	0.949		35	6.525	6.1144	7.5028	4.7094		35	6.0222	4.3932	7.865	6.3543
175	0.729	0.787	0.589	0.781	0.714	0.819	0.648	0.79		35.2	6.5479	5.9123	7.9956	5.0465		35.2	5.8223	4.6819	7.7306	7.5779
176	0.699	0.839	0.661	0.798	0.752	0.765	0.681	0.82		35.4	6.5306	5.883	7.8639	4.6391		35.4	6.362	4.7379	7.6063	6.1223
177	0.633	0.701	0.602	0.657	0.748	0.89	0.657	0.748		35.6	6.564	6.1168	7.9996	4.7541		35.6	7.2203	4.4577	7.9682	6.2862
178	0.67	0.758	0.692	0.602	0.8	0.859	0.665	0.78		35.8	6.6335	6.1193	8.347	4.5412		35.8	6.0761	4.7303	7.7645	6.2816
179	0.672	0.781	0.758	0.618	0.82	0.786	0.648	0.784		36	6.4707	5.8545	7.9179	4.8646		36	5.3017	4.5962	7.9465	6.5051
180	0.758	0.806	0.859	0.675	0.862	0.783	0.669	0.827		36.2	6.6793	5.6161	8.0193	4.6811		36.2	5.1441	4.6636	8.9274	6.55
181	0.672	0.759	0.812	0.65	0.8	0.769	0.625	0.753		36.4	6.7506	5.4959	7.9478	4.6906		36.4	5.5474	4.5872	8.6632	6.0269
182	0.677	0.748	0.874	0.639	0.832	0.814	0.654	0.724		36.6	6.5519	5.9346	8.1981	4.8304		36.6	6.3007	4.6115	8.1364	6.2387
183	0.71	0.679	0.824	0.681	0.775	0.919	0.66	0.687		36.8	6.5116	6.0029	8.1041	4.5867		36.8	5.6068	4.7204	7.7314	6.5346
184	0.802	0.712	0.875	0.773	0.86	1.03	0.745	0.726		37	6.7322	5.8863	8.0614	4.6628		37	5.7062	4.5613	8.6136	6.7234
185	0.898	0.735	0.836	0.834	0.89	1.104	0.81	0.757		37.2	6.2797	6.287	7.5498	4.7618		37.2	5.7789	4.5443	8.0285	7.4249
186	0.975	0.791	0.875	0.942	0.939	1.261	0.895	0.804		37.4	6.4685	5.9233	8.2548	4.9185		37.4	5.5582	4.4666	8.1065	6.7423
187	1.027	0.844	0.871	0.99	1.005	1.35	0.944	0.833		37.6	6.6953	5.439	7.8462	5.1849		37.6	5.9049	4.4567	7.793	6.8052
188	1.084	0.953	0.941	1.071	1.201	1.432	0.998	0.951		37.8	6.6572	5.6206	8.1126	4.9041		37.8	6.3693	4.4158	8.7411	5.2498
189	1.279	1.202	1.15	1.389	1.549	1.677	1.221	1.25		38	6.7241	6.141	7.9485	4.6823		38	5.7205	4.2564	8.4386	5.6389
190	1.346	1.224	1.283	1.442	1.912	1.614	1.17	1.416		38.2	6.4764	5.6108	8.0873	4.7035		38.2	6.2568	4.0846	8.4251	6.1129
191	1.053	0.908	0.986	1.005	1.451	1.241	0.942	0.994		38.4	6.7448	5.7952	8.8911	4.923		38.4	5.8776	4.7194	8.3037	6.6288
192	1.005	0.867	0.931	0.937	1.275	1.205	0.897	0.89		38.6	6.2064	6.0233	8.6121	4.7152		38.6	5.8107	4.3632	9.3333	5.9658
193	1.006	0.86	0.934	0.944	1.128	1.211	0.867	0.866		38.8	6.0108	5.9791	7.6593	5.3949		38.8	5.9203	4.3909	8.1891	6.7747
194	1.024	0.897	0.984	1.002	1.096	1.291	0.913	0.894		39	6.7366	5.6952	8.5094	4.7018		39	5.9082	4.3981	8.1724	6.433
195	1.121	1.024	1.148	1.13	1.215	1.394	1.05	1.047		39.2	6.3342	5.5436	8.1593	4.6925		39.2	6.3541	4.5842	8.5641	6.7319
196	1.131	1.02	1.247	1.131	1.168	1.41	1.157	1.073		39.4	6.4089	5.5788	8.1837	4.8425		39.4	6.621	5.0775	8.8189	6.4096
197	0.919	0.863	1.134	0.958	1.046	1.175	0.996	0.974		39.6	6.466	6.5003	7.8765	4.7106		39.6	6.4907	4.6468	8.176	6.4203
198	0.891	0.972	1.155	0.942	1.121	1.098	0.979	0.995		39.8	6.7075	5.814	8.2451	4.7511		39.8	6.0681	4.5356	8.1154	6.4286
199	0.847	0.971	1.146	0.774	1.1	0.939	0.892	0.918		40	6.3628	5.8022	8.0715	4.7001		40	6.2069	4.5073	8.2173	5.5503
200	0.923	0.969	1.22	0.809	1.159	0.897	0.974	1.023		40.2	6.5426	5.8006	8.3183	4.6403		40.2	6.8327	4.4921	7.8191	6.8389
201	0.999	0.988	1.183	0.761	1.092	0.852	0.906	1.134		40.4	6.2447	6.0094	8.2807	4.6046		40.4	6.8218	4.7338	8.356	6.1967
202	0.935	1.12	1.356	0.81	1.366	0.885	1.004	1.415		40.6	6.486	5.4409	8.5108	4.4509		40.6	6.3143	4.6097	8.1744	6.7741
203	0.781	1.047	1.429	0.787	1.613	0.814	0.98	1.479		40.8	6.6486	5.5418	8.1984	4.651		40.8	6.0153	4.5135	8.4711	6.2578
204	0.682	0.951	1.408	0.866	1.409	1.121	1.017	1.495		41	6.4559	5.7178	8.4616	4.7289		41	6.0822	4.3817	8.4274	6.0072
205	0.659	0.834	1.386	0.875	1.537	0.983	1.052	1.731		41.2	6.4733	5.7684	8.319	4.8092		41.2	6.2719	4.6083	8.2973	5.5464
206	0.634	0.657	1.307	1.031	2.183	1.125	1.123	1.853		41.4	6.4783	5.2538	9.0445	4.6383		41.4	6.8589	4.6554	7.8454	5.7162
207	0.728	0.906	1.526	1.473	2.43	1.247	1.547	1.741		41.6	6.3929	5.8181	8.4806	4.7906		41.6	6.3173	4.3278	8.4346	5.7968
208	0.924	1.373	2.058	2.223	3.4	1.651	2.201	1.997		41.8	6.2248	5.4693	8.7754	4.7772		41.8	5.9662	4.0988	8.6921	6.4769
209	1.262	2.094	2.53	2.8	3.792	2.08	2.888	2.683		42	6.5025	5.4909	8.7078	4.4987		42	6.368	4.4741	7.6686	5.6717
210	1.555	2.553	3.23	4.145	4.27	2.671	3.104	3.015		42.2	6.7353	5.7407	8.6645	4.8806		42.2	5.4603	4.5119	8.0042	6.335
211	1.523	2.467	3.222	4.292	3.807	3.124	2.854	3.054		42.4	6.2737	5.8319	8.7268	4.6403		42.4	6.218	4.7038	8.1064	6.5174
212	1.655	2.255	3.172	4.02	3.221	2.975	2.905	3.213		42.6	6.449	5.5741	8.6312	4.8162		42.6	7.5886	4.6021	8.2703	5.7463
213	1.64	2.428	4.873	4.397	3.921	2.832	3.84	4.087		42.8	6.6917	5.7301	9.3152	4.7115		42.8	7.1088	4.7078	8.7159	6.1758
214	1.451	2.04	5.182	4.151	4.238	2.819	4.899	4.016		43	6.5312	5.7594	8.6381	4.9367		43	6.1159	4.632	7.8908	6.3113
215	1.08	2.046	3.525	3.756	3.449	2.356	4.401	3.086		43.2	6.037	5.2231	8.557	4.5415		43.2	6.4324	4.4281	8.2452	6.8571
216	0.969	1.386	2.893	3.804	2.993	2.462	4.661	2.615		43.4	6.75	5.2693	9.2287	4.7619		43.4	6.3745	4.6505	8.641	6.3368
217	1.244	1.597	2.513	3.996	2.722	1.919	3.992	1.99		43.6	6.5105	5.6024	8.82	4.7447		43.6	7.2227	3.9107	7.4761	7.115
218	1.698	1.637	2.75	4.586	2.928	2.65	3.177	2.867		43.8	6.3286	5.3056	8.7273	4.6418		43.8	5.8589	4.2828	8.5048	6.1344
219	1.907	1.839	2.694	4.618	2.933	2.725	2.628	3.034		44	6.5721	5.2041	8.3606	4.623		44	6.2873	4.6127	8.1491	6.632
220	1.7	1.719	2.531	3.844	3.644	1.866	2.134	3.022		44.2	6.7232	5.5394	8.8614	4.8453		44.2	5.949	4.728	8.494	5.8404
221	1.257	1.654	2.207	3.983	4.619	1.461	2.124	2.862		44.4	6.5922	5.4664	8.9307	4.6722		44.4	5.7213	4.3293	8.2564	6.2442
222	1.785	2.131	2.223	3.822	4.108	1.486	2.301	3.073		44.6	6.2777	5.8444	9.1134	4.7018		44.6	6.1872	4.635	8.3952	5.3713
223	2.579	2.229	3.187	3.942	2.753	1.489	2.105	2.571		44.8	6.6745	5.1809	9.0995	4.837		44.8	5.8282	4.5965	7.8356	6.3474
224	2.058	1.934	2.561	3.277	1.879	1.19	1.496	2.124		45	6.5482	5.8736	8.6381	4.699		45	6.3317	4.5386	8.1225	6.9309
225	1.497	1.559	1.796	1.981	1.421	1.054	1.366	1.688		45.2	6.611	5.6306	7.105	4.6338		45.2	6.7169	4.4147	8.1278	6.4964
226	1.342	1.554	1.63	1.93	1.316	1.1	1.349	1.523		45.4	6.5709	5.6242	7.1778	4.8089		45.4	7.2182	4.7736	8.6421	6.5465
227	1.384	1.611	1.705	1.689	1.132	1.031	1.234	1.286		45.6	6.4463	5.7547	8.6557	4.8841		45.6	6.6979	4.546	8.6255	6.6536
228	0.893	1.18	1.142	1.088	0.973	0.895	1.067	1.161		45.8	6.5198	5.5739	8.38	4.4746		45.8	6.6622	4.7925	8.4297	6.614
229	0.821	1.243	1.057	1.049	0.977	0.877	1.082	1.1		46	6.5902	5.6009	8.3519	4.7762		46	5.6498	4.3418	8.1845	5.7738
230	0.755	1.124	1.056	1.076	0.92	0.903	1.046	0.985		46.2	6.4638	5.9682	8.3401	4.6382		46.2	6.5672	4.4244	8.4628	6.8913
231	0.64	0.879	1.01	0.895	0.833	0.89	0.943	0.934		46.4	6.5367	5.7955	8.7092	4.8102		46.4	6.7381	4.6653	8.5102	6.4309
232	0.585	0.727	0.826	0.709	0.758	0.761	0.807	0.887		46.6	6.4818	5.3307	8.6176	4.6455		46.6	7.0767	4.5683	8.5455	5.6129
233	0.554	0.714	0.797	0.698	0.708	0.769	0.761	0.799		46.8	6.6136	5.3399	8.237	4.9278		46.8	6.9677	4.5547	8.8121	3.6274
234	0.502	0.73	0.851	0.693	0.66	0.811	0.747	0.751		47	6.5696	5.329	8.4741	4.6755		47	6.4636	4.5331	8.5017	4.8185
235	0.462	0.677	0.789	0.611	0.611	0.78	0.697	0.731		47.2	6.7633	5.6027	8.8903	4.7404		47.2	6.2981	4.0841	8.16	5.8087
236	0.474	0.655	0.7	0.538	0.537	0.707	0.613	0.701		47.4	6.6314	5.432	8.7009	4.7936		47.4	6.5001	4.2719	8.1655	5.1774
237	0.483	0.699	0.797	0.593	0.539	0.741	0.628	0.686		47.6	6.5623	5.7145	8.605	4.7299		47.6	6.0189	4.4163	8.1838	6.0882
238	0.452	0.735	0.881	0.65	0.556	0.784	0.655	0.666		47.8	6.525	5.6323	9.1213	4.7165		47.8	5.9686	4.45	7.9713	6.2251
239	0.459	0.751	0.816	0.61	0.529	0.725	0.602	0.64		48	6.7502	5.3367	8.7931	4.8511		48	4.9175	4.4813	8.5617	6.2029
240	0.52	0.775	0.874	0.629	0.522	0.707	0.608	0.658		48.2	6.6508	5.8908	9.0352	4.7357		48.2	5.7749	4.5558	8.1964	5.359
241	0.581	0.791	0.991	0.727	0.562	0.848	0.676	0.69		48.4	6.4294	5.9482	8.3906	4.8122		48.4	5.9775	4.5952	8.3588	6.0022
242	0.607	0.795	1.007	0.761	0.566	0.967	0.683	0.683		48.6	6.8623	5.9597	8.4398	4.8383		48.6	5.943	4.7199	7.1733	5.8241
243	0.665	0.894	1.146	0.767	0.593	0.949	0.691	0.72		48.8	6.4291	5.8701	8.4601	4.8029		48.8	4.6165	4.4419	7.7077	5.8507
244	0.942	1.052	1.68	0.977	0.864	1.408	0.847	0.91		49	6.2299	5.4363	8.4674	4.6529		49	4.9327	4.5349	8.4286	6.247
245	1.253	1.291	2.554	1.306	1.042	1.745	1.16	1.166		49.2	6.0119	5.4376	8.5649	4.7462		49.2	4.1049	4.1759	8.0376	5.8214
246	1.033	0.965	1.732	1.094	0.878	1.65	1.086	1.096		49.4	6.6641	5.6927	8.4003	4.5768		49.4	4.9029	4.2785	7.6286	6.0679
247	1.044	0.913	1.319	1.086	0.88	1.866	1.241	1.214		49.6	6.3378	6.0881	8.8083	5.0558		49.6	5.6403	4.4779	7.9229	8.1386
248	0.865	0.798	1.27	1.015	0.745	1.576	1.067	1.037		49.8	6.387	5.7059	8.7552	4.7944		49.8	5.2602	4.3645	7.9907	8.7736
249	0.719	0.747	1.169	0.907	0.964	1.31	0.919	0.922		50	6.7145	5.6946	8.8036	4.4631		50	4.6711	4.0684	8.2334	8.9248
250	0.595	0.697	1.102	0.782	0.7	1.02	0.754	0.839		50.2	5.9369	5.8917	8.5283	4.5974		50.2	5.0801	4.5664	7.8146	8.7609
251	0.556	0.62	1	0.638	0.635	0.849	0.652	0.756		50.4	6.3295	5.7346	8.2785	4.6514		50.4	5.1679	4.2057	8.4468	8.2349
252	0.53	0.624	0.797	0.606	0.59	0.796	0.573	0.714		50.6	6.7767	5.8987	8.4814	4.8233		50.6	5.2771	4.4051	7.9267	9.191
253	0.545	0.704	0.834	0.716	0.633	0.759	0.622	0.68		50.8	6.3501	5.6179	8.3634	4.7724		50.8	5.0432	4.0651	7.6686	8.3768
254	0.603	0.756	0.731	0.672	0.708	0.758	0.694	0.769		51	5.901	5.7615	8.9803	4.8305		51	6.9448	4.2226	7.5954	8.3713
255	0.75	0.956	0.913	1.208	0.797	0.826	0.733	0.864		51.2	6.3612	5.716	8.92	4.9456		51.2	6.3462	4.4188	7.878	7.8401
256	0.834	0.96	0.896	1.125	0.835	0.877	0.736	0.979		51.4	6.4363	5.424	8.8244	4.6654		51.4	6.3598	4.5189	7.8749	8.3562
257	0.912	0.872	0.715	1.288	0.848	0.697	0.701	0.888		51.6	6.6106	5.7951	8.4836	4.7193		51.6	6.7977	4.3808	8.4592	7.8821
258	0.717	1.263	0.706	1.41	0.593	0.609	0.594	0.832		51.8	6.5599	5.6905	9.1199	4.7042		51.8	6.748	4.593	7.8821	7.3217
259	0.717	0.974	0.632	0.857	0.544	0.581	0.581	0.865		52	6.3694	5.6671	8.7835	4.6793		52	7.0404	4.346	7.7412	8.1667
260	0.691	0.926	0.661	0.908	0.693	0.565	0.657	0.755		52.2	5.894	5.8284	8.6722	4.7766		52.2	6.8202	4.3898	8.175	8.0945
261	0.659	0.871	0.599	0.78	0.541	0.585	0.674	0.788		52.4	6.3186	5.6831	8.9503	4.802		52.4	7.1216	4.3419	8.0342	8.268
262	0.668	0.808	0.633	0.751	0.519	0.567	0.616	0.754		52.6	6.6287	5.73	8.5979	4.7528		52.6	7.0635	4.5505	8.2898	7.9407
263	0.621	0.758	0.672	0.635	0.513	0.571	0.576	0.711		52.8	6.4827	5.7495	8.2732	4.9856		52.8	6.1608	4.4942	7.7008	8.5346
264	0.627	0.886	0.701	0.603	0.514	0.616	0.615	0.774		53	6.4857	5.6954	8.4701	4.7763		53	6.7499	4.5004	8.426	9.2291
265	0.705	0.958	0.757	0.684	0.56	0.607	0.675	0.831		53.2	5.9228	5.7736	8.7422	4.8761		53.2	7.0535	4.3	8.074	8.465
266	0.708	0.871	0.821	0.632	0.573	0.595	0.695	0.801		53.4	6.2062	5.9285	9.019	4.7999		53.4	7.4015	4.1305	8.5843	8.3157
267	0.725	0.993	0.918	0.663	0.603	0.711	0.747	0.849		53.6	6.2899	5.4738	9.231	4.7129		53.6	6.8999	4.2821	8.1032	7.7726
268	0.843	1.27	1.007	0.856	0.724	0.801	0.886	1.003		53.8	6.0709	5.7959	8.761	4.9904		53.8	7.0057	4.5414	7.9471	9.4685
269	0.975	1.239	1.183	1.047	0.854	0.783	1.004	1.042		54	6.4081	6.0452	8.6298	4.465		54	6.6279	4.8088	7.9679	8.5262
270	0.961	1.121	1.374	0.924	0.895	0.808	0.975	1.06		54.2	6.1944	5.6246	7.899	4.6899		54.2	6.0811	4.2791	7.9276	9.3574
271	1.187	1.555	1.464	1.134	1.076	1.03	1.115	1.288		54.4	6.2187	6.0732	7.0161	4.709		54.4	6.4217	4.5456	7.4453	9.1897
272	1.692	2.126	1.98	1.536	1.51	1.274	1.62	1.56		54.6	6.3263	6.4531	8.934	4.6076		54.6	6.7311	4.5027	8.2052	8.8321
273	1.81	2.157	2.348	1.543	1.717	1.356	1.761	1.668		54.8	6.4685	5.8353	8.9875	4.6		54.8	6.5926	4.6015	7.9112	9.6175
274	2.034	2.353	2.564	1.823	1.812	1.554	1.749	1.952		55	6.5583	6.1511	9.4733	4.9558		55	6.7919	4.6024	8.5441	9.138
275	2.238	2.447	3.197	2.06	1.93	1.716	1.872	2.132		55.2	6.168	5.9676	8.9426	4.6466		55.2	6.5333	4.6603	8.2981	9.0373
276	1.772	1.887	2.692	1.682	1.665	1.538	1.532	1.829		55.4	6.5464	6.2595	8.5975	4.8604		55.4	6.3487	4.0419	8.4554	8.3542
277	1.666	1.928	2.281	1.777	1.799	1.725	1.578	1.947		55.6	6.5368	5.8877	10.1422	4.6799		55.6	6.0282	4.525	8.2167	8.9414
278	1.154	1.284	1.467	1.394	1.28	1.286	1.27	1.429		55.8	6.2214	5.7731	9.2627	4.8521		55.8	6.8657	4.5543	7.9284	8.6014
279	0.878	1.353	1.276	1.174	1.001	1.062	0.97	1.158		56	6.3456	6.1282	8.6574	4.7106		56	5.0352	4.325	8.0403	9.1377
280	0.677	1.185	0.912	0.918	0.818	0.932	0.754	0.961		56.2	6.2129	5.7774	9.2887	4.6506		56.2	6.4314	4.4642	7.7521	9.0535
281	0.629	0.988	0.826	0.838	0.782	0.917	0.694	0.865		56.4	6.5546	5.6882	8.8855	4.7774		56.4	6.9965	4.7081	7.6316	8.9231
282	0.592	1.025	0.732	0.66	0.787	0.861	0.642	0.845		56.6	6.4207	6.1418	8.7293	4.6546		56.6	6.871	4.4309	8.0333	9.0356
283	0.523	0.673	0.731	0.605	0.725	0.77	0.626	0.794		56.8	6.1718	5.5198	9.3665	4.6572		56.8	6.5338	4.0599	8.8116	9.3985
284	0.527	0.76	0.713	0.888	0.881	0.815	0.7	0.824		57	6.5554	5.536	8.1002	4.6683		57	6.5361	4.2272	8.5764	8.692
285	0.62	0.795	0.8	0.831	1.24	0.856	0.798	0.905		57.2	6.416	5.474	8.7824	4.6854		57.2	6.3809	4.6178	8.6222	8.9556
286	0.782	0.906	1.066	0.927	1.578	0.939	0.91	1.063		57.4	6.4768	5.6516	8.3661	4.9417		57.4	7.0504	4.2973	8.0563	7.3808
287	0.961	1.186	1.392	1.162	1.736	1.331	1.171	1.332		57.6	6.4929	5.7005	8.8655	4.614		57.6	6.3373	4.4902	8.5745	6.2935
288	1.122	1.958	1.388	1.426	1.99	1.962	1.686	1.637		57.8	5.9243	5.5874	8.7497	4.9101		57.8	6.4377	4.1117	8.5423	6.7425
289	1.192	2.072	1.577	1.847	1.864	2.162	1.385	1.786		58	6.238	5.8246	7.9468	4.5592		58	4.1197	4.8604	8.2206	5.4561
290	0.979	1.952	1.109	1.604	1.484	2.004	1.104	1.326		58.2	6.3784	5.7482	7.9812	4.707		58.2	4.6297	4.3226	8.5496	7.1302
291	0.968	1.998	1.082	1.841	1.119	2.048	1.022	1.28		58.4	6.3794	5.6696	8.0876	4.736		58.4	4.7745	4.3662	8.4296	6.5918
292	0.894	1.596	0.912	1.777	1.049	1.899	0.861	1.225		58.6	6.5927	5.4188	8.4934	5.1079		58.6	4.8499	4.0235	8.7783	5.9267
293	0.717	1.279	0.881	1.385	1.089	1.456	0.827	1.087		58.8	6.1104	5.8425	7.7778	4.7413		58.8	5.4306	4.4111	8.1893	5.6669
294	0.756	1.384	0.927	1.395	1.099	1.233	0.83	1.162		59	6.019	5.5554	8.6855	4.7649		59	4.7892	4.5575	7.8904	8.2169
295	0.745	1.374	0.812	1.563	0.916	1.229	0.736	1.198		59.2	6.5097	5.6667	8.3596	4.7963		59.2	4.3377	4.5971	7.8553	9.57
296	0.664	1.107	0.711	1.463	0.771	0.857	0.677	1.076		59.4	6.5391	5.6622	7.768	4.7007		59.4	4.1425	4.5693	8.188	7.8732
297	0.71	1.012	0.789	1.268	0.83	0.809	0.786	1.146		59.6	6.367	5.6275	8.5424	4.6015		59.6	5.0987	4.3064	7.9212	9.6072
298	0.79	1.153	0.801	1.369	0.866	0.962	0.805	1.251		59.8	6.4314	5.6179	9.448	4.5703		59.8	4.5929	4.2317	7.9167	9.5327
299	0.781	1.278	0.71	1.509	0.77	0.905	0.738	1.148		60	6.5544	5.9876	7.8284	4.766		60	5.0478	4.2899	7.6884	8.9135
300	0.79	1.197	0.747	1.462	0.748	0.923	0.793	1.13		60.2	6.2976	5.5298	8.1759	4.8389		60.2	4.5048	4.4069	8.0145	8.8692
301	0.862	1.253	0.834	1.434	0.82	1.144	0.88	1.246		60.4	6.2864	5.8445	8.1521	4.7301		60.4	5.2668	4.3331	8.1058	8.9279
302	0.926	1.534	0.84	1.522	0.796	1.189	0.867	1.301		60.6	6.2781	5.3259	8.6451	4.8583		60.6	4.8463	4.3226	8.3985	9.367
303	0.965	1.724	0.879	1.532	0.857	1.328	0.899	1.268		60.8	6.6094	6.1626	9.017	4.5304		60.8	5.0404	4.3865	8.3041	8.8144
304	0.957	1.592	0.949	1.558	0.937	1.393	0.957	1.298		61	6.5984	5.258	9.0003	4.632		61	6.306	4.3837	8.3921	8.9544
305	0.882	1.506	0.883	1.729	0.893	1.198	0.893	1.162		61.2	6.0074	5.7004	8.4993	4.826		61.2	6.6483	4.5271	7.625	9.143
306	0.792	1.445	0.848	1.829	0.892	1.086	0.825	1.085		61.4	6.3021	5.3461	8.928	4.9397		61.4	6.7031	4.343	8.1944	8.9275
307	0.766	1.231	0.829	1.839	0.89	0.998	0.807	1.004		61.6	6.3323	5.4784	8.924	4.707		61.6	5.0776	4.6825	8.1258	9.2814
308	0.693	0.977	0.926	0.921	0.822	0.936	0.799	0.942		61.8	6.2086	5.0538	8.8968	4.6917		61.8	5.1553	4.2556	7.6282	8.7561
309	0.742	0.848	0.928	0.925	0.996	0.958	0.849	1.005		62	6.322	5.2155	9.1064	4.6535		62	4.714	4.4764	8.2405	8.221
310	0.752	0.8	0.846	1.077	1.155	0.919	0.878	0.952		62.2	6.3957	5.2278	8.2904	4.7999		62.2	6.4495	4.5707	7.9027	8.5837
311	0.919	0.869	1.003	1.155	1.508	1.081	1.024	1.105		62.4	6.2399	5.2372	8.54	4.6612		62.4	6.7426	4.5616	8.8038	8.5846
312	0.951	0.872	1.072	1.156	1.485	1.118	1.174	1.122		62.6	5.9343	5.2473	8.7148	4.9084		62.6	6.0623	4.5455	7.7922	8.7997
313	1.187	0.973	1.199	1.278	1.335	1.065	1.622	1.113		62.8	6.5075	5.2697	8.5671	4.6638		62.8	6.3106	4.5063	8.0905	8.8505
314	1.286	1.087	1.378	1.279	1.186	1.14	1.648	1.113		63	6.0844	5.2419	7.8098	4.5227		63	6.5531	4.589	8.0231	8.7825
315	1.447	1.14	1.634	1.464	1.205	1.184	1.681	1.182		63.2	6.2185	5.4123	8.2971	4.8395		63.2	5.5215	4.4059	7.3951	9.6061
316	1.381	0.891	1.173	1.477	1.249	1.065	1.559	1.052		63.4	6.3907	5.1503	8.689	4.7113		63.4	6.8586	4.3145	7.7963	7.0122
317	1.154	0.817	0.963	1.264	1.292	1.018	1.354	0.906		63.6	6.4218	5.0665	9.1211	4.7134		63.6	6.6413	4.635	7.8837	9.3445
318	1.161	0.903	1.074	1.307	1.137	1.075	1.292	1.083		63.8	6.3773	5.6288	7.9099	4.8473		63.8	7.1684	4.4932	7.4398	8.6195
319	1.339	1.029	1.097	1.636	0.993	1.101	1.428	1.312		64	6.3999	5.3209	9.0416	4.5724		64	6.5684	4.561	7.7485	9.3185
320	1.189	0.919	0.866	1.598	0.841	0.986	1.337	1.132		64.2	6.5772	5.7351	9.3011	4.7706		64.2	4.2456	4.6131	8.863	6.4562
321	1.074	1.104	0.708	1.196	0.75	0.976	1.311	1.085		64.4	6.1956	5.0704	7.6022	4.7461		64.4	5.0133	4.7523	7.1553	9.2956
322	1.054	1.132	0.669	1.133	0.788	0.897	1.343	1.051		64.6	6.2969	5.4473	9.3579	4.8046		64.6	5.0607	4.3016	7.3159	8.8943
323	0.932	0.798	0.594	1.252	0.708	0.87	1.223	0.852		64.8	6.2329	5.7832	9.4342	4.7706		64.8	5.2235	4.715	8.6306	9.6164
324	0.878	0.566	0.552	1.214	0.576	0.771	0.992	0.642		65	6.266	5.3234	7.8927	4.8339		65	4.9123	4.2473	7.2705	9.4431
325	0.937	0.616	0.534	1.195	0.554	0.742	0.993	0.586		65.2	6.2754	5.6908	7.8455	4.8465		65.2	4.9732	4.3985	7.6249	9.0084
326	0.979	0.592	0.555	1.296	0.574	0.899	1.041	0.628		65.4	6.2227	5.2893	8.7857	4.8054		65.4	4.6136	4.3564	8.3074	9.2088
327	0.863	0.539	0.557	1.196	0.561	0.88	1.162	0.64		65.6	6.3114	5.0648	9.0537	5.1923		65.6	4.8714	4.3241	7.8944	8.6895
328	0.811	0.583	0.55	1.179	0.555	0.734	1.005	0.615		65.8	6.0436	5.3598	8.368	4.9251		65.8	5.2574	4.3902	7.4393	9.3032
329	1.062	0.661	0.539	1.145	0.589	0.751	1.104	0.626		66	6.0812	5.124	9.5258	4.6783		66	5.104	4.4318	8.5091	9.3032
330	1.098	0.865	0.614	0.961	0.67	0.786	0.904	0.677		66.2	6.2072	5.2446	8.512	4.8109		66.2	5.0469	4.1456	7.3239	9.5573
331	1.07	0.942	0.645	0.868	0.759	0.869	0.806	0.776		66.4	5.8076	5.369	8.6392	4.8044		66.4	4.7896	4.4622	7.3691	8.2585
332	0.966	0.9	0.634	0.908	0.757	0.873	0.908	0.733		66.6	6.096	5.3749	8.5719	4.7822		66.6	4.9518	4.4567	7.4908	9.0442
333	1.076	0.9	0.741	0.926	0.819	0.966	1.11	0.766		66.8	6.1165	5.272	8.8441	4.6902		66.8	4.4406	4.1179	7.5065	9.1245
334	0.969	0.87	0.741	0.952	0.97	1.038	1.149	0.764		67	6.1899	5.1762	8.6681	4.833		67	4.995	3.9249	8.1049	9.5078
335	0.883	0.716	0.648	0.841	0.796	0.833	1.035	0.688		67.2	6.1356	5.2381	8.4403	4.7177		67.2	4.9276	4.3963	7.3741	8.3679
336	1.186	0.658	0.678	0.738	0.693	0.714	0.942	0.652		67.4	6.3989	5.8141	8.5436	4.7138		67.4	4.3197	4.6272	7.2404	8.8036
337	1.082	0.705	0.786	0.786	0.863	0.859	1.134	0.734		67.6	6.0091	5.0896	8.5913	4.8567		67.6	5.0797	4.4251	7.5578	8.6451
338	1.392	0.724	0.772	0.842	1.028	0.965	1.159	0.778		67.8	6.0801	5.8578	8.344	4.8632		67.8	4.883	4.4465	7.2565	9.2351
339	0.921	0.602	0.656	0.714	0.825	0.817	0.939	0.656		68	6.2785	5.5735	8.6891	4.6334		68	4.5403	4.5467	7.6256	8.615
340	0.802	0.629	0.69	0.742	0.888	0.786	0.932	0.682		68.2	6.3757	5.5687	8.4265	4.7081		68.2	4.8296	4.2506	7.512	8.2634
341	0.787	0.634	0.729	0.797	1.178	0.768	0.903	0.737		68.4	6.2539	5.9186	8.7174	4.5334		68.4	4.9228	4.5221	7.8709	9.9445
342	0.753	0.585	0.708	0.738	1.114	0.729	0.883	0.713		68.6	6.2569	5.4712	8.5478	4.5852		68.6	4.7214	4.551	7.9999	7.3402
343	0.742	0.536	0.709	0.709	1.05	0.768	0.808	0.673		68.8	6.3145	5.8308	8.889	4.7615		68.8	4.8016	4.5936	8.3595	7.9719
344	0.762	0.558	0.75	0.832	1.234	0.824	0.783	0.739		69	6.0632	5.2733	8.7536	4.6698		69	4.5084	4.5411	7.8349	7.9137
345	0.713	0.534	0.728	0.851	1.151	0.747	0.796	0.75		69.2	6.4705	5.6107	8.7691	5.0839		69.2	4.4658	4.3668	7.7539	7.8389
346	0.673	0.527	0.813	0.803	0.918	0.783	0.796	0.754		69.4	6.4834	5.8752	8.9086	4.8696		69.4	4.9145	4.2304	7.8601	8.9998
347	0.807	0.595	0.909	0.936	1.16	0.958	0.829	0.884		69.6	6.3112	5.4836	8.2878	4.9226		69.6	4.8622	4.3949	7.6645	9.2323
348	0.794	0.675	0.788	1.067	1.021	1.019	0.883	0.961		69.8	6.2075	5.6297	8.7334	4.8471		69.8	5.073	4.4759	7.8987	8.6055
349	0.736	0.819	0.806	1.024	0.93	0.971	1.061	1.03		70	6.5767	5.4353	9.051	4.7082		70	4.7228	4.429	7.3861	8.7534
350	0.964	0.958	1.033	1.173	1.481	1.179	1.267	1.191		70.2	6.2314	5.4721	9.0057	4.7098		70.2	4.8492	4.316	8.1377	8.1976
351	1.002	1.298	1.155	1.458	1.584	1.375	1.335	1.387		70.4	6.2273	5.202	8.7728	4.7014		70.4	4.6121	4.1781	7.4441	9.7762
352	0.932	2.134	1.126	1.23	1.715	1.205	1.305	1.285		70.6	6.4127	5.5951	8.9453	4.5161		70.6	5.3764	4.3597	8.3116	9.4792
353	0.888	2.16	1.073	1.117	1.565	1.133	1.193	1.144		70.8	6.351	5.3214	8.4265	4.7417		70.8	4.7245	4.3991	8.2564	7.8501
354	0.879	1.695	1.231	1.303	1.517	1.179	1.409	1.126		71	6.2487	5.4227	8.9687	4.6507		71	4.6917	4.3708	7.7483	8.2644
355	0.782	0.92	1.08	0.946	1.009	1.024	0.857	1.012		71.2	6.3904	5.4281	8.8031	4.6066		71.2	4.9384	4.2405	8.0198	9.2082
356	0.653	0.638	0.973	0.731	0.737	0.931	0.889	0.931		71.4	6.1391	5.3068	8.773	4.6726		71.4	4.937	4.5439	7.8865	9.5692
357	0.602	0.588	0.979	0.593	0.718	0.876	0.751	0.839		71.6	6.3067	5.4431	9.1267	4.6418		71.6	4.9339	4.346	7.7347	8.959
358	0.57	0.568	0.915	0.585	0.688	0.755	0.62	0.651		71.8	6.3848	5.4412	8.6913	4.845		71.8	4.9272	4.5137	7.6857	9.0562
359	0.525	0.603	0.785	0.568	0.586	0.675	0.563	0.609		72	6.3601	5.3376	8.194	4.7599		72	4.7561	4.5156	7.6057	7.2712
360	0.643	0.791	0.736	0.633	0.636	0.619	0.648	0.704		72.2	6.3643	5.3589	7.9821	4.6963		72.2	4.7858	4.5455	7.9532	7.6035
361	0.663	0.876	0.783	0.672	0.806	0.694	1.074	0.807		72.4	6.074	5.4289	8.1982	4.8636		72.4	4.3865	4.4341	7.5991	7.6265
362	0.731	0.875	0.923	0.784	0.907	0.825	1.045	0.796		72.6	5.8716	5.5366	8.3408	5.1862		72.6	5.5305	4.3722	7.5946	7.6759
363	0.726	0.869	1.209	1.019	1.17	0.899	1.405	0.82		72.8	6.3881	5.6634	8.3622	5.0113		72.8	4.6492	4.428	7.3649	7.8513
364	0.695	0.739	1.146	1.121	1.141	0.839	1.252	0.809		73	6.6815	5.4977	8.2865	4.7798		73	4.7346	4.6096	7.9247	7.3002
365	0.732	1.052	0.964	1.245	1.079	0.799	1.12	0.887		73.2	6.264	5.2102	8.3726	4.9673		73.2	4.9425	4.1491	8.284	8.039
366	0.778	1.304	1.108	1.102	1.087	0.944	1.04	1.014		73.4	6.353	5.0569	8.2399	4.9596		73.4	4.2638	4.5539	7.8677	8.1033
367	0.685	1.235	1.089	1.179	1.091	1.292	0.909	1.018		73.6	6.4502	5.4485	8.7565	4.8682		73.6	5.0573	4.6746	7.9446	7.8959
368	1.03	1.495	1.188	1.708	1.124	1.432	1.118	1.049		73.8	6.0845	5.0969	8.3945	4.6669		73.8	5.1017	4.7082	7.7451	7.964
369	1.261	1.479	1.216	1.925	1.185	1.471	1.651	1.331		74	6.475	5.0263	8.0436	4.8912		74	4.725	4.3906	7.3563	7.8363
370	1.271	1.864	1.154	2.399	1.344	1.385	1.736	2.16		74.2	6.1367	5.5132	8.7708	4.9681		74.2	4.8938	4.5066	8.5209	8.8371
371	1.398	1.744	1.282	2.636	1.391	1.449	1.757	2.662		74.4	6.2762	5.2368	7.1415	4.5521		74.4	5.0939	4.6524	6.955	9.842
372	1.729	1.925	1.588	2.47	1.637	1.708	2.402	3.41		74.6	6.271	5.267	7.6603	4.6997		74.6	5.0753	4.2932	7.7351	9.5288
373	1.739	1.915	1.694	2.266	1.486	1.616	2.786	3.331		74.8	6.2685	5.2189	8.7587	4.8975		74.8	4.984	4.632	7.9307	10.1181
374	1.635	1.543	2.061	2.467	1.57	1.425	2.831	3.054		75	6.1214	5.1978	8.4849	4.8106		75	4.6159	4.3531	7.8815	9.2793
375	2.075	1.859	2.416	2.938	1.797	1.515	2.804	3.549		75.2	6.305	5.3133	8.473	5.0911		75.2	5.0432	4.1674	7.7587	9.7013
376	2.253	2.371	3.086	3.44	1.884	1.545	3.172	3.819		75.4	6.2297	5.1498	8.7483	4.5348		75.4	4.3345	4.272	7.729	8.3307
377	1.996	2.532	3.196	3.316	1.928	1.391	2.898	3.682		75.6	6.3953	5.1786	8.8212	5.2666		75.6	4.8031	4.4063	8.2799	8.4093
378	2.036	3.322	3.228	4.34	2.456	1.485	2.632	3.941		75.8	6.4555	5.5661	8.9434	4.9426		75.8	4.5527	4.4516	8.0865	8.4523
379	1.616	3.116	3.073	4.558	2.062	1.305	1.879	3.579		76	6.1715	5.1963	8.2165	4.9001		76	4.3421	4.5476	7.7492	8.9336
380	1.481	3.269	3.235	5.589	1.779	1.289	1.496	3.266		76.2	6.1822	5.3188	8.3937	4.8987		76.2	4.4968	4.7104	7.6635	8.5312
381	1.544	3.259	2.927	3.752	1.717	1.303	1.513	3.046		76.4	6.3557	5.3464	8.2751	4.8577		76.4	4.9198	4.1786	7.8738	8.1442
382	1.663	2.807	2.641	2.175	1.62	1.364	1.678	2.719		76.6	6.1287	5.829	8.1694	5.0276		76.6	4.7209	4.5163	7.7077	8.7006
383	1.488	2.363	2.529	1.878	1.288	1.327	1.522	2.353		76.8	6.3716	5.3216	8.3689	4.9103		76.8	4.8671	4.6395	7.0458	8.5906
384	1.165	2.255	2.164	1.543	1.189	1.198	1.428	2.171		77	6.3713	5.2837	9.2915	4.8395		77	4.8066	4.3205	8.0478	8.3086
385	1.229	2.178	1.896	1.867	1.33	1.304	1.648	2.109		77.2	6.3278	5.0789	8.7611	5.215		77.2	4.1851	4.4598	7.4054	8.6454
386	1.168	1.885	1.929	2.002	1.288	1.418	1.784	1.77		77.4	6.622	5.6713	8.9465	4.9947		77.4	4.4102	4.3117	8.0019	7.7777
387	1.051	1.571	1.677	1.619	1.093	1.302	1.844	1.503		77.6	6.4116	5.5092	7.1483	4.5794		77.6	4.9483	4.4176	7.4913	8.9389
388	1.067	1.801	1.294	1.808	1.151	1.327	1.824	1.691		77.8	6.6545	5.2322	6.8301	4.8086		77.8	4.2358	4.0547	7.6312	8.4372
389	1.241	1.595	1.43	1.938	1.37	1.727	1.756	1.678		78	6.3246	5.4078	8.3226	4.877		78	4.6213	4.5364	7.9816	8.1232
390	1.135	1.257	1.731	1.335	1.412	1.535	1.87	1.218		78.2	6.338	5.5202	8.1006	4.6894		78.2	4.9844	4.5976	7.4995	8.9519
391	1.013	1.305	1.617	1.311	1.162	1.809	1.923	0.953		78.4	6.4681	5.6256	7.1513	4.682		78.4	4.2253	4.6921	7.5536	8.9498
392	1.524	1.288	1.577	1.307	1.115	1.231	1.723	0.996		78.6	6.3538	5.6785	8.1334	4.7106		78.6	4.4242	4.3347	7.9858	9.0847
393	1.496	1.123	1.757	0.991	1.085	1.146	1.689	1.014		78.8	6.2167	5.6937	7.432	4.6517		78.8	4.7348	4.4173	7.6568	8.1301
394	1.494	0.977	1.552	0.879	1.074	1.223	1.555	0.941		79	6.4739	5.2304	9.3808	4.9138		79	6.6976	4.2225	8.0956	8.7098
395	1.437	0.962	1.646	0.877	0.809	1.09	1.34	0.902		79.2	6.3691	5.8325	8.6548	4.935		79.2	6.5038	4.1262	7.7629	7.8414
396	1.162	1.198	1.681	0.883	0.749	1.005	1.269	0.955		79.4	6.3812	5.5481	8.8159	4.5489		79.4	6.7994	4.3781	7.9603	8.8723
397	1.107	1.04	0.959	0.813	0.849	0.862	0.901	0.886		79.6	6.098	5.9592	9.2839	4.6914		79.6	6.7019	4.2536	7.5698	8.6287
398	0.982	1.016	0.975	0.864	0.795	0.841	1.003	0.985		79.8	6.3493	5.3122	9.0256	4.842		79.8	5.662	4.2934	8.253	8.3277
399	0.987	1.013	0.835	0.876	0.924	0.851	0.941	0.765		80	5.9852	5.1886	8.5086	4.7783		80	6.9774	4.2321	7.693	7.8278
400	0.904	0.75	0.753	0.784	0.783	0.702	0.828	0.652		80.2	6.8274	5.1945	8.9382	4.9917		80.2	6.2412	4.5699	8.5399	8.7793
401	0.943	0.722	1.167	0.782	0.719	0.687	0.965	0.725		80.4	6.5728	5.3931	8.8771	4.9312		80.4	6.749	4.6841	8.5604	8.4982
402	0.894	0.826	1.983	0.768	0.815	0.699	0.805	0.69		80.6	6.4385	5.6149	8.3489	5.1074		80.6	6.7818	4.0493	7.6243	8.5479
403	0.746	0.571	0.885	0.724	0.751	0.651	0.742	0.612		80.8	6.0607	5.7714	9.9027	4.9135		80.8	6.5092	4.2201	8.0597	7.9491
404	0.786	0.671	0.764	0.728	0.691	0.877	0.792	0.633		81	6.5305	5.5379	8.7052	4.9586		81	6.3402	4.2827	8.445	8.897
405	0.956	0.555	0.771	0.702	0.721	0.856	1.077	0.626		81.2	6.5236	5.382	9.4415	5.1727		81.2	5.4871	4.6563	8.4069	8.5171
406	0.803	0.523	0.895	0.769	0.797	0.785	0.875	0.664		81.4	5.9594	5.2808	8.6627	4.784		81.4	6.3774	4.3595	8.236	9.0549
407	0.902	0.641	1.037	0.894	0.875	0.718	0.829	0.788		81.6	6.3331	5.4071	8.8628	4.68		81.6	6.7213	4.434	7.8409	7.8622
408	0.975	0.618	0.815	0.892	0.758	0.688	1.003	0.797		81.8	6.4537	5.4892	9.2454	4.9103		81.8	6.7622	4.4475	8.0109	9.2254
409	0.858	0.592	0.933	0.896	0.74	0.729	0.912	0.822		82	6.5851	5.2616	9.3035	4.7006		82	6.8628	4.4398	7.6643	7.0899
410	0.905	0.639	1.204	0.903	0.801	0.802	0.976	0.954		82.2	6.4436	5.564	8.6358	5.059		82.2	6.1947	4.4028	8.288	4.2604
411	0.746	0.576	1.188	0.77	0.706	0.781	0.802	0.876		82.4	6.3717	5.8257	8.788	4.6087		82.4	5.6735	4.7529	8.2359	5.6997
412	0.652	0.567	1.037	0.616	0.694	0.846	0.7	0.892		82.6	6.2323	5.6463	7.777	4.5291		82.6	5.7331	4.3561	7.7392	5.5173
413	0.698	0.678	0.924	0.558	0.797	0.787	0.641	0.646		82.8	6.059	5.6224	7.3931	4.8562		82.8	5.284	4.5741	8.0425	6.2973
414	0.61	0.599	0.846	0.53	0.655	0.828	0.586	0.592		83	6.4457	5.3847	7.1506	5.3477		83	6.02	4.8486	8.1701	7.0366
415	0.621	0.649	0.781	0.57	0.618	0.656	0.53	0.59		83.2	6.4411	5.7439	7.0353	5.3213		83.2	4.5509	4.2798	7.6711	6.1867
416	0.529	0.741	0.742	0.575	0.58	0.605	0.545	0.579		83.4	6.6637	5.5678	7.5404	4.8041		83.4	4.6754	4.4441	7.9521	7.2046
417	0.503	0.83	0.949	0.615	0.692	0.637	0.732	0.634		83.6	6.545	5.5638	7.9224	4.7459		83.6	6.1855	4.3883	7.5712	6.6277
418	0.481	0.754	1.138	0.648	0.738	0.662	0.798	0.616		83.8	6.2011	5.3769	7.9354	4.822		83.8	5.6859	4.6602	8.4512	6.8743
419	0.478	0.931	1.066	0.603	0.681	0.598	0.748	0.625		84	6.1189	5.1148	8.2434	5.0112		84	5.1203	4.4892	7.6393	6.6238
420	0.523	0.843	1.317	0.817	0.806	0.672	0.808	0.811		84.2	6.4913	5.623	7.26	4.7157		84.2	6.8155	4.5227	7.8931	7.7223
421	0.523	0.678	1.149	0.736	0.715	0.659	0.923	0.827		84.4	6.0825	5.4097	8.0183	5		84.4	5.0103	4.4281	8.395	6.1251
422	0.493	0.649	0.93	0.632	0.621	0.666	0.733	0.731		84.6	6.2753	5.6192	8.0034	4.8251		84.6	6.3983	4.1172	8.3812	6.1877
423	0.555	0.747	1.012	0.7	0.676	0.795	0.81	0.725		84.8	6.3776	5.3809	8.0326	4.915		84.8	5.564	4.5605	8.1712	6.2917
424	0.687	0.964	1.222	0.827	0.774	0.945	0.913	0.835		85	6.4673	5.2524	8.4525	4.8667		85	6.8365	3.9274	7.6216	5.9245
425	0.644	0.885	1.117	0.857	0.761	0.929	0.876	0.834		85.2	6.0805	5.2538	8.0944	5.1394		85.2	5.417	4.2446	8.1469	6.0323
426	0.783	0.942	1.001	0.865	0.8	0.931	0.842	0.819		85.4	6.4958	4.8907	7.8782	4.7009		85.4	5.5196	4.6355	8.3213	5.9722
427	0.982	1.227	1.211	0.896	0.837	1.177	0.926	0.923		85.6	6.6847	5.2756	8.9334	4.6694		85.6	6.7398	4.2401	8.2308	5.2823
428	1.041	1.263	1.32	0.926	0.929	1.22	0.975	1.057		85.8	6.1635	5.6989	8.7051	5.04		85.8	7.1389	4.3714	7.6953	6.0226
429	1.182	1.301	1.261	0.935	1.03	1.112	0.977	1.194		86	6.5943	5.5076	8.5316	4.7777		86	6.0562	4.5762	7.9022	4.5608
430	1.56	1.45	1.391	1.184	1.401	0.983	1.045	1.581		86.2	6.3641	5.4755	8.8406	4.8812		86.2	6.8593	4.5077	8.1286	5.6142
431	1.736	1.559	1.706	1.385	1.596	1.206	1.062	1.91		86.4	6.5961	5.1416	8.6534	4.9133		86.4	6.7908	4.3894	8.2233	5.6745
432	1.884	1.724	1.594	1.418	1.585	1.148	1.204	1.771		86.6	6.2264	5.1155	8.737	4.8804		86.6	6.5608	4.2626	8.4414	6.091
433	1.706	1.863	1.438	1.211	1.115	1.133	1.038	1.308		86.8	6.2686	5.5561	8.3238	4.828		86.8	6.8563	4.58	7.2467	6.3788
434	1.656	1.56	1.675	1.152	1.073	1.413	0.916	1.29		87	6.2467	5.2523	7.9087	4.9775		87	6.3412	4.6505	8.1786	5.8773
435	1.838	1.497	1.521	1.28	1.298	1.358	0.94	1.242		87.2	6.3303	5.329	7.7164	4.7655		87.2	6.5372	4.3781	7.7604	5.7525
436	2.184	1.649	1.627	1.995	1.542	1.397	1.293	1.361		87.4	6.5541	5.5231	7.9847	4.9101		87.4	6.0765	4.3088	7.3708	7.4035
437	2.199	1.769	1.704	2.558	1.941	1.791	1.448	1.634		87.6	6.3039	5.2753	8.6462	5.1641		87.6	6.5611	4.4586	7.1255	7.4479
438	2.097	2.062	1.777	2.977	1.986	1.457	1.271	1.551		87.8	6.3512	5.6243	8.0504	5.0552		87.8	5.8704	4.1196	7.7738	4.97
439	2.166	2.351	1.739	3.156	2.206	1.409	1.413	1.53		88	6.4778	5.4355	8.541	4.939		88	5.9201	4.4317	7.9678	5.2665
440	1.95	1.907	1.301	2.508	1.618	1.087	1	1.249		88.2	6.3783	5.5115	8.1399	5.4092		88.2	5.6934	4.5464	7.8744	5.5924
441	1.502	1.645	1.031	2.396	1.674	0.992	0.822	1.08		88.4	6.4638	5.7462	7.804	4.6909		88.4	4.8662	4.5452	8.0224	6.0335
442	1.207	1.423	0.863	1.979	1.364	0.905	0.734	0.91		88.6	6.557	5.4612	7.863	4.5758		88.6	4.914	4.2493	7.7557	5.9899
443	1.246	1.55	0.884	1.815	1.086	0.909	0.774	1.018		88.8	6.3732	5.288	9.654	4.7785		88.8	6.2749	4.5242	7.9263	6.2847
444	1.171	1.547	0.824	1.566	1.086	0.859	0.735	0.996		89	6.5368	5.5893	9.2163	4.5787		89	6.0595	4.3794	8.0738	5.9152
445	0.97	1.305	0.781	1.304	1.033	0.821	0.735	0.995		89.2	6.4243	5.3443	9.5115	4.8093		89.2	5.2016	4.3458	8.1476	5.5803
446	1.035	1.392	0.802	1.144	0.891	0.858	0.726	1.126		89.4	6.0473	5.5122	8.4951	4.8566		89.4	5.5051	4.575	7.4296	5.6157
447	1.187	1.653	0.898	1.291	0.999	0.876	0.764	1.207		89.6	3.7148	5.3276	9.5847	4.7244		89.6	5.9309	4.4745	7.9676	5.7937
448	1.007	1.525	0.846	1.181	0.917	0.807	0.795	1.114		89.8	3.3247	5.397	9.1292	4.9905		89.8	6.5009	4.4018	8.1803	6.4816
449	1.047	1.546	0.944	1.191	0.88	0.788	0.845	1.101		90	3.3757	5.5729	9.1989	5.003		90	5.9182	4.7428	7.7726	6.0625
450	1.391	1.901	1.192	1.453	1.063	1.162	1.059	1.239		90.2	3.6646	5.2828	9.2172	4.8032		90.2	5.7154	4.4212	7.8392	5.6814
451	1.592	2.257	1.311	1.805	1.25	1.858	1.428	1.286		90.4	3.116	5.4555	9.2855	4.9718		90.4	6.079	4.5797	7.9419	5.8929
452	1.541	2.081	1.507	1.857	1.454	2.093	1.584	1.313		90.6	3.9671	5.5735	8.6937	5.0116		90.6	6.2154	4.3764	8.1539	5.1768
453	1.573	1.985	1.291	1.8	1.386	1.959	1.431	1.309		90.8	4.0481	5.7164	8.3881	4.8477		90.8	5.5561	4.3562	8.1318	7.3294
454	1.143	1.554	0.967	1.527	0.895	2.023	0.961	1.06		91	3.3593	5.7572	8.9077	5.1146		91	5.5706	4.5406	8.6189	6.6129
455	1.143	1.437	0.899	1.37	0.868	1.308	0.875	1.055		91.2	3.5677	5.5459	9.4155	4.93		91.2	6.4281	4.435	8.7025	6.7576
456	1.28	1.808	0.964	1.478	0.992	1.235	0.891	1.138		91.4	3.288	5.2949	8.9972	4.6428		91.4	5.7509	4.5534	7.8754	6.299
457	1.208	1.96	1.015	1.529	1.034	1.447	0.95	1.211		91.6	3.4846	5.6502	9.3056	4.8009		91.6	6.104	4.7119	8.0784	6.6892
458	1.264	2.617	1.046	1.542	1.084	1.596	1.024	1.222		91.8	3.4749	5.5786	9.6996	4.6897		91.8	5.768	4.4341	7.6501	6.3568
459	1.149	2.493	0.846	1.554	0.915	1.196	0.863	1.093		92	3.7898	5.4306	9.8522	4.79		92	6.0265	4.5408	8.1781	6.9031
460	1.066	2.481	0.823	1.536	0.816	0.973	0.782	1.106		92.2	3.4187	5.7641	9.6636	4.9356		92.2	6.0003	4.362	8.8216	6.1218
461	1.208	3.466	1.076	1.635	1.139	1.132	0.976	1.268		92.4	3.5197	5.3292	9.2757	4.9804		92.4	6.358	4.3714	8.402	7.6408
462	1.297	2.858	1.045	1.627	1.226	1.107	1.111	1.287		92.6	3.8747	5.5718	9.0927	4.9186		92.6	5.8041	4.5881	8.1294	6.2714
463	1.316	2.532	1.173	1.76	1.83	1.088	1.545	1.502		92.8	3.5708	5.7432	8.7973	4.785		92.8	5.7409	4.3764	8.4687	6.8967
464	1.545	2.076	1.328	2.008	2.107	1.208	1.37	1.598		93	3.5793	5.5005	9.5853	4.9331		93	5.7867	4.3129	8.1865	7.3135
465	1.67	2.325	1.418	2.016	2.38	1.391	1.678	1.914		93.2	3.5898	5.5101	8.7474	4.8115		93.2	6.0863	4.4401	8.0751	6.8681
466	1.471	2.513	1.396	2.1	3.01	1.866	1.88	2.066		93.4	3.3795	5.7682	9.6211	4.915		93.4	6.347	4.9498	7.9327	6.9529
467	1.376	2.398	1.442	2.255	2.821	1.796	1.636	1.995		93.6	3.3972	5.9526	8.7657	4.8857		93.6	5.9428	4.4601	7.8908	6.3248
468	1.384	2.931	1.253	1.506	4.368	1.727	2.044	2.437		93.8	5.0875	5.5222	9.1181	5.0166		93.8	5.6477	4.5266	7.958	7.5405
469	1.114	2.017	1.293	1.496	5.692	1.516	1.925	1.889		94	3.316	5.9538	9.0739	4.9898		94	5.7047	4.5297	7.6128	6.8536
470	1.081	1.608	1.496	1.165	6.535	1.291	1.988	1.749		94.2	3.3394	5.6627	9.0087	4.829		94.2	5.8902	4.4947	8.3843	7.3957
471	1.136	1.443	1.763	1.395	6.357	1.234	1.796	1.676		94.4	3.4747	5.4036	9.0496	4.8866		94.4	6.072	4.3379	8.5398	7.3846
472	1.485	1.673	2.068	1.802	4.584	1.338	1.273	2.041		94.6	3.4367	6.0414	8.5158	5.3052		94.6	5.8069	4.426	8.0751	6.7058
473	1.977	2.04	2.967	2.106	2.607	1.73	1.571	2.578		94.8	3.3975	5.2907	8.7353	4.7857		94.8	6.3948	4.2221	8.7943	7.5273
474	1.884	1.65	2.738	2.258	2.498	1.577	1.512	2.172		95	3.6331	5.4591	8.9262	4.6201		95	5.8053	4.2237	7.7017	8.0647
475	2.08	1.524	3.04	1.568	1.622	1.445	1.927	1.675		95.2	3.537	5.9211	9.6993	4.7895		95.2	6.0666	4.3555	7.8411	7.8417
476	1.809	1.764	2.624	1.357	1.816	1.431	1.885	1.898		95.4	3.6728	5.6726	9.6093	5.0413		95.4	6.0529	4.4969	8.7292	6.1836
477	1.704	1.684	2.244	1.282	2.066	1.377	2.007	1.552		95.6	3.5797	5.6561	7.887	4.7736		95.6	6.0427	4.7005	7.1477	7.2583
478	1.397	1.307	2.353	1.003	1.322	1.194	1.861	1.184		95.8	3.2486	5.6939	8.1447	4.9628		95.8	6.9493	4.7294	7.3038	6.5497
479	1.339	1.159	2.8	1.135	1.206	1.185	1.932	1.082		96	3.801	5.5314	8.7507	4.9095		96	6.3617	4.7397	7.8095	5.8519
480	1.446	1.369	2.767	1.269	1.176	1.293	1.908	1.143		96.2	3.667	5.649	9.1202	4.6736		96.2	6.4015	4.8712	8.6722	6.1453
481	1.382	1.465	2.768	1.14	1.105	1.209	1.648	1.208		96.4	3.5645	5.9379	7.8173	4.8549		96.4	5.5822	4.8373	7.2372	6.5724
482	1.221	1.135	2.555	1.017	0.972	1.069	1.416	1.178		96.6	3.4511	5.4117	8.2703	4.7402		96.6	5.7654	4.7136	8.2219	5.8772
483	1.331	1.216	2.358	1.204	1.135	1.104	1.472	1.285		96.8	3.8253	5.3614	8.3544	4.7267		96.8	6.409	4.598	7.896	6.6747
484	1.574	1.376	2.439	1.343	1.21	1.203	1.431	1.407		97	3.6731	5.6629	8.5565	4.5071		97	6.2929	4.5011	7.3769	6.3277
485	1.509	1.239	2.129	1.179	1.177	1.102	1.223	1.275		97.2	3.4844	5.6339	7.961	4.8764		97.2	5.6607	4.3777	7.7249	6.8407
486	1.458	1.205	1.381	1.143	1.305	1.054	1.185	1.276		97.4	3.4263	5.5254	9.142	4.603		97.4	5.973	4.5279	7.6972	6.9521
487	1.796	1.468	1.544	1.478	1.717	1.209	1.485	1.591		97.6	3.4736	5.6885	9.2821	4.6842		97.6	6.0158	4.579	7.9794	6.8026
488	2.108	1.605	1.882	1.575	1.819	1.38	1.569	1.694		97.8	3.4102	5.5514	9.0233	4.7629		97.8	7.1246	4.4052	8.2082	6.8464
489	1.896	1.537	1.671	1.394	1.581	1.397	1.331	1.601		98	3.3782	5.0587	9.7322	4.8276		98	5.6315	4.2906	8.0598	6.3512
490	1.737	1.535	1.378	1.388	1.636	1.392	1.327	1.633		98.2	3.547	5.6024	9.153	4.8168		98.2	5.8759	4.6246	7.6263	6.9334
491	1.96	1.877	1.538	1.772	2.003	1.651	1.62	1.92		98.4	3.4907	5.7681	9.5974	4.8448		98.4	5.9769	4.4164	7.6937	7.0139
492	2.169	2.139	1.751	2.277	2.453	2.008	1.908	2.294		98.6	3.3613	5.286	9.3979	4.8047		98.6	5.7842	4.4607	7.636	7.0599
493	2.25	2.174	1.872	2.523	2.59	2.206	1.954	2.478		98.8	3.3797	5.5112	9.1884	4.8407		98.8	6.2991	4.2223	8.0915	6.6555
494	1.977	1.865	1.567	2.219	2.223	1.949	1.638	2.174		99	3.4862	5.6816	8.2341	4.6679		99	6.591	4.3785	8.0934	7.0291
495	1.881	1.857	1.457	1.9	2.285	1.943	1.627	1.907		99.2	3.4925	5.4516	8.5367	4.8939		99.2	6.607	4.3452	7.4308	6.2211
496	2.151	2.121	1.692	2.333	2.471	2.309	1.974	2.314		99.4	3.4346	5.5529	7.9558	4.7928		99.4	6.5969	4.2412	7.912	6.411
497	2.039	1.974	1.468	2.372	2.544	2.358	1.844	1.938		99.6	2.9838	5.269	9.5515	5.1051		99.6	6.1025	4.6214	7.8123	7.2015
498	1.873	1.825	1.136	2.301	2.736	2.244	1.672	2.131		99.8	3.5475	5.5623	9.3072	4.8107		99.8	6.2361	4.2473	8.2051	6.3983
499	2.118	2.167	1.273	2.576	3.22	2.586	2.105	2.464		100	3.5722	5.6898	9.2393	4.8123		100	5.9903	4.3412	7.6863	6.4332
500	2.368	2.395	1.331	2.405	3.429	2.718	2.138	2.163		100.2	3.6009	5.4293	9.3368	4.9409		100.2	5.3618	3.755	7.4476	6.496
501	2.126	2.124	1.123	2.028	3.481	2.382	1.849	1.722		100.4	3.7493	5.6198	8.2799	4.8525		100.4	5.6916	4.4355	8.1227	6.8662
502	1.865	1.944	1.054	2.24	3.274	2.264	1.884	1.726		100.6	3.1636	5.6099	9.2762	4.8412		100.6	6.071	4.5493	7.5245	6.674
503	2.181	2.16	1.225	3.441	3.696	2.758	2.448	2.66		100.8	3.643	5.5196	8.995	4.8382		100.8	6.0586	4.6964	7.3828	6.142
504	2.321	1.915	1.235	3.542	3.36	2.777	2.701	2.162		101	3.5731	5.9251	8.2321	4.8788		101	6.5937	4.4006	7.8814	6.0168
505	1.832	1.61	1.116	3.037	3.045	2.301	1.893	1.876		101.2	3.3877	5.4123	8.7411	4.7129		101.2	6.0528	4.2237	7.643	5.9488
506	1.511	1.573	1.099	2.383	2.481	2.131	1.751	1.543		101.4	3.3278	5.1947	9.3847	4.8748		101.4	6.123	4.3007	7.8672	6.4559
507	1.393	1.501	1.086	2.29	2.202	1.865	1.532	1.438		101.6	3.5614	5.4802	8.6233	4.9028		101.6	6.0855	4.1245	7.7552	6.8397
508	1.458	1.59	1.271	1.884	2.105	1.861	1.708	1.681		101.8	3.4088	5.3192	9.2263	4.8679		101.8	6.5082	4.7637	7.7938	7.1982
509	1.254	1.323	1.056	1.335	1.413	1.563	1.36	1.387		102	3.4878	5.8951	7.8111	4.6968		102	5.2483	4.3601	7.4568	7.7009
510	1.185	1.187	0.964	1.022	1.188	1.307	1.145	1.289		102.2	3.539	5.7951	8.3183	4.7938		102.2	5.8497	4.8397	7.9141	7.0133
511	1.061	1.044	0.872	0.878	1.01	1.198	1.02	1.175		102.4	3.3588	5.3608	7.5797	4.6357		102.4	6.2493	4.6921	7.4044	7.7065
512	1.063	1.092	0.823	0.943	1.112	1.248	0.965	0.997		102.6	3.5325	6.0096	7.0423	4.7808		102.6	5.6635	4.56	7.4913	7.0991
513	1.113	1.096	0.73	0.889	1.118	1.176	0.901	0.98		102.8	3.2813	5.7297	7.403	4.9236		102.8	6.3173	4.7614	6.9931	7.2842
514	1.127	1.013	0.698	0.816	0.942	1.014	0.784	0.922		103	3.3715	5.716	7.7126	5.1495		103	5.8308	4.6724	7.1556	6.5443
515	1.048	0.928	0.637	0.818	0.786	0.941	0.752	0.797		103.2	3.6179	5.4223	8.1769	4.6792		103.2	6.6709	4.5915	7.9408	7.2919
516	1.155	0.977	0.625	0.876	0.905	1.067	0.788	0.845		103.4	3.4663	5.4125	7.7426	4.8957		103.4	6.5485	4.6931	7.2013	7.0988
517	1.351	1.006	0.661	0.94	0.963	1.087	0.8	0.939		103.6	3.8289	5.5189	7.0213	4.6643		103.6	6.2472	4.2474	7.3603	6.7807
518	1.306	0.984	0.654	0.964	0.827	1.072	0.799	0.892		103.8	3.5802	5.6814	7.9895	5.0674		103.8	5.9728	4.5586	7.1291	6.2156
519	1.269	0.926	0.62	1.009	0.748	1.101	0.798	0.792		104	3.5092	5.3028	8.175	4.7877		104	6.4563	4.5041	6.2932	6.0448
520	1.516	1.072	0.75	1.178	0.903	1.308	0.993	0.907		104.2	3.523	5.693	7.7639	4.972		104.2	5.8408	4.7805	5.7943	6.0989
521	1.543	1.1	0.855	1.182	0.969	1.378	1.151	1.037		104.4	3.5679	5.539	7.9304	5.0508		104.4	6.5745	4.6468	6.467	6.5227
522	1.282	1.08	0.738	1.135	0.799	1.254	1.036	0.987		104.6	3.4469	5.2667	7.9539	4.7994		104.6	5.5337	4.3548	6.4788	6.5079
523	1.409	1.107	0.667	1.147	0.773	1.216	0.985	0.883		104.8	3.1571	5.5414	7.7189	5.0391		104.8	5.9221	4.7836	5.8884	6.8236
524	1.687	1.535	0.766	1.529	0.911	1.372	1.058	1.234		105	3.4697	5.9315	7.24	4.766		105	6.0183	4.807	6.995	6.075
525	1.99	1.729	0.859	1.561	1.041	1.452	1.091	1.479		105.2	3.6736	5.674	7.9348	4.9746		105.2	5.7369	4.1524	6.8388	6.9734
526	1.732	1.669	0.736	1.411	0.913	1.264	0.947	1.857		105.4	3.3745	5.8281	7.388	4.7921		105.4	6.364	4.4986	3.7907	6.5547
527	1.352	1.612	0.739	1.104	1.026	1.342	0.944	1.225		105.6	3.5425	5.6229	7.5938	4.7926		105.6	5.8281	3.9412	4.5353	7.1146
528	1.479	1.614	0.748	1.204	1.102	1.345	0.954	1.644		105.8	3.7421	5.6852	7.6272	4.9031		105.8	6.4545	4.4623	4.5703	7.3736
529	1.946	1.759	1.022	1.116	1.414	1.722	0.937	1.933		106	3.3846	5.7739	7.5639	5.0333		106	6.3119	4.4085	4.0559	6.9504
530	1.844	1.926	0.97	1.37	1.08	1.583	1.055	1.871		106.2	3.4345	5.5097	7.3554	4.8584		106.2	6.9147	4.7773	4.9669	7.2286
531	1.936	2.463	1.289	1.503	2.175	1.928	1.308	2.716		106.4	3.4439	5.8567	8.0532	4.8298		106.4	6.7829	4.5145	5.0282	5.6493
532	2.246	2.557	1.259	1.5	3.043	1.671	2.007	3.661		106.6	3.5793	5.8678	7.237	4.7453		106.6	6.1813	4.5049	4.5596	5.9067
533	1.774	3.2	1.426	2.846	4.953	1.619	2.212	5.326		106.8	3.2302	6.0437	8.0423	5.005		106.8	6.2407	3.9967	4.5021	6.3346
534	2.545	3.151	1.543	3.447	5.478	1.819	2.429	6.697		107	3.5125	5.5776	7.8585	4.9559		107	6.0436	4.3511	4.7153	6.3768
535	3.441	3.435	1.749	4.726	6.763	2.461	3.962	8.034		107.2	3.5433	5.9422	7.4677	4.941		107.2	5.9725	4.3989	3.9625	5.3094
536	4.12	4.663	2.039	5.538	7.91	4.047	5.335	9.013		107.4	3.652	5.4629	7.4122	4.8185		107.4	6.0313	4.2659	4.1651	6.1927
537	4.519	4.939	2.189	6.78	9.08	5.45	7.429	9.548		107.6	3.4986	5.4485	7.8164	4.898		107.6	5.6756	4.5366	4.9494	7.1331
538	3.843	5.834	2.072	5.796	8.967	5.156	7.608	7.654		107.8	4.7025	5.4965	7.5095	5.0726		107.8	5.4408	4.5536	4.384	8.028
539	4.075	5.878	2.227	4.819	7.681	5.852	6.954	6.923		108	3.4606	5.617	6.9826	4.8141		108	4.6216	4.377	3.8861	6.5497
540	4.672	5.871	2.539	4.72	7.296	4.839	6.201	8.46		108.2	3.4288	5.2244	7.3602	4.6911		108.2	5.3214	4.4781	4.3833	7.6596
541	4.883	4.913	2.69	4.362	6.873	4.004	6.06	8.635		108.4	3.3524	5.3507	8.369	4.6922		108.4	5.5308	4.5043	5.0738	6.1554
542	4.675	4.656	2.847	3.389	6.562	3.909	4.96	7.175		108.6	3.7244	5.5952	7.5581	4.7961		108.6	5.2112	2.6208	4.218	7.2065
543	5.664	4.185	3.349	2.535	5.102	2.928	4.235	6.737		108.8	3.5666	6.0312	8.0859	5.0206		108.8	6.0696	2.7858	5.5202	5.5949
544	6.551	3.883	3.698	2.097	3.597	2.112	3.876	6.484		109	3.2682	5.2829	8.2536	4.8012		109	5.8752	3.5578	4.8808	7.8632
545	6.6	3.646	3.815	1.978	4.211	2.474	4.355	7.131		109.2	3.8231	5.1077	8.2754	4.6504		109.2	5.3789	2.6353	5.4016	6.1866
546	4.592	3.839	3.615	2.178	4.16	2.687	3.804	6.397		109.4	3.4821	6.1127	8.2962	5.1845		109.4	6.0097	2.7735	5.5659	7.0259
547	4.086	4.107	3.152	1.997	2.932	2.142	3.449	5.553		109.6	3.3493	5.5562	8.7891	5.0131		109.6	5.7725	2.8157	5.6708	6.1325
548	4.47	3.783	2.887	1.878	1.791	2.164	4.136	6.499		109.8	3.3893	6.167	7.5816	4.885		109.8	5.9837	2.6611	4.0181	5.5169
549	3.647	4.003	3.183	2.037	2.157	2.731	3.997	7.723		110	3.6739	5.4547	8.1221	4.7865		110	5.3033	2.7299	4.6309	5.721
550	3.468	4.385	4.186	2.174	2.353	2.829	3.323	8.259		110.2	3.5241	5.4338	8.0852	4.9549		110.2	5.5954	2.6234	4.1221	5.9451
551	3.574	3.922	3.948	2.164	1.604	2.38	2.565	9.391		110.4	3.3544	5.4934	8.705	4.9552		110.4	5.9692	2.5293	5.9982	8.1049
552	3.333	3.8	3.825	2.153	2.462	2.737	2.806	10.146		110.6	3.5315	5.5342	8.4038	4.7459		110.6	5.6701	2.6546	4.1239	5.5927
553	2.894	4.496	4.293	2.474	2.826	3.146	2.999	11.616		110.8	3.942	5.386	7.9926	4.9394		110.8	5.4956	2.5932	5.0597	8.0894
554	3.204	4.963	6.054	2.568	4.53	2.651	2.459	12.309		111	4.544	5.4905	7.8639	4.8645		111	5.9331	3.0745	4.3397	8.9296
555	4.448	5.235	7.679	2.991	4.874	2.546	1.929	12.937		111.2	3.2909	5.658	8.2072	4.6494		111.2	4.77	3.0402	5.4719	8.8644
556	4.018	5.504	9.145	3.329	5.882	3.224	2.732	13.668		111.4	3.6185	5.1285	8.3399	5.2397		111.4	4.991	2.7192	5.116	8.0958
557	5.072	6.273	10.514	4.182	6.812	3.936	4.778	14.838		111.6	4.6924	5.3735	7.8713	4.7412		111.6	4.8075	2.9357	5.2733	8.3795
558	5.389	7.606	11.732	5.562	8.187	5.185	6.578	16.408		111.8	3.7188	5.204	8.8292	4.8983		111.8	5.2019	2.5692	5.0077	7.9658
559	0.675	0.726	0.866	1.396	0.74	0.643	0.708	1.597		112	4.2802	5.0782	8.3692	4.8441		112	5.0785	2.6908	5.9268	8.2003
										112.2	4.1223	5.5384	7.9888	4.8601		112.2	5.2599	2.6233	4.6525	7.4694
										112.4	3.4415	5.0711	7.734	5.1368		112.4	4.9489	2.8802	4.5447	7.7684
										112.6	2.7032	5.3784	8.5758	4.5842		112.6	5.8914	2.742	5.1473	6.3131
										112.8	2.8211	5.0737	8.0389	4.6872		112.8	5.9031	3.0278	4.7687	6.0291
										113	2.5546	5.6535	7.5137	4.8198		113	5.6949	2.6401	4.3343	6.5096
										113.2	2.5653	5.5226	8.1082	4.822		113.2	5.5673	2.6881	5.3657	5.9042
										113.4	3.0708	4.9993	8.1767	4.7408		113.4	5.9787	2.5846	5.6657	6.066
										113.6	2.4962	5.2325	8.2538	4.9929		113.6	5.641	2.5131	5.1162	5.6294
										113.8	2.8216	5.3775	8.25	4.9265		113.8	6.0509	2.7238	5.483	6.5988
										114	2.7185	5.2675	8.7928	4.9214		114	7.0438	2.7406	5.3547	7.7558
										114.2	2.601	5.5571	8.3676	4.7062		114.2	5.8485	2.8138	5.196	5.9053
										114.4	2.4855	5.4972	7.9282	4.7878		114.4	6.1821	2.9038	5.3195	6.4106
										114.6	2.5592	5.661	6.9276	4.6337		114.6	7.8036	2.7072	4.8168	5.4809
										114.8	2.6667	5.5392	8.6925	4.7306		114.8	7.8372	2.7104	5.7093	5.648
										115	2.8219	5.4451	8.6823	5.0804		115	8.0446	2.7812	5.0911	5.5571
										115.2	2.6003	5.3285	7.9045	4.707		115.2	6.3075	2.6374	5.2397	6.0066
										115.4	2.5417	5.1056	8.2493	4.745		115.4	6.625	2.5536	4.8627	5.9654
										115.6	3.1288	5.3462	7.1968	5.0534		115.6	5.9027	2.6395	4.9577	6.2368
										115.8	2.9788	5.5044	8.2929	4.8829		115.8	5.5335	2.6663	5.5273	5.3372
										116	2.6568	5.4058	8.2869	4.6217		116	5.0779	2.5726	5.3741	3.8504
										116.2	3.4725	5.8273	7.8008	4.6124		116.2	6.7242	2.8445	4.8199	5.397
										116.4	2.6991	5.5739	8.2667	4.8642		116.4	7.9888	2.8212	4.977	6.0821
										116.6	2.86	5.6206	7.8058	4.659		116.6	9.1171	2.7318	5.1956	5.8912
										116.8	2.7042	5.4759	7.8103	4.834		116.8	8.6452	2.6973	5.2172	5.5177
										117	2.7346	5.9938	8.2956	5.1392		117	8.5011	2.5468	5.8801	6.2141
										117.2	2.6931	5.9305	8.4029	4.737		117.2	8.9519	3.9326	5.4455	6.4654
										117.4	2.5887	5.635	7.6967	4.7288		117.4	8.3272	6.8576	5.7614	5.3545
										117.6	3.2713	5.8993	6.5478	5.1526		117.6	8.7272	4.1165	4.9521	5.9974
										117.8	2.8219	5.6291	7.2411	4.8444		117.8	8.5393	4.3308	4.3256	6.3696
										118	2.6309	5.584	7.7499	4.6321		118	7.1821	4.8966	5.3529	5.8969
										118.2	3.8242	5.4421	7.3995	4.8381		118.2	6.908	6.1379	4.8604	6.2672
										118.4	2.7364	5.0463	8.2093	4.6176		118.4	6.7686	6.4808	4.9985	6.5327
										118.6	2.5846	5.325	7.8293	4.8387		118.6	7.8021	5.9874	4.6708	5.7279
										118.8	2.6636	5.5682	7.6119	5.0072		118.8	7.9651	7.0486	4.5899	6.063
										119	3.779	5.2919	9.3228	4.833		119	7.5097	5.1569	4.9358	6.5895
										119.2	2.716	5.6572	7.5065	4.6728		119.2	6.8669	6.7685	4.2331	5.7813
										119.4	3.5136	5.2647	7.0359	4.6006		119.4	6.7902	6.4295	4.4083	8.0685
										119.6	3.8316	5.0975	8.2074	4.6		119.6	5.8885	6.6473	4.3226	6.4028
										119.8	3.9101	5.8064	8.4298	4.7985		119.8	6.6744	6.3786	5.651	6.2922
										120	5.6852	5.7807	6.9809	4.6111		120	4.8707	6.292	4.3224	5.5223
										120.2	3.0769	5.2496	8.1967	4.9018		120.2	6.2223	7.2526	4.732	6.0201
										120.4	2.7891	5.4614	8.718	4.6716		120.4	6.0995	6.7976	5.3791	5.9056
										120.6	3.009	5.4912	9.1103	4.6659		120.6	7.1337	6.744	4.8204	5.941
										120.8	2.9474	5.3309	8.3073	4.7511		120.8	7.3722	6.6292	4.6946	6.4576
										121	2.9905	5.2912	8.2693	4.8162		121	6.781	6.8897	5.0998	5.9253
										121.2	3.0048	5.2593	8.5837	4.5152		121.2	6.8382	5.7315	5.6002	6.6947
										121.4	2.5435	5.6492	8.5151	4.7363		121.4	6.6367	6.3881	5.3637	6.1849
										121.6	2.5812	5.7205	8.7729	4.9055		121.6	7.3093	6.6025	5.1632	6.03
										121.8	3.3651	5.7219	8.2937	4.6945		121.8	7.5421	7.1059	4.5816	6.1096
										122	2.8679	5.4779	8.4087	4.5556		122	5.9675	6.4982	5.1086	6.3659
										122.2	2.9909	5.4248	8.0362	4.8993		122.2	5.6506	5.5769	4.8078	5.9565
										122.4	4.2156	5.5472	8.6658	5.1494		122.4	5.4214	5.6905	5.3963	5.2556
										122.6	5.165	5.4548	8.2717	5.0444		122.6	5.3365	5.6036	4.7961	5.5206
										122.8	5.2687	5.8413	8.198	4.8535		122.8	5.4346	8.1771	5.7368	5.6477
										123	4.9563	5.1948	8.2365	4.5483		123	5.8823	5.3468	5.0936	6.079
										123.2	4.9496	5.6768	8.1326	4.6657		123.2	6.3604	4.8592	5.6262	6.3242
										123.4	4.0544	5.6752	8.7543	4.9429		123.4	5.2815	5.4997	5.1454	8.6562
										123.6	3.3751	5.8815	8.2182	4.7654		123.6	7.6024	2.5368	4.8906	8.056
										123.8	2.8178	5.1655	8.3505	5.1339		123.8	4.9702	5.3603	5.2501	7.9314
										124	2.7785	5.8032	8.9336	4.7101		124	5.2382	5.267	5.1073	6.8545
										124.2	3.1817	5.5191	8.0133	4.6257		124.2	5.3336	5.3073	5.5148	6.0132
										124.4	4.153	5.448	8.3468	4.7178		124.4	5.8656	5.0639	5.6275	5.5239
										124.6	2.8982	5.6428	8.355	4.7609		124.6	5.3784	5.5838	5.3527	5.6856
										124.8	3.8556	5.7475	8.5225	4.6008		124.8	5.207	5.5695	5.3105	6.3396
										125	2.5997	5.9041	7.5727	5.0553		125	5.5945	5.8144	5.135	6.417
										125.2	2.5855	5.2459	8.3339	4.6983		125.2	7.2394	5.585	5.3691	5.4846
										125.4	3.2131	5.6502	8.4133	4.5436		125.4	6.0866	5.3058	4.8376	5.5266
										125.6	2.7477	5.6013	8.1562	4.7575		125.6	7.4595	6.5516	5.025	6.5797
										125.8	2.7749	5.4551	8.1908	4.8265		125.8	7.2716	5.6039	4.7823	6.7777
										126	2.6417	5.7271	7.6795	4.7453		126	8.4226	4.8941	4.6839	5.0598
										126.2	2.7341	5.9338	8.5914	5.0585		126.2	8.3183	4.4735	5.1776	5.6432
										126.4	2.6944	5.4583	7.9607	4.8248		126.4	7.2407	5.1459	5.0183	6.0357
										126.6	2.8472	5.3341	8.1476	4.9672		126.6	8.2027	5.2949	5.0334	5.9141
										126.8	2.8638	5.3242	8.084	4.8524		126.8	8.0202	5.1991	4.8796	5.7409
										127	2.5909	5.4693	8.4325	4.9036		127	7.6325	4.789	5.0764	6.0654
										127.2	2.918	5.8321	8.5518	5.1344		127.2	8.1278	4.2418	4.964	5.6065
										127.4	2.6171	5.3323	8.5804	4.739		127.4	6.8165	3.0036	5.035	5.904
										127.6	2.7763	5.5857	8.5782	4.5813		127.6	6.0268	5.4296	5.0685	5.7956
										127.8	2.9611	5.6002	6.3998	4.8418		127.8	7.0423	5.0833	4.7473	5.8309
										128	2.9036	5.6537	7.2869	4.7934		128	6.019	5.6667	4.6046	5.565
										128.2	2.84	5.292	7.6143	4.6901		128.2	5.4307	5.1223	4.8217	6.2616
										128.4	2.8706	5.0805	7.637	4.9054		128.4	5.9222	5.0338	5.2786	6.2375
										128.6	3.8782	5.5625	7.2319	4.4929		128.6	5.9072	5.1223	4.4814	7.9786
										128.8	5.3723	5.8761	7.0505	4.8008		128.8	5.379	5.337	4.3219	7.4272
										129	4.7663	5.8902	7.0375	4.8577		129	6.503	4.3422	5.0763	8.6114
										129.2	5.2398	5.6792	6.9219	4.613		129.2	6.7239	4.4945	4.7575	5.5029
										129.4	4.961	6.1213	8.068	4.9261		129.4	6.1734	3.3695	5.0203	5.8893
										129.6	5.0712	5.5608	7.081	4.6344		129.6	6.0102	3.0937	4.7401	5.9987
										129.8	5.0828	5.6105	7.1145	4.9107		129.8	7.2802	3.0077	4.5683	5.7881
										130	5.1555	6.1072	7.173	4.944		130	6.7952	3.0905	4.6515	6.9495
										130.2	5.0401	5.9679	7.2672	4.6451		130.2	6.0727	3.6326	4.7203	7.1449
										130.4	4.8213	5.8713	7.4735	4.9126		130.4	6.9579	4.1641	4.737	5.8265
										130.6	5.4401	6.0921	7.1201	4.8319		130.6	6.5776	3.774	4.441	5.2295
										130.8	5.1797	6.0302	8.0337	4.6424		130.8	6.6212	3.0876	4.8479	8.48
										131	5.3421	5.8555	6.961	4.8959		131	6.7151	4.3739	4.4123	7.9658
										131.2	5.5611	5.6489	7.3681	4.8696		131.2	6.502	4.7389	4.1723	5.8951
										131.4	6.0781	5.8087	7.5543	4.7557		131.4	6.8222	4.3878	4.9554	6.9314
										131.6	5.4731	5.6532	6.8385	4.7139		131.6	6.3122	4.3327	4.9728	8.283
										131.8	5.4405	5.3974	6.5143	4.8046		131.8	6.7093	4.6612	2.4789	5.3099
										132	5.031	5.6888	7.3101	5.186		132	6.2077	4.4914	2.6919	5.0141
										132.2	5.46	5.3806	7.0112	4.6756		132.2	5.3351	4.6512	2.5641	5.9283
										132.4	5.1227	5.687	7.0364	4.7853		132.4	6.5085	4.6886	2.7166	6.2782
										132.6	5.1332	5.4228	6.84	5.0466		132.6	6.6352	4.9088	2.7028	5.9452
										132.8	4.0356	5.5334	7.179	4.9682		132.8	6.4147	4.7745	2.4943	5.6375
										133	2.68	5.9738	7.3823	4.7557		133	5.8771	4.8993	2.6339	6.2059
										133.2	3.7145	5.6709	6.7184	4.7685		133.2	6.0403	4.6108	2.5503	6.0891
										133.4	3.4019	5.6359	6.9408	4.7274		133.4	5.9281	4.3993	2.6094	6.1126
										133.6	3.9094	5.8107	6.9719	4.7896		133.6	6.1957	4.6548	2.7371	5.5709
										133.8	4.9803	5.4327	6.9367	4.8691		133.8	7.1328	4.5538	2.5547	6.2525
										134	5.1112	5.1677	7.045	4.8401		134	6.3982	3.8247	2.5087	5.9259
										134.2	4.9074	5.541	7.2394	5.2681		134.2	6.2365	2.9629	2.6678	5.7167
										134.4	5.0787	5.3308	6.8775	4.8616		134.4	6.2788	4.4555	2.5122	6.0471
										134.6	3.8361	5.953	7.2222	4.8361		134.6	5.9445	4.1831	2.7749	5.8477
										134.8	3.8221	5.5507	6.7425	4.9555		134.8	5.477	4.1665	2.7898	6.0963
										135	2.6669	5.441	8.6605	4.7329		135	5.2094	3.2898	3.3599	6.2818
										135.2	2.7102	5.5444	7.2534	4.9343		135.2	7.2767	4.0096	2.6206	5.0177
										135.4	3.4326	5.4487	7.6989	4.87		135.4	5.2931	4.3378	2.8344	5.1733
										135.6	3.6978	5.8235	6.9835	4.8942		135.6	6.1732	4.5981	2.5563	6.028
										135.8	2.677	5.4275	7.2403	4.796		135.8	7.2277	3.8644	2.6143	5.9012
										136	3.5691	5.7754	6.8995	4.9928		136	7.3042	3.4107	2.5537	5.2226
										136.2	3.7593	5.7019	6.9131	4.6787		136.2	6.4159	4.3062	2.5785	6.0432
										136.4	4.7802	5.9971	7.2602	4.7205		136.4	6.3938	3.3013	2.5975	6.1433
										136.6	5.4013	4.9432	7.7854	4.8711		136.6	6.1346	4.3899	2.8266	6.3192
										136.8	5.1304	6.0045	6.8347	4.7714		136.8	6.6635	3.403	2.6403	5.582
										137	4.9813	5.5588	7.3902	4.7884		137	6.3264	4.814	2.5562	5.6163
										137.2	5.3002	5.7135	7.0483	4.8217		137.2	6.5268	4.3518	2.6037	6.1
										137.4	4.9845	5.656	7.3895	5.2555		137.4	6.4688	4.2095	2.5467	6.3472
										137.6	5.7075	5.4582	6.9336	4.8983		137.6	6.1508	3.6044	2.5254	5.7198
										137.8	5.0348	5.8647	7.962	4.6782		137.8	5.4996	4.0909	3.2038	5.3575
										138	5.2209	5.2866	6.0008	4.6166		138	6.2485	4.323	2.4935	5.9292
										138.2	5.1196	5.7205	7.4177	4.8047		138.2	5.0826	4.298	3.144	5.6793
										138.4	4.8272	5.6669	6.0915	4.888		138.4	5.0204	4.513	2.8623	6.6323
										138.6	5.413	5.637	6.1624	4.9026		138.6	6.0978	3.9914	2.5571	5.9128
										138.8	5.0057	5.4568	6.7432	5.0179		138.8	5.891	4.6456	2.7184	5.6557
										139	5.9325	5.3876	6.614	4.7853		139	5.7044	4.466	2.5173	5.9872
										139.2	5.1563	5.6002	7.0329	4.706		139.2	5.501	3.8898	2.6297	5.8653
										139.4	5.5541	5.259	6.8709	4.7967		139.4	5.3184	3.9851	2.5077	6.5924
										139.6	4.8515	5.4305	6.7457	4.7586		139.6	5.4885	4.2697	2.6222	5.6164
										139.8	5.0696	5.3495	6.8106	4.679		139.8	5.9189	4.2403	2.5458	6.1871
										140	5.0093	5.7008	7.0569	4.7811		140	5.7694	4.7986	2.7842	5.4359
										140.2	4.9685	5.2616	6.8816	4.5884		140.2	5.8429	4.519	2.5306	5.6723
										140.4	4.9085	5.9312	7.5825	4.7738		140.4	5.1759	4.0675	3.3135	5.8093
										140.6	4.85	5.3398	7.152	4.7162		140.6	5.9059	4.4373	2.6238	5.5555
										140.8	4.9535	5.6025	7.0349	4.6505		140.8	5.8556	4.7948	2.4902	6.185
										141	5.011	5.9876	6.692	4.7657		141	5.9093	3.7079	2.6365	6.2631
										141.2	2.6345	5.5395	6.6177	5.0222		141.2	7.6547	4.2656	2.683	5.9331
										141.4	3.8932	5.5758	6.8861	4.7395		141.4	6.2692	3.954	2.6033	5.4023
										141.6	3.8105	5.2849	6.7345	4.7504		141.6	6.3238	3.7372	2.4964	6.3784
										141.8	2.6948	5.6884	7.0123	4.892		141.8	7.3069	3.8227	2.628	5.6086
										142	2.7973	5.3635	6.8155	4.8539		142	6.7666	4.175	2.9105	5.6783
										142.2	3.1157	5.797	6.8158	4.8415		142.2	6.6446	4.3046	2.7291	5.8995
										142.4	2.676	5.3066	6.7046	4.6862		142.4	7.1085	4.5672	2.6226	5.5114
										142.6	2.4931	5.4726	7.0743	4.8378		142.6	6.9481	4.0153	2.5408	4.6458
										142.8	3.2976	5.7843	7.0374	4.8162		142.8	7.1899	4.6291	2.677	6.0752
										143	2.6866	5.4388	7.3723	4.8263		143	7.3454	4.5793	2.7077	6.6722
										143.2	2.8856	5.6859	7.0981	5.2261		143.2	7.4045	4.6807	2.538	7.2785
										143.4	2.6379	5.6644	7.3616	4.8207		143.4	7.4665	3.0484	2.5784	5.6543
										143.6	2.6344	5.1424	7.2334	4.782		143.6	7.2274	3.2327	2.6501	5.4484
										143.8	2.8667	5.2394	6.9921	4.9128		143.8	6.7242	4.5358	2.5538	5.8968
										144	3.3389	5.7823	7.0944	4.5442		144	7.5656	3.4107	2.7454	6.1203
										144.2	2.7546	5.3834	6.8647	4.8279		144.2	7.0293	4.8518	2.489	5.5195
										144.4	3.1091	5.342	6.9031	4.989		144.4	7.2824	4.8375	2.6316	5.987
										144.6	2.8131	5.8943	7.0857	4.9757		144.6	7.153	4.6459	2.8097	5.8932
										144.8	2.6524	5.3885	7.0552	5.1		144.8	7.4997	4.228	2.5473	6.1225
										145	2.9431	5.5169	6.7906	4.7369		145	7.0804	4.5619	2.6547	5.9401
										145.2	2.9497	5.6825	7.1498	4.7076		145.2	7.3336	4.4493	2.6079	5.4253
										145.4	3.6382	6.0045	6.9835	4.7664		145.4	6.7734	3.2154	2.5347	6.0241
										145.6	3.1672	5.7787	7.3098	4.718		145.6	7.9019	3.2203	2.555	6.1557
										145.8	3.6113	5.4838	7.0229	4.6756		145.8	7.799	3.4997	2.5356	6.3416
										146	3.3065	5.6182	6.8181	4.9766		146	8.3933	4.1041	2.7235	6.2841
										146.2	3.6699	5.9216	6.9903	4.7299		146.2	9.1013	3.9684	2.799	5.8581
										146.4	3.9038	5.5732	7.2053	5.015		146.4	7.1029	3.7305	2.6108	6.2435
										146.6	3.3989	6.239	7.5108	4.9538		146.6	8.9667	4.0883	2.6338	5.4531
										146.8	3.7932	5.735	7.2577	4.9286		146.8	7.9556	4.4384	2.8481	5.7348
										147	2.9474	4.9223	7.2427	4.8942		147	7.9668	4.3366	2.7404	6.1187
										147.2	3.4173	5.511	6.8651	5.1562		147.2	7.2913	3.726	2.7552	5.6216
										147.4	3.433	5.3199	6.6694	4.9114		147.4	7.8	3.9712	2.5896	6.3232
										147.6	3.8993	5.4141	7.2121	5.1774		147.6	6.9764	4.2549	2.4172	5.5413
										147.8	3.5861	5.6108	6.8089	4.8536		147.8	7.4327	4.1312	2.735	5.5228
										148	3.6694	5.3278	7.0932	4.9345		148	6.7644	3.7528	2.6597	7.017
										148.2	3.8471	5.4141	7.2986	4.8737		148.2	6.6901	4.6574	2.6572	6.3291
										148.4	3.0969	5.3987	7.0968	4.7634		148.4	7.3093	4.5554	2.6176	6.1923
										148.6	3.5088	5.7114	6.6521	4.9774		148.6	5.7093	4.53	2.5479	5.7911
										148.8	3.8509	5.4822	6.4433	4.9323		148.8	5.4921	3.9591	2.5145	6.8129
										149	3.7154	5.592	6.521	4.7121		149	6.8391	3.2266	2.5755	5.9638
										149.2	3.9149	5.3166	7.3537	4.9413		149.2	7.1012	2.7298	2.727	6.4039
										149.4	5.1084	5.5158	6.9577	4.7694		149.4	5.961	3.3834	2.6385	7.0119
										149.6	3.7012	5.8097	6.5916	4.6937		149.6	5.4604	4.2935	2.6603	6.04
										149.8	3.6281	5.7481	7.2452	5.1362		149.8	6.6142	4.597	2.6213	5.6644
										150	3.4687	5.8891	6.9201	5.1419		150	5.7702	3.7417	2.7018	5.7601
										150.2	3.4973	5.6095	6.8333	4.8073		150.2	7.1757	3.3078	2.6091	6.005
										150.4	3.4095	5.5544	7.0316	4.5698		150.4	7.2129	4.3691	2.6179	6.5151
										150.6	3.4714	5.6129	6.7751	4.9175		150.6	6.9323	4.7386	2.4848	7.2355
										150.8	3.2263	5.4042	6.9655	4.9943		150.8	6.4301	4.8344	2.4916	6.9043
										151	3.364	5.3245	6.9927	4.7781		151	6.1749	4.1589	2.5417	5.7739
										151.2	4.8713	5.3725	6.9666	4.7765		151.2	5.96	4.5114	2.5495	6.0681
										151.4	3.7636	5.6453	6.5853	4.8793		151.4	5.779	3.5658	2.5404	7.9374
										151.6	5.0285	5.6441	7.1806	4.6639		151.6	5.8073	4.5287	2.4855	6.0293
										151.8	4.8631	5.5014	7.0866	4.9799		151.8	6.3991	4.9998	2.6236	6.0737
										152	4.7229	5.4506	6.9571	4.7339		152	6.6647	3.4684	2.5644	6.1608
										152.2	5.2841	5.1785	7.0477	4.9415		152.2	6.6645	4.7542	2.6713	7.9427
										152.4	4.6851	5.2661	6.7887	5.0603		152.4	6.579	4.7668	2.6473	6.7895
										152.6	5.0075	5.6424	6.8235	4.8204		152.6	6.0176	4.7772	2.6096	6.7933
										152.8	3.9452	5.4742	6.867	4.6251		152.8	6.6104	4.7791	2.6876	7.3826
										153	3.8319	5.2924	6.792	5.3072		153	6.2007	4.4677	2.5887	6.9761
										153.2	4.7503	5.889	6.6679	4.58		153.2	6.0319	4.7314	2.5826	6.9484
										153.4	3.9068	5.4526	6.5369	4.837		153.4	5.192	4.8971	2.5092	6.0689
										153.6	4.1431	5.7834	7.3834	4.9614		153.6	6.0049	4.8554	3.0089	5.649
										153.8	4.0883	5.5564	7.1373	4.6775		153.8	7.2905	4.5934	2.7975	6.1814
										154	3.8682	5.3798	6.3632	4.7741		154	6.7335	4.4764	2.6505	5.8893
										154.2	4.7068	5.4183	7.086	4.9113		154.2	5.4773	2.9835	2.5911	5.236
										154.4	5.1432	5.3098	5.866	4.8978		154.4	5.9991	4.4942	2.6349	5.5671
										154.6	5.2258	5.4527	6.52	4.6895		154.6	6.5812	3.5027	2.6084	6.1261
										154.8	4.5755	5.3832	6.7611	4.9021		154.8	6.1789	4.3772	2.5757	5.5357
										155	4.7006	5.3528	6.6991	4.901		155	7.2126	4.3499	2.6402	5.1653
										155.2	6.253	5.4853	6.3786	4.8448		155.2	6.4138	4.6688	2.5884	4.9266
										155.4	5.6097	5.6791	6.6435	4.9864		155.4	5.4341	4.6043	2.8067	7.9794
										155.6	6.3162	5.7319	6.817	4.9897		155.6	5.6824	4.5935	2.4959	6.4409
										155.8	6.2222	5.67	6.7325	4.8292		155.8	5.5196	3.3556	2.8126	5.5532
										156	6.6884	5.7241	6.9363	4.8606		156	5.2731	4.5491	2.484	6.4707
										156.2	6.9834	5.2594	6.9535	4.8392		156.2	5.4866	4.6659	2.6704	4.5036
										156.4	6.7605	5.5879	6.7815	4.7834		156.4	6.0362	4.0513	2.6495	6.0176
										156.6	6.6928	5.3232	6.3678	4.7172		156.6	5.7792	4.5446	2.7677	6.277
										156.8	6.1016	5.5344	6.7279	4.7858		156.8	6.0626	4.7055	2.6717	6.5759
										157	6.3598	5.7343	6.6108	4.9505		157	5.8426	3.6069	2.5368	4.4118
										157.2	6.6908	5.2712	6.7514	4.7412		157.2	6.0949	4.1965	2.6867	6.5816
										157.4	6.5581	5.8528	6.7952	4.8746		157.4	5.5197	4.3736	2.5014	5.8768
										157.6	6.391	5.3993	6.9208	4.834		157.6	5.7949	4.2104	2.7273	6.0318
										157.8	6.3475	5.1398	6.9176	4.93		157.8	5.5955	3.9533	2.7541	5.4963
										158	6.3577	5.4573	7.2314	4.7249		158	6.2559	4.0819	2.5773	5.6893
										158.2	6.6004	5.4228	6.7748	4.8712		158.2	5.6102	4.5252	2.6647	5.0975
										158.4	6.1748	5.4706	7.2251	5.0203		158.4	5.6286	3.7577	2.4983	5.8837
										158.6	6.4735	5.3737	6.8559	4.716		158.6	6.1468	4.5657	2.6317	5.9813
										158.8	6.1661	5.2155	6.8094	4.9956		158.8	6.265	3.6736	2.4885	6.1334
										159	6.2828	5.8928	6.6583	4.8874		159	5.9385	3.4215	2.6858	5.6398
										159.2	5.7682	5.2217	6.7818	4.5997		159.2	5.3755	2.7259	2.6822	7.5953
										159.4	6.7623	5.3492	7.3359	4.842		159.4	5.0797	4.7884	2.6633	5.6825
										159.6	6.0834	5.395	6.7403	5.0019		159.6	6.7819	3.9182	2.6066	6.8834
										159.8	6.9309	5.7195	7.1556	4.9244		159.8	5.8417	3.6719	2.7244	7.4571
										160	6.4637	5.539	6.7885	5.0319		160	6.3987	4.1425	2.6272	5.3014
										160.2	6.4654	5.6273	7.1343	5.0167		160.2	5.4339	4.2088	2.4737	5.4279
										160.4	6.407	5.3989	7.1522	4.9818		160.4	5.8991	3.7165	2.5363	5.7764
										160.6	6.4264	5.9037	7.1117	4.9567		160.6	6.0785	3.5451	2.6222	5.8991
										160.8	5.9258	5.3437	6.2287	4.8198		160.8	5.5516	3.5917	2.5258	4.8575
										161	6.0955	5.3345	6.5663	4.7036		161	6.1294	3.7943	2.6212	7.1425
										161.2	5.6964	5.4192	6.4078	5.002		161.2	6.4547	4.0527	2.7412	4.1574
										161.4	6.3529	5.5205	6.6321	4.914		161.4	6.5183	4.5666	2.5284	5.6678
										161.6	5.935	5.37	6.8667	5.1092		161.6	5.8956	4.6955	2.4761	6.1606
										161.8	6.1327	5.4278	6.721	4.7144		161.8	5.2921	4.4205	2.5743	4.1036
										162	6.0446	5.982	6.8575	4.5801		162	6.5618	3.4495	2.747	5.1066
										162.2	6.167	5.7649	6.6172	5.1711		162.2	6.1401	3.9134	2.5551	4.7117
										162.4	6.4843	5.1034	6.5892	4.7877		162.4	7.0347	4.4756	2.5065	5.9809
										162.6	6.521	5.6816	6.7213	5.022		162.6	6.4969	3.9358	2.5039	4.9123
										162.8	5.3585	5.4151	6.6612	4.8213		162.8	6.838	4.5291	2.5149	4.5508
										163	6.1136	5.4782	6.7804	4.6508		163	6.1604	4.4748	2.5927	5.8642
										163.2	5.863	5.818	6.3671	4.7643		163.2	5.9024	4.2887	2.581	4.2815
										163.4	6.831	5.262	6.5393	5.0011		163.4	6.5078	3.512	2.7526	6.4117
										163.6	6.5149	5.4854	6.6753	4.7242		163.6	6.9616	4.3294	2.6298	4.6748
										163.8	6.2647	5.385	6.6963	4.6889		163.8	6.9745	3.4466	2.6775	5.2372
										164	6.59	5.9127	6.6928	4.8113		164	6.6422	4.0605	2.5403	5.1088
										164.2	6.3204	5.36	6.5124	4.8517		164.2	6.8202	4.8119	2.488	4.9619
										164.4	6.4361	5.5847	6.805	4.8482		164.4	5.4961	4.3372	2.4882	5.8871
										164.6	6.4728	5.6511	7.0148	5.0315		164.6	6.9747	4.71	2.6066	4.8712
										164.8	6.6467	5.4769	6.6517	4.6308		164.8	6.7257	3.6627	2.6045	4.3054
										165	6.3266	5.4115	6.4406	4.677		165	6.504	4.6877	2.5963	5.8045
										165.2	6.6064	5.6271	7.0002	4.9555		165.2	6.0041	2.951	2.5777	4.7834
										165.4	6.2662	5.5729	6.9207	4.6389		165.4	6.5868	3.3826	2.4602	6.0555
										165.6	6.1717	5.3343	6.6063	4.8317		165.6	6.1151	3.4857	2.5877	5.5763
										165.8	6.2038	5.7377	7.0474	4.7514		165.8	5.858	3.6235	2.5658	5.3407
										166	5.974	5.332	6.7929	4.6348		166	6.0242	4.1891	2.5893	5.7351
										166.2	6.5755	5.1181	6.8181	4.4923		166.2	6.0303	4.1587	2.493	4.7247
										166.4	6.397	5.2868	6.8084	5.0248		166.4	6.036	3.9655	2.5206	6.3744
										166.6	6.0999	5.5123	6.6738	4.9977		166.6	4.9634	3.8988	2.5441	6.8099
										166.8	5.8436	5.7396	6.3993	4.7455		166.8	5.8173	4.0694	2.517	7.6552
										167	6.44	5.6851	6.6963	4.6854		167	4.8271	4.0287	2.6696	5.6579
										167.2	5.6104	5.1955	7.1832	4.7673		167.2	4.7347	3.8503	2.5599	7.531
										167.4	6.755	5.998	6.2958	4.947		167.4	5.5973	3.9184	2.6228	6.3654
										167.6	3.2717	5.3492	6.8595	4.7552		167.6	4.8554	3.9292	2.5933	6.0593
										167.8	6.4115	5.6215	6.6877	4.6566		167.8	5.7851	3.8522	2.4936	5.897
										168	5.8338	5.0915	7.3639	4.6139		168	5.5548	3.7423	2.7631	6.8475
										168.2	6.4577	5.7452	6.9729	4.7547		168.2	6.0383	3.538	2.577	6.9797
										168.4	6.0483	5.6572	6.9863	4.9843		168.4	6.5455	3.1123	2.6494	5.8753
										168.6	6.1603	5.9232	6.9991	4.7435		168.6	6.1425	4.0862	2.5074	6.136
										168.8	6.6418	5.7978	6.7543	4.8625		168.8	6.5178	3.6177	2.5339	7.4407
										169	5.0208	5.6119	6.89	4.7887		169	5.2974	2.5966	2.6389	4.9396
										169.2	3.4787	5.3608	7.1112	4.7357		169.2	4.8839	2.5706	2.6781	5.2583
										169.4	3.8401	5.4324	7.753	4.7173		169.4	5.5768	2.5667	3.2097	7.2271
										169.6	3.8145	5.7299	6.8164	4.8246		169.6	4.402	2.678	2.6691	6.4268
										169.8	3.4059	5.5189	7.1218	4.821		169.8	5.2897	2.5298	2.6274	6.0158
										170	3.6744	5.3364	6.9086	5.0263		170	5.3512	2.7321	2.6534	5.2411
										170.2	3.8396	5.5594	6.6281	4.6305		170.2	5.7915	2.8182	2.656	5.0907
										170.4	3.5799	5.6073	7.2357	5.0348		170.4	5.4623	2.5578	2.4456	5.9651
										170.6	4.8261	5.4729	6.5928	4.7964		170.6	5.2502	2.6402	2.5487	5.8172
										170.8	5.4651	5.9712	6.7797	4.7589		170.8	5.017	2.7254	2.5626	5.9613
										171	4.927	5.4794	6.5916	4.887		171	5.2982	2.6799	2.5803	6.1861
										171.2	5.1273	5.4578	6.7932	4.6809		171.2	5.2389	2.5477	2.6925	7.6202
										171.4	4.6431	5.8012	6.6329	4.769		171.4	5.8187	2.5862	2.717	6.3245
										171.6	4.9238	5.4288	6.502	4.8168		171.6	5.4946	2.6746	2.6001	7.9817
										171.8	5.2054	5.4672	7.1524	4.851		171.8	5.5398	2.5486	2.5706	7.2965
										172	5.5774	5.1917	6.6381	4.8174		172	5.7203	2.558	2.511	4.8657
										172.2	4.7085	5.6697	6.8625	4.7659		172.2	5.5746	2.5994	2.7364	4.845
										172.4	4.2955	5.3335	7.0267	4.9354		172.4	5.8704	2.6086	2.7293	5.2163
										172.6	5.1252	5.5637	6.4105	5.0918		172.6	5.3583	2.6252	2.686	7.0573
										172.8	4.9045	5.3411	6.5999	4.8401		172.8	5.7679	2.6019	2.7132	5.8053
										173	4.5131	5.5326	6.8142	4.8		173	6.0719	2.7009	2.8503	5.9799
										173.2	4.9062	5.5246	7.0057	4.7976		173.2	5.6601	2.6035	2.5891	5.6295
										173.4	4.9325	5.2212	6.5878	4.5171		173.4	5.9995	2.6462	2.6682	5.448
										173.6	4.8553	5.1988	6.7512	4.7328		173.6	5.9801	2.7233	2.5799	7.6721
										173.8	5.164	5.7375	7.0082	5.0279		173.8	6.0693	2.5093	2.5949	6.5131
										174	5.2122	5.7237	7.1007	4.674		174	6.0634	2.6286	2.5824	7.2355
										174.2	4.9526	5.4596	6.9258	4.6724		174.2	5.1506	2.5409	2.5733	5.4818
										174.4	3.316	5.8294	7.2443	4.8682		174.4	5.3715	2.4637	2.638	6.8109
										174.6	4.5716	5.3913	6.8078	4.7901		174.6	5.6262	2.4985	2.592	6.2898
										174.8	5.2506	5.2683	6.6785	4.7183		174.8	5.7614	2.6654	2.6386	7.7131
										175	5.0147	4.965	6.8745	4.937		175	5.5839	2.8062	2.5904	6.5524
										175.2	4.6024	5.4009	6.7852	4.8112		175.2	5.9911	2.5431	2.5051	6.6367
										175.4	4.9723	5.3443	6.7443	4.9909		175.4	5.7441	2.7569	2.5729	6.8424
										175.6	4.238	5.5126	6.503	4.8699		175.6	5.8552	2.6547	2.499	7.0055
										175.8	3.6577	5.9492	6.722	4.6404		175.8	5.5458	3.7869	2.5725	6.6329
										176	4.7253	5.6421	6.5586	4.7608		176	5.55	2.6079	2.8206	7.2962
										176.2	4.7384	5.3746	6.6772	4.642		176.2	5.4986	2.5711	2.5886	7.4065
										176.4	4.8704	5.8003	6.4099	4.7626		176.4	5.9377	2.6877	2.5589	6.355
										176.6	3.7784	5.2998	6.8183	5.222		176.6	5.7081	2.6616	2.4498	7.8727
										176.8	4.4577	5.2129	6.6596	4.9375		176.8	5.1922	2.7132	2.5085	5.5225
										177	4.813	5.6511	7.4211	4.8831		177	5.7948	2.5708	2.559	6.6249
										177.2	4.1869	5.3745	6.8158	4.9629		177.2	5.3995	2.8821	2.6675	6.8733
										177.4	4.4279	6.0241	7.0316	4.9261		177.4	5.6245	2.6278	2.5899	6.159
										177.6	4.9013	6.5232	6.7945	4.9348		177.6	5.7384	2.8722	2.4744	6.2785
										177.8	5.1291	6.147	7.3794	4.9533		177.8	5.7462	2.6463	2.5333	7.7734
										178	3.9843	5.8551	7.1399	4.619		178	5.7757	2.5472	2.4977	8.0648
										178.2	4.4992	5.8986	7.4136	4.8668		178.2	5.7972	2.5489	2.5228	6.8069
										178.4	5.4667	5.8782	6.5756	4.8683		178.4	5.6164	2.5999	2.5211	6.065
										178.6	4.6081	6.3	6.7926	4.5426		178.6	5.6002	2.6052	2.507	5.7931
										178.8	4.7193	5.9569	6.7642	4.9458		178.8	5.7578	2.5333	2.7934	6.3073
										179	4.8486	6.3848	6.9246	4.9851		179	5.7506	2.6852	2.6485	6.2002
										179.2	4.8487	5.7285	6.8353	4.8337		179.2	5.554	2.6914	2.5923	7.1783
										179.4	4.4353	5.4088	6.8045	5.0427		179.4	5.7593	2.7261	2.6017	7.8582
										179.6	4.9569	5.4358	6.9189	4.64		179.6	6.0048	2.7618	2.6446	6.3157
										179.8	4.7542	5.7112	6.9748	4.7753		179.8	5.0766	2.6119	2.5465	6.2506
										180	4.3678	5.7999	6.4634	4.8651		180	4.9581	2.5539	2.7941	6.6405
										180.2	3.4841	6.8253	6.4947	4.7802		180.2	5.8759	2.5505	2.5624	6.8542
										180.4	4.7683	6.1139	6.9409	4.7496		180.4	5.8409	2.6348	2.6053	6.3037
										180.6	4.0604	5.9309	6.9422	5.0118		180.6	5.5712	2.8031	2.6455	5.6819
										180.8	4.9564	5.6695	6.5454	4.8097		180.8	5.8918	2.6273	2.5299	7.1277
										181	5.4016	5.9928	6.7959	4.8164		181	6.0252	2.8899	2.6006	5.8156
										181.2	3.3611	5.9812	6.7579	4.8313		181.2	5.3892	2.6002	2.6047	5.7843
										181.4	3.4383	6.1132	6.9592	4.7295		181.4	7.9949	2.5909	2.5323	6.8152
										181.6	3.5774	5.8038	7.0841	4.8641		181.6	5.7415	2.5467	2.6488	6.6849
										181.8	4.1893	5.2977	6.6629	4.5788		181.8	6.2438	2.8461	2.6513	6.7348
										182	4.1717	6.0399	7.287	4.8312		182	6.6869	2.6201	2.5443	7.5002
										182.2	5.4741	6.5138	6.9247	4.6307		182.2	7.0518	2.6644	2.6161	5.416
										182.4	5.2832	6.4436	7.0491	4.7864		182.4	6.0786	2.5712	2.5851	5.7876
										182.6	5.1033	5.7433	6.8046	4.717		182.6	4.2695	2.5836	2.5696	4.0166
										182.8	4.7391	5.7663	6.762	4.7527		182.8	5.9215	2.7563	2.5814	4.3288
										183	4.0935	6.7386	6.9977	4.8714		183	5.0961	2.5907	2.4716	6.1811
										183.2	5.1506	5.531	6.6474	4.789		183.2	5.641	2.5522	2.7116	4.4428
										183.4	5.0416	5.9403	6.7192	4.9688		183.4	6.0494	2.6658	2.6217	5.1547
										183.6	4.9843	5.4829	6.8205	5.0553		183.6	5.8374	2.6069	2.6142	6.7003
										183.8	4.9772	5.7508	7.0658	4.8075		183.8	5.6497	2.6248	2.5967	4.8702
										184	5.1614	5.4951	6.872	5.0862		184	5.7419	2.5747	2.5123	5.285
										184.2	4.8313	5.8338	6.6695	5.028		184.2	4.5916	2.5592	2.5704	4.1253
										184.4	4.4118	6.3402	6.7146	5.0814		184.4	4.9329	2.569	2.5484	6.2478
										184.6	4.8942	6.2996	7.0909	4.6106		184.6	4.2806	2.5554	2.4823	6.5349
										184.8	4.5059	6.0663	6.8446	5.0246		184.8	4.7397	2.5055	2.626	3.9374
										185	4.9849	6.0972	7.101	4.9168		185	3.923	2.6359	2.8078	4.4347
										185.2	5.0916	6.3973	6.5959	4.764		185.2	4.5033	2.5583	2.7739	4.823
										185.4	5.1786	6.0215	7.3143	4.8831		185.4	4.3838	2.6244	2.6167	6.3579
										185.6	4.8893	6.1458	7.2066	4.8605		185.6	4.5293	2.9894	2.517	5.5499
										185.8	5.3038	6.1552	6.9424	4.8229		185.8	4.5926	2.4662	2.5972	5.5865
										186	5.0032	5.7242	7.119	4.6217		186	4.4755	3.1538	2.5565	5.6058
										186.2	5.0424	6.8354	6.7783	4.7392		186.2	4.6128	2.5392	2.5023	5.4378
										186.4	5.3267	6.3943	6.789	4.6039		186.4	4.3968	2.7426	2.6607	5.3169
										186.6	5.3229	6.517	7.0097	4.772		186.6	3.7832	2.6217	2.4943	4.29
										186.8	5.3415	5.7424	6.9076	5.0677		186.8	4.1871	2.6643	2.5798	5.5512
										187	4.9286	6.3946	6.8089	4.597		187	4.6813	2.6676	2.5766	5.4939
										187.2	5.0569	6.2918	6.8037	5.0059		187.2	4.6309	2.7758	2.5379	5.918
										187.4	4.9896	6.1096	7.1434	5.4067		187.4	4.6927	2.6254	2.5676	6.6103
										187.6	5.2937	5.9486	7.1567	4.7713		187.6	3.9548	2.6889	2.6002	6.9821
										187.8	5.2328	5.658	7.1872	4.8857		187.8	4.1197	2.6801	2.5995	8.2442
										188	4.7316	5.7467	6.4007	4.8808		188	4.4507	2.8868	2.4924	6.1992
										188.2	5.1865	6.0474	7.2858	4.7905		188.2	4.3834	2.6856	2.7458	6.4417
										188.4	5.0261	5.3543	6.9926	5.1559		188.4	4.1069	2.6264	2.6405	7.2142
										188.6	5.059	5.3586	7.185	4.8386		188.6	5.7594	2.6697	2.6657	6.8772
										188.8	4.9349	5.9949	6.7153	4.7464		188.8	7.0003	2.5833	2.6855	8.0162
										189	5.5919	5.2984	6.8822	5.0977		189	5.4278	2.5757	2.4613	5.9401
										189.2	5.2165	5.6284	6.554	4.8689		189.2	6.0591	2.5805	2.5384	7.7021
										189.4	4.8232	5.7748	6.6639	4.6704		189.4	5.7229	2.5015	2.6788	7.6587
										189.6	4.8237	5.5728	7.4435	4.79		189.6	6.1427	2.7854	2.6903	6.0041
										189.8	4.8077	5.5868	6.9911	4.7359		189.8	6.3539	2.7022	2.5642	7.2564
										190	3.9336	5.4889	6.906	4.8394		190	6.9072	2.6502	2.8025	5.4867
										190.2	5.1227	5.9908	7.0245	4.5859		190.2	6.3234	3.0965	2.6174	6.3888
										190.4	4.6795	6.0892	7.0637	4.7292		190.4	5.6173	2.7589	2.491	7.588
										190.6	4.8865	5.9087	7.1861	4.7987		190.6	6.3794	2.6352	2.5447	7.043
										190.8	4.7426	5.3748	8.4581	5.0043		190.8	5.6432	2.8443	4.0179	7.3114
										191	4.9245	5.4542	6.8542	4.8054		191	4.6517	2.5344	2.5394	6.0676
										191.2	5.0733	5.5293	7.2364	4.8434		191.2	4.6491	2.7028	2.5474	6.0391
										191.4	4.8498	5.2624	6.7105	4.9597		191.4	5.1782	2.6766	2.4813	6.8417
										191.6	4.9282	5.3001	7.2228	5.015		191.6	7.0454	2.6594	2.644	6.4575
										191.8	4.9495	5.8411	7.0991	5.0484		191.8	6.5777	2.6183	2.5632	6.3568
										192	5.1776	5.5251	6.7738	5.0129		192	6.1871	2.4586	2.6109	6.5617
										192.2	5.1154	5.6059	6.7791	4.8315		192.2	5.8295	2.5995	2.6506	6.338
										192.4	5.2313	5.8854	6.7792	4.6591		192.4	5.1509	2.4542	2.5994	6.5066
										192.6	4.7789	5.2998	6.6485	4.5996		192.6	5.4925	2.6906	2.5849	4.2843
										192.8	5.124	5.5817	6.8481	4.7892		192.8	5.9747	2.9546	2.5296	6.1348
										193	5.4037	5.2867	6.9404	4.9011		193	4.5315	2.6631	2.531	5.0038
										193.2	5.056	6.1607	6.9327	4.8241		193.2	5.754	2.559	2.5561	4.8722
										193.4	5.1817	6.3612	6.8803	4.847		193.4	5.0605	2.5229	2.6989	5.9017
										193.6	4.8334	5.4278	6.4909	4.8181		193.6	3.7428	2.5724	2.5383	5.458
										193.8	5.1936	5.6925	6.8597	4.8046		193.8	4.3828	2.5837	2.5856	5.7965
										194	4.5124	5.612	7.0388	4.7573		194	5.3349	2.7481	2.5987	5.7834
										194.2	4.9177	5.5402	6.8192	5.1329		194.2	6.0388	2.5572	2.5909	5.2755
										194.4	4.389	5.4133	6.8836	4.9239		194.4	5.7032	2.57	2.7677	5.0648
										194.6	5.4365	5.9959	7.1557	4.6523		194.6	5.8976	2.5448	2.6885	5.3533
										194.8	4.7645	5.2424	7.0086	4.6947		194.8	5.7034	2.7664	2.5521	3.9999
										195	3.8224	5.6777	6.8883	4.9036		195	6.316	2.5522	2.5834	6.0522
										195.2	4.8144	5.2694	7.0485	4.8281		195.2	6.1346	2.6039	2.4554	6.1633
										195.4	4.9498	5.2968	6.6957	4.8248		195.4	5.612	2.6353	2.7108	5.4699
										195.6	3.9187	5.3407	6.7081	4.9265		195.6	5.6742	2.4482	2.6691	6.5588
										195.8	4.6144	5.7346	6.8537	4.7586		195.8	6.108	2.6734	2.5623	4.2652
										196	4.3491	5.7234	7.2315	4.6398		196	5.5359	2.7712	2.6221	4.6655
										196.2	4.5182	4.8183	7.17	4.6467		196.2	5.8753	2.5678	2.6936	5.8923
										196.4	4.787	5.6351	6.9092	5.1802		196.4	5.8738	2.5845	2.4939	4.6545
										196.6	5.5068	5.6872	6.8536	4.5803		196.6	5.5073	2.6482	2.6641	6.6898
										196.8	3.8209	5.7402	6.8558	4.8001		196.8	5.2002	2.5484	2.5799	5.0617
										197	4.1523	5.6013	6.8261	4.6667		197	5.1693	2.5575	2.5997	4.2735
										197.2	4.6776	5.8212	6.9433	4.8671		197.2	5.2239	2.6197	2.6087	4.4694
										197.4	4.2992	5.6178	6.2522	4.8042		197.4	6.5816	2.5704	2.6569	5.1801
										197.6	4.5733	5.6472	6.8184	4.8633		197.6	5.8686	2.6571	2.5947	5.7892
										197.8	5.0194	5.1703	7.9011	4.8842		197.8	6.0758	2.5052	2.6377	5.3518
										198	4.7261	5.5856	6.6555	4.68		198	5.5365	2.5899	2.5511	4.8739
										198.2	5.4484	5.7887	6.5225	4.9796		198.2	3.4698	2.6825	2.5145	4.6393
										198.4	4.9439	5.4936	6.7831	4.8786		198.4	4.3541	2.602	2.5294	4.8715
										198.6	5.311	5.451	6.3823	4.6851		198.6	4.5274	2.6186	2.4984	4.74
										198.8	3.9894	5.0715	6.7785	4.8255		198.8	5.5811	2.681	2.6441	4.0252
										199	4.358	5.1276	7.0172	4.7714		199	4.5445	2.6512	2.7993	4.8592
										199.2	4.1241	5.1737	6.6185	4.8937		199.2	4.6421	2.6746	2.6859	6.955
										199.4	4.1829	5.4257	6.5062	4.7163		199.4	5.7024	2.5047	2.7807	4.5991
										199.6	4.2593	5.5176	7.1119	4.7215		199.6	3.8707	2.5548	2.6432	6.4445
										199.8	4.265	5.4974	6.9999	4.9009		199.8	4.3699	2.5762	2.7275	7.6467
										200	4.5825	5.5036	6.6198	4.8354		200	4.2733	2.4888	2.9375	7.1259
										200.2	4.1543	5.3497	6.8607	4.8187		200.2	4.5483	2.751	2.5342	7.1348
										200.4	3.8201	5.6021	7.1055	4.9099		200.4	3.9255	2.5759	2.784	7.2084
										200.6	3.6704	5.7049	6.7095	4.923		200.6	4.2391	2.6945	2.5931	7.058

## Sheet: Supplementary Figure 24
A										B left						B right
Residue#	wt-apo				r142i-apo					Time (ns)	rep1	rep2	rep3	rep4		Time (ns)	rep1	rep2	rep3	rep4
	0.925	0.971	0.938	0.117	0.925	0.971	0.938	0.117		0.2	6.6235	9.568	6.7525	6.9273		0.2	6.8298	6.9947	8.894	6.6505
0	0.675	0.726	0.866	1.396	0.925	0.953	0.953	0.64		0.4	7.7891	7.0478	7.468	7.1479		0.4	6.222	6.1191	6.5225	5.9517
1	0.654	0.628	0.712	0.877	0.788	0.82	0.82	0.556		0.6	8.5429	9.7265	8.3396	7.2076		0.6	6.6097	7.3345	6.2426	4.1626
2	0.61	0.548	0.622	0.701	0.681	0.766	0.766	0.474		0.8	8.4206	9.206	7.0344	8.4573		0.8	7.148	5.6279	6.9604	5.5253
3	0.686	0.58	0.612	0.703	0.785	0.808	0.808	0.539		1	8.3024	8.5427	5.7205	7.9038		1	5.5251	5.7355	4.895	5.006
4	0.739	0.615	0.601	0.648	0.806	0.794	0.794	0.56		1.2	9.1872	8.0811	5.0217	8.3681		1.2	5.7486	5.4965	4.8424	4.6223
5	0.804	0.682	0.657	0.67	0.842	0.821	0.821	0.626		1.4	9.5458	7.5498	4.765	7.3795		1.4	6.4171	4.7048	3.9746	4.1085
6	0.883	0.721	0.723	0.709	0.892	0.883	0.883	0.688		1.6	8.8506	9.0207	4.8387	8.0003		1.6	6.2232	6.389	3.7873	4.7061
7	1.088	1.045	1.086	0.951	1.007	1.038	1.038	1.291		1.8	9.2629	8.7235	4.9466	8.7553		1.8	5.9914	6.0868	4.6643	4.619
8	1.505	1.337	1.123	0.994	1.037	1.227	1.227	1.51		2	9.4395	8.6025	4.8353	7.2097		2	5.5901	6.1	3.3205	4.2717
9	2.37	1.755	1.154	1.354	1.45	1.657	1.657	1.666		2.2	9.6065	8.2468	4.8254	7.9215		2.2	5.9585	6.1845	3.7966	4.2508
10	1.414	1.388	1.076	1.465	1.269	1.319	1.319	1.242		2.4	8.8289	8.8833	4.6639	7.8176		2.4	5.4165	6.2318	4.6658	4.541
11	1.306	1.215	1.023	1.31	1.127	1.163	1.163	1.14		2.6	9.4775	8.7648	8.3304	7.8132		2.6	6.181	6.8012	8.6109	5.4797
12	1.462	1.353	1.224	1.592	1.496	1.26	1.26	1.39		2.8	9.0338	8.7048	8.1295	8.0599		2.8	5.8034	6.0729	8.3759	4.6349
13	1.604	1.422	1.416	1.645	1.544	1.366	1.366	1.382		3	9.131	8.507	7.9078	7.7258		3	6.8721	6.4716	8.1532	4.5767
14	1.279	1.265	1.224	1.489	1.349	1.219	1.219	1.154		3.2	9.1976	8.9929	8.0847	7.2433		3.2	5.6209	6.894	7.8657	4.7785
15	0.946	1.125	0.907	1.239	1.121	1.155	1.155	0.997		3.4	9.069	8.7677	7.0872	8.0226		3.4	6.0649	6.8264	6.532	4.8032
16	1.111	1.088	0.931	1.451	1.135	1.252	1.252	1.085		3.6	9.2021	7.5719	5.9867	7.8455		3.6	5.8845	5.6218	6.8309	5.0004
17	1.22	1.038	0.968	1.481	1.399	1.525	1.525	1.016		3.8	8.2159	8.2431	8.2088	8.7449		3.8	5.8867	5.6634	8.1884	6.2232
18	1.06	0.913	0.875	1.363	1.626	1.502	1.502	0.85		4	9.1109	8.0005	6.7586	7.2183		4	6.1102	5.4908	7.1897	4.8256
19	1.096	0.849	0.837	1.542	1.367	1.207	1.207	0.835		4.2	8.2179	9.4001	7.9032	7.3753		4.2	6.3017	6.7603	7.0172	4.883
20	1.068	0.865	0.916	1.47	1.333	1.193	1.193	0.786		4.4	8.9228	7.8884	8.2733	7.8758		4.4	6.469	4.9087	9.1353	4.7137
21	1.219	0.859	0.969	1.373	1.228	1.262	1.262	0.827		4.6	8.8435	8.5993	8.2432	7.3822		4.6	7.0473	5.826	9.1897	3.9998
22	0.812	0.714	0.849	1.298	1.168	0.986	0.986	0.629		4.8	8.9542	8.2992	9.5192	7.769		4.8	6.6707	5.6352	9.143	4.7285
23	0.84	0.744	0.933	1.462	1.185	1.056	1.056	0.661		5	8.8318	8.6434	8.1601	7.565		5	5.3644	5.7946	9.0489	4.3741
24	0.834	0.732	0.878	1.385	1.314	1.049	1.049	0.659		5.2	7.3021	8.3479	7.7838	7.0378		5.2	5.4	6.1776	8.5504	5.1598
25	0.728	0.699	1.025	1.442	1.206	0.962	0.962	0.606		5.4	8.5691	7.6818	7.6478	8.4213		5.4	6.2451	4.9688	7.3344	5.3378
26	0.903	0.694	0.966	1.554	1.253	1.126	1.126	0.668		5.6	7.4703	7.7481	9.4285	7.4444		5.6	5.6536	5.445	8.85	4.636
27	1.009	0.87	1.23	1.271	1.663	1.315	1.315	1.051		5.8	8.7348	9.0706	8.8343	7.9747		5.8	5.9949	5.4552	7.6147	5.1229
28	1.062	0.876	1.239	1.309	1.709	1.526	1.526	1.418		6	8.6997	8.3211	7.815	7.9765		6	6.2187	5.6199	7.4256	5.3113
29	0.989	0.794	1.092	1.124	1.393	1.384	1.384	1.012		6.2	8.2064	7.9737	7.8981	8.1453		6.2	5.5679	5.8477	6.3641	5.0305
30	0.923	0.809	1.088	1.282	1.248	1.265	1.265	0.795		6.4	8.4163	7.908	7.273	7.3159		6.4	6.4536	4.6706	7.0892	4.4096
31	0.807	0.763	0.963	1.131	1.081	1.062	1.062	0.717		6.6	8.971	7.9668	7.5691	7.2833		6.6	6.6007	4.7874	7.3679	4.5668
32	0.918	0.895	0.953	1.14	1.154	1.068	1.068	0.727		6.8	9.1509	7.9509	7.6759	7.277		6.8	6.2132	5.0397	7.1142	3.6548
33	0.951	0.88	0.856	1.041	1.106	1.021	1.021	0.677		7	8.6786	8.2591	7.5695	8.2318		7	5.8797	4.0834	6.8011	5.7314
34	0.988	0.978	0.916	1.086	1.148	1.058	1.058	0.909		7.2	9.1008	8.5802	7.2471	7.7865		7.2	6.6359	5.0313	8.1426	5.4056
35	1.1	1.047	1.086	1.055	1.205	1.085	1.085	0.942		7.4	8.082	8.828	7.8325	7.7204		7.4	6.232	5.4203	7.742	5.8889
36	1.425	1.242	1.455	1.329	1.526	1.336	1.336	1.182		7.6	8.674	8.0072	8.0231	7.5359		7.6	6.9014	4.9383	8.0467	5.0952
37	1.63	1.366	1.471	1.325	1.622	1.459	1.459	1.199		7.8	8.7474	8.2648	7.5621	8.0332		7.8	6.8367	6.3184	7.1212	5.7404
38	1.406	1.159	1.116	1.079	1.368	1.219	1.219	0.925		8	8.7169	8.3634	7.7531	8.1098		8	6.0137	5.3505	7.621	5.5278
39	1.517	1.262	1.352	1.146	1.486	1.335	1.335	1.13		8.2	9.3888	7.9356	6.5514	7.5399		8.2	6.1884	5.3162	7.7518	5.7125
40	1.445	1.18	1.014	0.896	1.186	1.18	1.18	0.888		8.4	8.4044	7.7819	7.572	8.4846		8.4	6.1107	5.1583	6.9004	5.7745
41	0.948	0.882	0.853	0.751	1.03	0.959	0.959	0.787		8.6	8.1018	8.1055	7.0363	8.0117		8.6	6.5317	4.3453	7.2455	6.3417
42	0.806	0.734	0.756	0.769	0.972	0.858	0.858	0.636		8.8	8.1662	8.7923	7.6109	8.0942		8.8	5.9517	6.1101	6.5595	6.0698
43	0.899	0.759	0.801	0.973	0.988	0.888	0.888	0.684		9	8.2957	8.553	7.9107	7.7872		9	6.2244	5.2809	7.2114	6.0802
44	0.867	0.676	0.773	1.022	0.895	0.859	0.859	0.723		9.2	8.2518	7.4338	6.7363	7.554		9.2	6.7038	5.5699	7.9281	6.1303
45	0.747	0.579	0.777	0.883	0.92	0.95	0.95	0.666		9.4	8.2663	6.8352	8.8366	8.2098		9.4	6.4005	4.0386	8.0824	6.6184
46	0.804	0.585	0.78	0.888	0.996	0.986	0.986	0.567		9.6	8.0913	7.5043	7.5336	7.8522		9.6	6.2225	4.6086	7.4065	6.1408
47	0.882	0.627	0.892	0.986	1.2	1.173	1.173	0.695		9.8	8.1825	6.8876	6.9975	7.8753		9.8	6.241	5.2604	7.0815	5.905
48	0.929	0.716	1.167	1.238	1.461	1.263	1.263	1.129		10	7.9226	7.8163	7.0826	7.8173		10	6.4474	4.8054	7.368	5.6519
49	1.284	1.034	1.627	1.763	1.992	1.577	1.577	2.098		10.2	8.4477	7.8258	5.9774	7.6868		10.2	6.1081	6.3007	7.4093	6.6114
50	1.282	1.015	1.881	2.014	2.516	1.628	1.628	2.305		10.4	7.7209	9.292	6.2939	7.5504		10.4	6.2856	6.7552	6.917	5.9993
51	1.234	1.058	1.853	1.798	2.737	1.604	1.604	2.022		10.6	8.9111	8.3287	7.4386	7.5811		10.6	6.5063	4.9702	7.9882	5.2641
52	1.607	1.194	2.158	1.767	2.395	2.037	2.037	2.026		10.8	7.9914	8.8752	6.8162	8.272		10.8	6.5456	5.8545	8.3443	5.5809
53	2.103	1.372	2.702	1.8	2.416	2.77	2.77	2.212		11	8.6809	8.907	7.107	7.996		11	6.3078	5.4771	7.9464	6.1178
54	2.444	1.523	2.454	1.755	2.034	2.642	2.642	2.658		11.2	8.4963	8.0529	7.2592	8.5431		11.2	7.1743	5.8692	7.3982	5.6955
55	1.716	1.368	2.84	1.305	2.185	2.049	2.049	2.5		11.4	8.8438	7.8639	6.6181	8.4486		11.4	6.1454	5.1856	6.8202	6.0669
56	1.196	1.253	2.527	1.752	1.833	1.817	1.817	1.917		11.6	9.0815	8.5364	7.2993	8.1951		11.6	6.2644	6.0793	7.4962	6.3615
57	0.859	0.92	1.496	1.122	1.203	1.234	1.234	1.109		11.8	9.171	8.456	6.5431	8.517		11.8	6.7723	5.7205	8.06	6.2501
58	0.745	0.72	1.082	0.893	0.872	0.987	0.987	0.753		12	9.065	8.0133	6.6239	8.1346		12	7.1637	5.5988	7.3696	6.758
59	0.754	0.666	0.841	0.893	0.763	0.837	0.837	0.645		12.2	9.057	9.2133	7.0434	8.0075		12.2	5.8983	6.7286	7.4764	7.4227
60	1.008	0.739	0.86	0.86	0.767	0.825	0.825	0.715		12.4	8.72	8.0499	6.8272	8.5477		12.4	6.6174	5.9356	7.405	7.0117
61	1.542	0.97	1.109	1.159	1.131	1.076	1.076	0.939		12.6	9.026	7.397	6.9088	7.9776		12.6	6.2168	5.1438	7.3711	6.0131
62	1.312	0.909	1.149	1.132	1.258	1.195	1.195	1.009		12.8	9.0897	8.1574	7.379	8.1361		12.8	5.5504	5.6024	7.8954	5.575
63	1.434	1.309	1.266	1.316	1.344	1.343	1.343	1.202		13	8.8341	8.442	7.0567	7.9153		13	6.5032	5.4022	7.1101	7.2025
64	1.463	1.119	1.201	1.245	1.397	1.24	1.24	1.273		13.2	8.6322	7.8553	6.3523	8.7717		13.2	6.5499	5.597	7.571	7.0251
65	1.405	1	1.006	1.108	1.294	1.098	1.098	1.025		13.4	8.8634	8.1416	6.4618	8.1715		13.4	6.6454	5.6614	7.2202	7.3869
66	1.468	1.145	1.166	1.365	1.401	1.225	1.225	1.225		13.6	9.1748	8.4479	6.8265	8.433		13.6	6.615	5.6479	7.0859	6.6324
67	1.085	0.882	0.951	1.073	1.098	0.995	0.995	0.913		13.8	9.1903	8.5657	7.0032	8.5988		13.8	6.7863	5.2785	7.4296	6.5007
68	0.986	0.706	0.804	0.872	0.947	0.881	0.881	0.82		14	8.1966	8.0113	7.0951	8.7119		14	6.5814	5.3962	7.8561	5.8003
69	0.809	0.642	0.728	0.72	0.898	0.796	0.796	0.634		14.2	9.0955	8.2889	7.1388	8.8296		14.2	6.2168	5.3073	7.7143	6.2233
70	0.629	0.572	0.69	0.61	0.699	0.699	0.699	0.564		14.4	8.8266	8.9547	7.4364	8.2589		14.4	6.4833	6.8302	7.8146	6.8607
71	0.583	0.516	0.617	0.568	0.622	0.663	0.663	0.547		14.6	8.7683	8.2782	6.4424	8.2331		14.6	6.4133	5.7597	7.1978	6.042
72	0.584	0.492	0.649	0.589	0.593	0.686	0.686	0.587		14.8	9.166	7.6252	6.1755	7.7791		14.8	6.7546	6.1085	6.9371	5.877
73	0.563	0.571	0.752	0.585	0.637	0.678	0.678	0.571		15	8.8078	8.4714	7.3229	8.3667		15	6.3375	5.6542	7.775	5.9939
74	0.675	0.619	0.853	0.652	0.841	0.752	0.752	0.665		15.2	8.4778	8.2288	6.9693	8.1781		15.2	6.4866	5.99	7.7935	5.5331
75	0.642	0.689	0.762	0.67	0.778	0.745	0.745	0.644		15.4	8.7258	8.3111	6.9812	7.4688		15.4	6.5387	5.7478	7.0802	5.7812
76	0.59	0.586	0.865	0.679	0.796	0.849	0.849	0.689		15.6	8.4985	8.4437	7.0317	7.7064		15.6	7.1407	5.6497	8.2199	5.7988
77	0.687	0.568	0.915	0.745	0.845	1.009	1.009	0.729		15.8	8.7862	8.1762	6.4753	7.8748		15.8	6.4998	6.1286	7.4621	6.6973
78	0.619	0.526	1.032	0.726	1.081	1.1	1.1	0.986		16	8.8638	8.1832	6.8875	8.3499		16	6.0326	6.1409	7.5838	6.3616
79	0.7	0.618	1.216	0.832	1.396	1.221	1.221	1.206		16.2	8.4862	8.1257	6.259	8.6379		16.2	6.9127	5.3507	7.2824	7.5876
80	1	0.88	1.351	1.05	1.402	1.353	1.353	1.369		16.4	8.388	8.8817	7.1587	8.1199		16.4	7.5986	5.8802	7.076	7.8597
81	1.154	0.813	1.346	0.996	1.442	1.299	1.299	1.264		16.6	8.1575	8.0198	6.4995	8.0969		16.6	6.7743	5.9104	7.1386	6.2555
82	1.099	0.855	1.637	1.046	1.158	1.418	1.418	1.162		16.8	8.3602	8.1319	6.1912	8.3223		16.8	6.968	5.7896	6.1448	7.2485
83	1.144	1.27	2.047	1.397	1.185	1.599	1.599	1.462		17	8.4604	8.2777	5.7259	7.7778		17	8.1898	5.3844	6.5265	7.3473
84	1.252	1.576	2.354	1.49	1.422	1.671	1.671	1.683		17.2	8.9074	8.5048	6.3869	8.0285		17.2	7.9597	5.2545	6.6619	7.1687
85	1.326	1.566	2.388	1.44	1.537	1.791	1.791	1.833		17.4	8.1828	8.5419	6.7104	8.0541		17.4	7.8607	5.5622	7.3373	7.7786
86	1.305	1.72	2.353	1.542	1.724	2.048	2.048	1.789		17.6	8.9571	8.6315	6.4903	8.6301		17.6	7.6395	6.2512	6.8926	7.7493
87	1.37	2.413	2.732	1.84	2.102	2.057	2.057	2.133		17.8	8.0632	8.3192	6.807	8.7613		17.8	6.4768	6.1662	7.2537	5.609
88	1.214	2.019	2.561	1.442	2.255	1.762	1.762	1.858		18	8.7228	7.9938	6.8174	8.5695		18	8.0416	5.4058	7.6401	6.0415
89	1.267	1.942	2.502	1.454	2.716	1.564	1.564	2.053		18.2	8.1391	8.7868	6.8885	8.6964		18.2	8.0755	6.1709	8.2638	6.7356
90	1.209	1.573	2.465	1.358	3.415	1.34	1.34	2.147		18.4	8.4618	7.7543	6.2542	7.8396		18.4	7.7574	5.6128	7.044	6.6402
91	1.328	1.304	2.575	1.176	4.157	1.328	1.328	1.889		18.6	9.3608	8.3869	7.1558	8.4632		18.6	6.6555	5.7004	7.8123	6.0537
92	1.556	1.026	2.579	1.016	2.927	1.302	1.302	1.907		18.8	8.8013	8.595	6.0207	8.6684		18.8	6.8077	4.8898	6.7099	6.194
93	1.128	1.057	1.784	1.087	2.119	1.546	1.546	2.489		19	8.7165	8.0442	6.918	7.7153		19	8.4248	5.3514	7.243	5.8094
94	0.818	0.7	1.355	0.823	1.856	1.182	1.182	1.612		19.2	8.4681	8.3221	6.9916	8.5109		19.2	8.0554	4.7904	7.6123	6.4509
95	0.633	0.679	1.086	0.706	1.349	1.183	1.183	1.209		19.4	8.7242	8.6112	6.7993	8.161		19.4	8.2394	5.6813	7.0817	6.1003
96	0.626	0.684	1.082	0.713	0.949	0.928	0.928	1.127		19.6	8.285	8.4439	5.8671	9.2026		19.6	8.1086	5.6232	7.232	6.6823
97	0.734	0.716	1.301	0.735	0.951	1.022	1.022	1.028		19.8	8.7894	9.4371	5.5885	8.726		19.8	8.2959	7.0399	6.8541	6.7771
98	0.807	0.749	1.293	0.782	0.92	1.204	1.204	0.915		20	8.4042	8.3954	6.286	8.7735		20	7.6158	5.4652	7.1397	6.5824
99	0.821	0.774	1.204	0.827	0.861	1.216	1.216	0.884		20.2	9.0989	8.6842	5.9722	8.4748		20.2	8.7704	5.842	7.4017	6.8219
100	0.786	0.837	1.313	0.921	0.887	1.187	1.187	0.953		20.4	8.359	8.5736	6.9309	8.1752		20.4	8.118	5.4119	7.8592	6.499
101	0.915	1.12	1.418	0.98	1.04	1.411	1.411	1.042		20.6	8.5952	8.428	6.8434	8.5037		20.6	8.0317	5.8938	8.2331	6.5891
102	1.023	1.308	1.372	1.063	1.11	1.485	1.485	1.184		20.8	8.7398	8.5349	6.637	7.9895		20.8	8.0707	5.8769	7.6095	5.9203
103	1.436	1.792	1.495	1.385	1.205	1.513	1.513	1.158		21	8.2473	8.0254	6.2814	8.6475		21	7.544	5.6386	7.1191	5.7394
104	1.639	2.453	1.921	2.071	1.641	1.993	1.993	2.568		21.2	8.3269	8.2415	6.4681	8.0916		21.2	7.5382	5.5618	6.9131	5.8787
105	2.324	2.908	3.27	3.332	2.511	1.838	1.838	3.786		21.4	8.7968	8.5642	6.9614	9.0224		21.4	7.6685	6.1578	7.4753	5.8887
106	2.111	2.985	2.504	3.155	2.537	2.065	2.065	2.998		21.6	8.8546	8.8538	7.2866	8.4656		21.6	7.2948	6.6448	7.5174	6.645
107	1.646	3.33	2.308	1.529	1.604	1.98	1.98	1.731		21.8	8.7094	8.8108	5.9146	8.7883		21.8	7.363	6.1474	6.6883	6.201
108	1.521	3.784	1.91	1.036	1.539	1.495	1.495	1.292		22	8.7434	8.1105	7.0132	8.5091		22	8.3266	5.6307	7.8723	6.3751
109	1.621	3.074	1.939	1.117	1.833	1.578	1.578	1.368		22.2	8.1725	8.6364	6.8788	8.9671		22.2	7.2866	5.7677	7.4535	6.3013
110	1.59	1.764	1.538	1.321	1.46	1.862	1.862	1.66		22.4	8.7524	8.0192	6.6967	9.6955		22.4	6.9054	5.3077	6.6872	7.3596
111	1.552	1.224	1.509	1.037	1.137	1.581	1.581	1.612		22.6	8.5598	8.0014	6.528	8.2848		22.6	7.8413	5.4178	7.3933	7.0396
112	1.092	0.832	1.313	0.777	0.866	1.141	1.141	1.037		22.8	8.1983	8.94	6.7515	7.9776		22.8	7.1122	6.5549	7.3265	7.6492
113	0.725	0.82	1.211	0.673	0.914	1.2	1.2	0.811		23	8.586	8.6869	6.506	8.7745		23	8.1201	6.1287	6.9311	6.5772
114	0.729	0.758	1.165	0.682	0.845	1.22	1.22	0.828		23.2	8.8461	7.7423	6.3686	8.5148		23.2	7.6224	5.3378	7.6575	6.2352
115	0.709	0.632	1.027	0.639	0.77	1.049	1.049	0.709		23.4	8.5204	8.2788	6.9273	8.8229		23.4	7.2414	6.1602	6.7815	6.8423
116	0.722	0.59	0.811	0.655	0.763	0.997	0.997	0.652		23.6	8.7893	8.4985	6.3919	8.3184		23.6	8.2395	5.8526	6.7707	7.9696
117	0.853	0.744	0.887	0.709	0.862	0.936	0.936	0.692		23.8	9.0167	8.3628	7.1076	8.2132		23.8	8.208	5.8344	6.5973	7.3088
118	0.638	0.614	0.7	0.631	0.758	0.699	0.699	0.558		24	8.5931	7.7457	7.3094	8.8859		24	8.3823	4.8186	7.1821	7.9638
119	0.637	0.51	0.959	0.5	0.678	0.713	0.713	0.599		24.2	9.0385	9.5272	7.2361	8.1408		24.2	8.6859	5.798	5.9411	7.5101
120	0.539	0.493	0.8	0.516	0.625	0.629	0.629	0.521		24.4	7.8602	9.307	7.4212	8.4918		24.4	7.76	4.6072	7.178	8.1446
121	0.551	0.494	0.69	0.526	0.559	0.612	0.612	0.505		24.6	8.6598	9.8082	7.4251	7.9268		24.6	7.4756	5.5329	6.8332	6.8275
122	0.613	0.536	0.66	0.534	0.615	0.666	0.666	0.55		24.8	8.8249	9.8229	7.4986	7.7052		24.8	7.4044	5.6035	6.709	9.2497
123	0.762	0.619	0.707	0.617	0.775	0.755	0.755	0.634		25	8.683	10.1364	7.5324	8.2995		25	8.4113	6.1145	5.7508	7.289
124	0.844	0.66	0.733	0.758	0.915	0.788	0.788	0.629		25.2	8.677	9.4121	7.5757	8.0714		25.2	7.5037	6.3207	7.3067	7.6144
125	0.973	0.818	0.844	0.988	0.982	0.881	0.881	0.852		25.4	8.4072	9.4536	7.4182	7.92		25.4	7.6814	5.588	7.3677	8.0832
126	1.079	0.985	0.999	1.153	1.161	1.047	1.047	0.939		25.6	8.2189	8.9335	7.3462	7.8697		25.6	8.1476	5.6552	7.4174	5.8628
127	1.144	1.091	1.172	1.243	1.289	1.152	1.152	0.981		25.8	9.1481	7.9306	5.8882	8.3759		25.8	7.5	6.2828	6.7176	7.446
128	1.138	1.035	1.131	1.204	1.232	1.099	1.099	0.866		26	8.5752	8.5191	5.9226	8.5408		26	7.6017	5.6088	6.8097	6.9353
129	1.046	0.858	0.921	1.034	1.074	1.009	1.009	0.741		26.2	8.8296	7.6501	7.0375	7.8158		26.2	7.6371	5.7722	7.0138	6.8667
130	0.957	0.76	0.843	0.975	0.999	0.933	0.933	0.743		26.4	9.0853	8.7696	6.7989	8.0149		26.4	7.7532	5.7015	7.3741	5.9607
131	0.863	0.694	0.776	0.774	0.878	0.855	0.855	0.676		26.6	8.6316	7.6917	6.6582	8.4499		26.6	7.6847	5.6204	7.363	7.9465
132	0.751	0.649	0.757	0.622	0.725	0.794	0.794	0.668		26.8	8.8569	8.1061	6.2812	8.725		26.8	8.8598	5.4335	6.744	7.2501
133	0.649	0.608	0.727	0.576	0.558	0.769	0.769	0.608		27	8.0479	7.3132	6.4522	8.1085		27	8.3576	5.4677	6.8367	6.7579
134	0.677	0.603	0.66	0.566	0.552	0.67	0.67	0.53		27.2	7.9669	7.7624	6.0956	8.8717		27.2	7.6828	5.4855	6.592	7.2522
135	0.712	0.63	0.733	0.565	0.624	0.651	0.651	0.541		27.4	8.2625	8.2586	6.2619	7.7508		27.4	8.2899	5.928	6.385	7.2447
136	0.624	0.655	0.758	0.543	0.676	0.645	0.645	0.533		27.6	7.891	7.2432	6.1358	8.3695		27.6	7.5717	5.896	5.7189	6.2155
137	0.734	0.769	0.915	0.634	0.785	0.793	0.793	0.64		27.8	7.1982	7.2327	6.7313	8.2376		27.8	7.922	6.2145	5.9784	7.1475
138	0.973	0.766	0.763	0.622	0.835	0.811	0.811	0.627		28	7.3514	7.7765	6.805	8.4284		28	8.0894	5.816	6.8626	6.8878
139	1.152	0.708	0.727	0.597	0.801	0.827	0.827	0.594		28.2	7.3502	7.117	6.8749	8.4307		28.2	8.3116	5.7752	7.5764	7.9413
140	0.912	0.674	0.702	0.691	0.801	0.804	0.804	0.569		28.4	8.4482	8.4224	7.5812	8.6543		28.4	8.8054	6.9383	8.1141	6.3651
141	0.782	0.55	0.571	0.657	0.698	0.721	0.721	0.488		28.6	8.4875	8.6742	6.2525	7.962		28.6	8.0386	6.3984	6.7932	7.8639
142	0.829	0.568	0.541	0.634	0.719	0.801	0.801	0.521		28.8	8.9574	8.4612	6.5739	8.104		28.8	9.0946	6.4536	7.2795	6.266
143	0.649	0.542	0.51	0.58	0.676	0.787	0.787	0.498		29	8.5554	9.1943	7.3795	8.1692		29	8.1107	6.6297	7.0059	7.4386
144	0.659	0.548	0.502	0.609	0.685	0.811	0.811	0.496		29.2	8.4368	9.627	6.8063	8.6044		29.2	7.1474	5.9193	6.898	7.8191
145	0.728	0.625	0.57	0.753	0.763	0.893	0.893	0.549		29.4	8.3305	9.8955	6.019	8.002		29.4	8.261	5.7564	5.3674	6.6096
146	0.802	0.668	0.653	0.822	0.812	0.929	0.929	0.612		29.6	8.4601	9.5324	6.0754	7.9655		29.6	7.9911	6.4659	5.8971	7.8296
147	0.885	0.888	0.815	1.133	0.932	1.04	1.04	0.725		29.8	7.7773	10.0246	7.4327	8.4771		29.8	8.7559	6.7144	6.9015	8.1338
148	0.981	1.056	0.971	1.377	1.055	1.148	1.148	0.907		30	9.0951	9.1006	6.6138	8.7556		30	8.1824	5.8462	6.3666	7.1894
149	1.145	1.174	1.17	1.748	1.258	1.353	1.353	1.132		30.2	7.6583	9.083	6.0895	8.3737		30.2	7.9545	5.0992	6.4589	7.8343
150	1.16	1.26	1.116	1.407	1.163	1.273	1.273	1.075		30.4	8.8221	8.6316	6.8563	8.4195		30.4	8.7279	5.243	7.0365	7.3782
151	1.031	0.83	0.925	1.202	1.015	1.069	1.069	0.811		30.6	7.7603	9.1127	7.8702	8.1195		30.6	7.7676	4.9226	7.0637	6.9157
152	0.924	0.744	0.8	0.907	0.928	0.966	0.966	0.721		30.8	8.1805	8.9562	7.2685	8.4124		30.8	8.1823	6.4988	6.3279	6.9682
153	0.819	0.67	0.647	0.708	0.791	0.824	0.824	0.607		31	8.2013	9.6493	7.5899	8.1639		31	8.16	6.4706	7.123	6.8114
154	0.759	0.594	0.565	0.655	0.731	0.822	0.822	0.543		31.2	8.8221	9.5074	8.0576	8.2262		31.2	8.5555	5.3024	7.8524	7.1028
155	0.723	0.572	0.521	0.596	0.691	0.796	0.796	0.515		31.4	8.4889	9.1048	8.6596	8.1678		31.4	8.1459	6.7581	7.5052	6.5197
156	0.663	0.576	0.491	0.598	0.659	0.838	0.838	0.462		31.6	8.7172	8.1832	7.2986	8.094		31.6	6.8393	4.8749	7.8822	7.4806
157	0.698	0.606	0.537	0.641	0.74	0.957	0.957	0.476		31.8	7.6339	8.9015	7.3368	8.0589		31.8	7.8816	5.3117	6.6428	7.7993
158	0.902	0.628	0.558	0.73	0.738	1.11	1.11	0.476		32	8.5619	9.6632	7.1766	7.6161		32	7.9279	6.1147	6.8844	9.2053
159	0.949	0.69	0.539	0.814	0.774	1.231	1.231	0.508		32.2	7.9299	9.0268	7.2727	7.9524		32.2	8.3075	6.6608	7.1365	8.4791
160	1.086	0.791	0.619	1.032	0.937	1.545	1.545	0.624		32.4	9.0087	9.9837	7.5735	7.5306		32.4	8.1029	6.3497	7.3365	9.0371
161	1.005	0.811	0.62	1.014	0.881	1.398	1.398	0.594		32.6	8.1712	9.2791	7.1204	7.9382		32.6	7.6873	6.1786	6.5476	8.1851
162	1.054	0.824	0.635	0.91	0.84	1.218	1.218	0.551		32.8	8.2124	9.5997	6.8457	8.8672		32.8	7.6504	6.402	6.9043	9.7565
163	1.379	0.957	0.775	1.166	1.018	1.41	1.41	0.689		33	8.5831	8.4494	7.0432	7.855		33	8.6324	5.2474	6.3521	9.2957
164	1.361	1.098	0.894	1.257	1.188	1.296	1.296	0.787		33.2	8.5514	9.4287	6.3401	7.8517		33.2	6.8774	5.7636	6.6055	9.7503
165	1.269	1.214	0.984	1.205	1.225	1.3	1.3	0.907		33.4	8.4739	9.3329	6.7211	8.2928		33.4	7.7245	4.972	6.9429	9.2188
166	1.319	1.514	1.225	1.449	1.533	1.555	1.555	1.284		33.6	8.4626	9.5343	7.369	8.4638		33.6	8.5709	5.214	7.2561	9.1718
167	1.413	1.386	1.289	1.507	1.476	1.623	1.623	1.376		33.8	8.4391	9.1149	7.717	7.9895		33.8	8.2738	5.8593	6.8301	8.9962
168	1.709	1.676	1.62	1.834	1.769	2.002	2.002	1.881		34	8.0553	8.8978	8.1558	6.9859		34	8.3702	5.5425	7.265	9.071
169	1.458	1.789	1.661	2.089	1.794	2.212	2.212	1.728		34.2	8.5744	8.7294	6.749	7.9814		34.2	8.8151	5.1612	6.8934	9.3072
170	1.513	1.526	1.525	1.924	1.65	1.918	1.918	1.652		34.4	7.8982	9.2604	7.9336	7.9183		34.4	8.4374	5.7836	7.2782	9.0367
171	2.24	1.701	1.998	2.151	1.977	2.27	2.27	2.225		34.6	8.0663	9.3359	7.15	8.207		34.6	8.8882	6.6924	6.5266	8.7572
172	1.602	1.416	1.35	1.786	1.543	1.891	1.891	1.548		34.8	7.9521	9.3706	7.1077	7.9874		34.8	9.0286	5.3322	6.7187	10.0536
173	1.008	1.215	0.864	1.452	1.03	1.455	1.455	0.888		35	8.4617	8.8276	6.2952	7.7274		35	7.7748	5.3933	6.3446	8.9005
174	0.848	1.156	0.712	1.375	0.865	1.343	1.343	0.676		35.2	9.158	8.6554	6.9373	8.4751		35.2	8.5343	5.0808	6.7587	9.365
175	0.798	1.018	0.632	0.97	0.762	1.336	1.336	0.552		35.4	8.2102	8.7489	7.0255	7.3394		35.4	7.2394	4.9651	7.2421	9.4451
176	0.729	0.787	0.589	0.781	0.725	1.077	1.077	0.568		35.6	8.1867	9.2899	6.3194	8.1931		35.6	7.2087	6.1451	6.2875	9.4898
177	0.699	0.839	0.661	0.798	0.746	1.052	1.052	0.646		35.8	8.257	9.6839	6.4331	7.9592		35.8	8.2681	6.541	7.0228	9.1401
178	0.633	0.701	0.602	0.657	0.66	0.841	0.841	0.571		36	7.6646	9.5969	6.5901	7.6684		36	9.243	6.2516	6.4363	9.8208
179	0.67	0.758	0.692	0.602	0.656	0.755	0.755	0.641		36.2	8.3971	9.5512	6.6393	7.2976		36.2	8.1213	5.9409	6.948	9.5372
180	0.672	0.781	0.758	0.618	0.654	0.759	0.759	0.665		36.4	8.6197	9.0728	6.6391	6.9934		36.4	7.7763	5.1533	6.6193	9.6079
181	0.758	0.806	0.859	0.675	0.677	0.775	0.775	0.691		36.6	8.0816	9.8855	6.5919	7.7835		36.6	8.0268	6.3715	6.3426	9.0036
182	0.672	0.759	0.812	0.65	0.614	0.719	0.719	0.651		36.8	8.2146	8.6916	7.0984	7.3848		36.8	7.9218	5.1147	6.3418	9.4244
183	0.677	0.748	0.874	0.639	0.634	0.753	0.753	0.682		37	8.1905	9.1267	7.1134	6.7486		37	8.4635	5.2702	6.6692	8.9532
184	0.71	0.679	0.824	0.681	0.661	0.765	0.765	0.638		37.2	7.811	8.7785	6.9499	7.4507		37.2	9.2748	5.3023	7.1657	8.7472
185	0.802	0.712	0.875	0.773	0.773	0.805	0.805	0.651		37.4	9.0369	8.6804	6.9529	7.5242		37.4	8.6263	5.7886	7.3886	9.357
186	0.898	0.735	0.836	0.834	0.833	0.862	0.862	0.677		37.6	8.4336	9.6056	7.3753	7.4555		37.6	7.765	5.4422	6.6289	9.7599
187	0.975	0.791	0.875	0.942	0.878	0.945	0.945	0.766		37.8	8.2573	8.9108	6.9653	7.4054		37.8	7.4956	5.4759	6.7242	9.3892
188	1.027	0.844	0.871	0.99	0.944	1.037	1.037	0.838		38	7.8907	8.5923	6.6819	7.4216		38	7.4953	5.8495	6.4914	8.7954
189	1.084	0.953	0.941	1.071	1.004	1.192	1.192	1.081		38.2	8.6139	8.4967	6.7876	7.2153		38.2	8.3378	5.2164	7.2123	9.5375
190	1.279	1.202	1.15	1.389	1.353	1.529	1.529	1.47		38.4	8.2359	8.7739	6.0404	7.6194		38.4	8.3318	5.6482	6.2111	8.6592
191	1.346	1.224	1.283	1.442	1.558	1.492	1.492	1.758		38.6	8.5821	9.4753	6.9468	7.2347		38.6	7.4399	6.3821	6.8764	8.7982
192	1.053	0.908	0.986	1.005	1.218	1.166	1.166	1.293		38.8	7.7171	9.4998	7.6401	7.3523		38.8	7.8855	6.4764	6.2071	9.4114
193	1.005	0.867	0.931	0.937	0.991	1.033	1.033	1.058		39	8.5049	9.3602	6.3823	7.8532		39	9.3426	5.707	6.1402	8.2188
194	1.006	0.86	0.934	0.944	0.907	0.97	0.97	0.905		39.2	8.1083	9.6647	6.7773	7.1659		39.2	8.9492	6.4517	6.6586	8.6615
195	1.024	0.897	0.984	1.002	0.898	0.954	0.954	0.875		39.4	8.3588	8.7803	6.581	7.508		39.4	8.4046	5.8684	6.9001	8.7006
196	1.121	1.024	1.148	1.13	1.024	1.055	1.055	1.022		39.6	8.0772	9.2557	6.1836	7.9443		39.6	7.9302	5.475	5.8668	8.8079
197	1.131	1.02	1.247	1.131	1.022	1.117	1.117	1.012		39.8	8.6382	8.1502	7.507	7.234		39.8	9.5482	5.2445	6.5676	7.7309
198	0.919	0.863	1.134	0.958	0.894	0.924	0.924	0.827		40	8.8142	9.3824	6.5382	6.9967		40	9.3883	5.485	6.2594	7.7698
199	0.891	0.972	1.155	0.942	0.923	0.998	0.998	0.905		40.2	8.4192	9.1248	6.549	7.9517		40.2	9.4282	5.9869	6.3341	11.1655
200	0.847	0.971	1.146	0.774	0.834	0.975	0.975	0.903		40.4	8.3356	8.8756	6.5111	7.9037		40.4	8.8792	5.3403	6.8057	8.0264
201	0.923	0.969	1.22	0.809	0.914	1.163	1.163	0.938		40.6	7.678	8.6026	6.2064	8.0074		40.6	8.0913	5.0746	7.1064	8.5905
202	0.999	0.988	1.183	0.761	0.981	1.187	1.187	0.816		40.8	8.1398	9.3408	5.9762	8.3357		40.8	9.4893	6.5357	7.098	9.1344
203	0.935	1.12	1.356	0.81	1.257	1.399	1.399	0.838		41	9.3211	8.956	7.3502	7.3305		41	9.6391	5.4017	7.6975	9.0705
204	0.781	1.047	1.429	0.787	1.195	1.42	1.42	0.876		41.2	8.4794	10.0395	7.3417	7.5783		41.2	8.741	5.9003	7.7345	8.0218
205	0.682	0.951	1.408	0.866	1.225	1.582	1.582	1.177		41.4	7.9702	9.7195	7.1341	7.5663		41.4	8.7154	6.682	7.3783	7.4871
206	0.659	0.834	1.386	0.875	1.053	1.459	1.459	1.21		41.6	7.0747	9.362	6.7895	7.3326		41.6	8.0638	5.7923	7.7194	9.1372
207	0.634	0.657	1.307	1.031	1.238	1.503	1.503	1.185		41.8	7.6511	8.658	6.5432	7.559		41.8	8.586	5.2725	6.3902	7.3794
208	0.728	0.906	1.526	1.473	1.357	1.783	1.783	1.344		42	7.3267	8.6383	6.2211	7.9679		42	8.7146	5.5232	6.6815	6.6891
209	0.924	1.373	2.058	2.223	1.598	2.249	2.249	1.61		42.2	6.936	9.6939	7.1087	7.7731		42.2	7.7212	5.635	7.1306	7.0882
210	1.262	2.094	2.53	2.8	2.297	2.963	2.963	2.11		42.4	6.7136	9.2957	6.327	8.1223		42.4	9.2772	5.402	6.6285	6.3097
211	1.555	2.553	3.23	4.145	2.671	3.305	3.305	2.348		42.6	6.7667	9.5123	7.0775	8.3428		42.6	8.5846	6.3033	6.8397	6.672
212	1.523	2.467	3.222	4.292	2.79	2.841	2.841	2.352		42.8	7.2727	9.2861	6.2509	7.8494		42.8	7.8064	6.6569	6.4475	5.8685
213	1.655	2.255	3.172	4.02	2.652	2.973	2.973	2.385		43	7.617	9.4638	7.4305	7.2319		43	9.8552	6.9743	7.6142	5.8628
214	1.64	2.428	4.873	4.397	3.216	3.544	3.544	2.821		43.2	7.3005	9.1648	6.619	8.0817		43.2	8.786	5.4993	6.8454	7.0285
215	1.451	2.04	5.182	4.151	3.166	3.262	3.262	3.256		43.4	6.9856	9.749	6.4441	6.9356		43.4	8.2658	5.6809	6.7587	7.3305
216	1.08	2.046	3.525	3.756	3.248	3.176	3.176	3.43		43.6	6.9275	9.5704	6.6822	7.3354		43.6	8.313	6.0592	6.7749	7.2864
217	0.969	1.386	2.893	3.804	2.934	3.435	3.435	2.793		43.8	7.5014	9.242	7.1563	8.0319		43.8	8.9861	5.905	7.3981	6.671
218	1.244	1.597	2.513	3.996	2.236	3.35	3.35	2.348		44	7.8919	9.1738	6.7828	7.2541		44	8.6983	5.9137	6.6304	10.5153
219	1.698	1.637	2.75	4.586	3.164	3.324	3.324	2.196		44.2	7.6575	9.6255	7.1207	7.5436		44.2	8.9981	6.457	7.0497	9.1342
220	1.907	1.839	2.694	4.618	2.37	2.974	2.974	1.945		44.4	6.9916	9.1031	7.7664	7.3888		44.4	7.4968	6.672	7.1048	7.5471
221	1.7	1.719	2.531	3.844	1.965	3.655	3.655	2.216		44.6	6.9665	9.3974	7.2632	7.5869		44.6	7.7142	6.3232	7.1626	6.9909
222	1.257	1.654	2.207	3.983	2.477	5.111	5.111	2.592		44.8	6.9428	9.9661	6.9674	7.7145		44.8	8.479	6.6258	7.1079	8.8784
223	1.785	2.131	2.223	3.822	2.624	4.804	4.804	2.719		45	7.9223	9.6036	6.798	8.0588		45	8.6925	6.3375	6.8922	7.6504
224	2.579	2.229	3.187	3.942	2.88	3.524	3.524	2.433		45.2	7.3316	9.7643	7.2357	7.4026		45.2	7.5857	7.0399	6.7727	8.6387
225	2.058	1.934	2.561	3.277	1.815	2.611	2.611	2.21		45.4	6.7728	9.7369	7.2465	7.4286		45.4	8.5144	6.8858	6.4763	8.0778
226	1.497	1.559	1.796	1.981	1.341	2.197	2.197	1.605		45.6	7.0913	9.5241	7.2982	6.9325		45.6	8.2246	6.0753	6.7198	6.4963
227	1.342	1.554	1.63	1.93	1.387	1.997	1.997	1.371		45.8	7.1847	8.8212	7.1426	7.5738		45.8	8.5652	6.0604	6.1422	6.2897
228	1.384	1.611	1.705	1.689	1.312	1.739	1.739	1.468		46	7.058	9.314	7.1472	7.6081		46	8.5074	7.5447	6.9818	9.2973
229	0.893	1.18	1.142	1.088	0.947	1.514	1.514	1.005		46.2	7.6048	8.7686	6.9535	7.357		46.2	8.1923	6.4183	6.078	6.6303
230	0.821	1.243	1.057	1.049	0.851	1.471	1.471	0.932		46.4	7.8068	8.6164	7.2153	7.6346		46.4	8.4934	6.1036	7.1529	8.9745
231	0.755	1.124	1.056	1.076	0.832	1.433	1.433	0.908		46.6	7.6334	9.2714	7.2052	6.8871		46.6	9.0403	7.3128	6.4652	9.5158
232	0.64	0.879	1.01	0.895	0.735	1.265	1.265	0.8		46.8	6.9973	9.3182	6.9308	7.5312		46.8	8.6801	6.4264	6.6829	6.8839
233	0.585	0.727	0.826	0.709	0.66	1.11	1.11	0.684		47	7.2236	8.9304	6.545	8.1499		47	8.149	6.1636	6.2469	6.5738
234	0.554	0.714	0.797	0.698	0.655	1.043	1.043	0.637		47.2	7.0129	8.6001	6.7114	7.5613		47.2	8.109	6.9833	6.7006	8.627
235	0.502	0.73	0.851	0.693	0.697	0.916	0.916	0.61		47.4	7.2938	8.7475	6.8626	7.4878		47.4	8.4933	6.1472	7.1345	6.8281
236	0.462	0.677	0.789	0.611	0.676	0.848	0.848	0.569		47.6	7.3488	8.7889	7.0268	7.31		47.6	8.0857	6.7804	7.2584	7.4579
237	0.474	0.655	0.7	0.538	0.622	0.776	0.776	0.524		47.8	7.3406	7.5894	6.9883	7.3944		47.8	8.1843	6.1041	7.5963	7.9376
238	0.483	0.699	0.797	0.593	0.684	0.714	0.714	0.55		48	7.2421	7.9255	6.364	7.2066		48	8.33	6.3141	6.9345	7.8885
239	0.452	0.735	0.881	0.65	0.766	0.682	0.682	0.566		48.2	8.1817	7.7694	6.9505	7.9318		48.2	8.4162	6.5158	7.18	8.224
240	0.459	0.751	0.816	0.61	0.758	0.654	0.654	0.534		48.4	8.4109	7.7536	6.9878	7.8097		48.4	8.6578	6.6177	7.418	8.1793
241	0.52	0.775	0.874	0.629	0.767	0.64	0.64	0.567		48.6	7.4106	7.8536	6.7226	7.691		48.6	8.349	6.2679	6.9639	6.5739
242	0.581	0.791	0.991	0.727	0.83	0.684	0.684	0.64		48.8	6.4754	7.6635	6.3274	7.932		48.8	8.7518	5.8341	6.124	7.887
243	0.607	0.795	1.007	0.761	0.889	0.736	0.736	0.655		49	8.478	7.8156	6.3225	7.5483		49	9.2146	6.5669	6.8885	7.303
244	0.665	0.894	1.146	0.767	0.95	0.762	0.762	0.643		49.2	7.6164	7.554	5.6212	7.7766		49.2	8.2671	5.4368	6.8882	8.7989
245	0.942	1.052	1.68	0.977	1.174	1.096	1.096	0.949		49.4	7.6868	7.9578	6.4171	7.6109		49.4	8.4885	5.7646	7.6299	7.8351
246	1.253	1.291	2.554	1.306	1.548	1.323	1.323	1.198		49.6	7.2443	7.5175	7.297	8.0772		49.6	9.1078	6.033	7.7509	7.7289
247	1.033	0.965	1.732	1.094	1.458	1.226	1.226	0.99		49.8	8.0616	7.8393	6.577	7.8675		49.8	7.641	5.0282	7.7137	7.5155
248	1.044	0.913	1.319	1.086	1.654	1.553	1.553	0.951		50	7.6495	7.3358	6.7369	8.3534		50	8.7059	5.8031	7.0082	7.9872
249	0.865	0.798	1.27	1.015	1.437	1.39	1.39	0.809		50.2	7.7358	7.0922	6.5254	8.168		50.2	9.1417	4.6951	8.845	7.8151
250	0.719	0.747	1.169	0.907	1.198	1.147	1.147	0.7		50.4	7.3306	7.7528	6.1159	7.472		50.4	9.4254	4.6581	8.2064	9.0257
251	0.595	0.697	1.102	0.782	0.974	0.978	0.978	0.702		50.6	7.6726	8.1538	6.5725	7.3975		50.6	8.9379	5.2493	9.0563	9.287
252	0.556	0.62	1	0.638	0.874	0.751	0.751	0.615		50.8	8.6263	8.3078	6.852	7.7719		50.8	8.4777	4.9083	9.2112	7.7753
253	0.53	0.624	0.797	0.606	0.809	0.683	0.683	0.583		51	8.1751	7.9815	6.2075	7.8855		51	7.9866	6.2795	8.5202	8.457
254	0.545	0.704	0.834	0.716	0.743	0.706	0.706	0.669		51.2	8.1362	7.7509	6.2664	7.8456		51.2	8.7875	4.9954	9.3642	7.6844
255	0.603	0.756	0.731	0.672	0.737	0.743	0.743	0.655		51.4	8.6195	8.6071	6.9741	8.4114		51.4	8.7464	5.8619	7.8866	9.0574
256	0.75	0.956	0.913	1.208	0.886	0.968	0.968	0.965		51.6	8.35	8.1155	4.9006	8.2053		51.6	8.6257	4.3672	8.4663	7.9594
257	0.834	0.96	0.896	1.125	0.88	1.188	1.188	1.174		51.8	6.4709	8.3906	6.1891	7.5095		51.8	8.521	5.1656	9.6137	8.324
258	0.912	0.872	0.715	1.288	0.868	1.087	1.087	1.154		52	7.674	7.6926	6.4699	8.0279		52	8.2895	4.8334	10.6964	8.7881
259	0.717	1.263	0.706	1.41	0.76	1.136	1.136	1.311		52.2	7.1353	8.34	6.5166	7.8124		52.2	8.5733	5.2334	9.1285	8.8135
260	0.717	0.974	0.632	0.857	0.666	0.926	0.926	0.846		52.4	7.1082	8.1526	6.8481	7.3025		52.4	7.6501	4.9945	9.1717	8.6255
261	0.691	0.926	0.661	0.908	0.71	0.783	0.783	1.292		52.6	7.7188	7.9169	7.1025	8.0421		52.6	8.6485	5.6075	9.6304	10.2352
262	0.659	0.871	0.599	0.78	0.688	0.799	0.799	0.693		52.8	8.6886	7.5672	6.145	7.4787		52.8	8.8573	5.0095	8.486	8.4281
263	0.668	0.808	0.633	0.751	0.636	0.815	0.815	0.635		53	8.3844	7.5807	6.5933	7.5871		53	9.3232	5.2975	8.647	8.4147
264	0.621	0.758	0.672	0.635	0.631	0.735	0.735	0.644		53.2	8.4139	8.1636	6.4886	7.2223		53.2	8.4649	4.7808	8.8055	8.2083
265	0.627	0.886	0.701	0.603	0.702	0.721	0.721	0.641		53.4	8.4223	7.8463	6.4977	7.2305		53.4	8.0272	6.5489	10.4031	8.5954
266	0.705	0.958	0.757	0.684	0.75	0.796	0.796	0.721		53.6	8.57	8.1607	6.1261	8.179		53.6	8.9458	5.505	8.3593	9.6009
267	0.708	0.871	0.821	0.632	0.73	0.771	0.771	0.713		53.8	9.1291	8.3003	6.667	8.1249		53.8	8.0314	6.3313	11.035	8.6543
268	0.725	0.993	0.918	0.663	0.804	0.747	0.747	0.723		54	8.7331	7.6725	6.3028	7.8103		54	9.4092	7.7426	10.7871	7.9095
269	0.843	1.27	1.007	0.856	0.946	0.904	0.904	0.882		54.2	7.7838	6.4859	6.4875	7.7833		54.2	9.3179	5.404	9.3291	8.4721
270	0.975	1.239	1.183	1.047	1.054	1.059	1.059	1.119		54.4	8.2033	7.99	6.6252	8.0296		54.4	8.7676	6.188	7.3898	9.1485
271	0.961	1.121	1.374	0.924	1.025	0.993	0.993	0.924		54.6	8.2805	7.914	6.6486	7.8883		54.6	8.4732	6.5892	7.6525	8.324
272	1.187	1.555	1.464	1.134	1.227	1.193	1.193	1.069		54.8	8.3604	6.4634	7.0495	7.9746		54.8	9.1208	5.6967	7.8244	8.2108
273	1.692	2.126	1.98	1.536	1.745	1.766	1.766	1.62		55	8.0576	7.4787	6.3566	7.5085		55	9.4726	5.6733	7.7772	7.9173
274	1.81	2.157	2.348	1.543	2.01	1.899	1.899	1.671		55.2	9.3033	6.6484	6.0487	8.1926		55.2	9.4416	6.5384	6.8545	8.1441
275	2.034	2.353	2.564	1.823	1.965	2.061	2.061	1.916		55.4	8.9609	7.0949	5.9504	7.3		55.4	10.0632	7.1629	8.8119	10.1301
276	2.238	2.447	3.197	2.06	2.12	2.3	2.3	2.119		55.6	8.1618	6.8777	6.8714	7.3221		55.6	8.5537	6.4253	7.7598	7.4671
277	1.772	1.887	2.692	1.682	1.729	1.842	1.842	1.63		55.8	8.6866	8.4202	6.6704	7.4902		55.8	9.5187	5.9909	7.3487	7.5427
278	1.666	1.928	2.281	1.777	1.601	1.948	1.948	1.648		56	7.649	8.0601	7.2942	7.6805		56	8.2573	7.2691	7.219	6.6134
279	1.154	1.284	1.467	1.394	1.14	1.371	1.371	1.149		56.2	8.6539	8.2156	6.1434	7.9416		56.2	8.8681	6.0179	7.4685	8.8068
280	0.878	1.353	1.276	1.174	1	1.064	1.064	0.842		56.4	8.4776	8.1398	5.6214	7.6052		56.4	8.9293	6.7542	7.1152	8.4437
281	0.677	1.185	0.912	0.918	0.908	0.826	0.826	0.683		56.6	8.2312	8.0844	6.7544	7.6479		56.6	9.1317	4.7427	6.709	9.0399
282	0.629	0.988	0.826	0.838	0.899	0.784	0.784	0.652		56.8	8.1002	7.5522	6.2104	8.0295		56.8	9.0215	6.7234	6.9235	8.1187
283	0.592	1.025	0.732	0.66	0.805	0.754	0.754	0.581		57	8.5239	7.3526	5.9108	7.5814		57	9.2211	7.2516	6.6488	8.4782
284	0.523	0.673	0.731	0.605	0.799	0.692	0.692	0.551		57.2	7.6409	8.2147	6.0974	8.0693		57.2	8.1881	6.9453	7.4085	8.1119
285	0.527	0.76	0.713	0.888	0.757	0.725	0.725	0.59		57.4	9.52	7.31	6.1644	7.555		57.4	9.0647	5.3505	6.863	8.2537
286	0.62	0.795	0.8	0.831	0.759	0.783	0.783	0.681		57.6	8.7671	7.2294	6.0498	7.783		57.6	8.6513	6.5124	7.7876	7.8066
287	0.782	0.906	1.066	0.927	0.925	0.955	0.955	0.734		57.8	8.1949	7.5055	6.2267	7.7107		57.8	9.4123	6.2593	7.9908	8.3616
288	0.961	1.186	1.392	1.162	1.219	1.151	1.151	1.02		58	7.9319	8.9386	6.1471	7.7856		58	8.7549	5.4886	7.3179	8.1328
289	1.122	1.958	1.388	1.426	1.894	1.795	1.795	1.469		58.2	8.356	8.3829	5.8926	7.577		58.2	9.1808	4.8827	7.1602	8.4454
290	1.192	2.072	1.577	1.847	1.86	1.507	1.507	1.238		58.4	7.7611	7.8468	6.6329	7.7749		58.4	8.8227	5.3379	7.4373	8.033
291	0.979	1.952	1.109	1.604	1.47	1.247	1.247	0.957		58.6	7.3057	6.6501	6.5066	7.7797		58.6	8.5437	5.4435	7.5999	7.1846
292	0.968	1.998	1.082	1.841	1.452	1.222	1.222	0.953		58.8	7.5471	7.1894	6.4255	7.5083		58.8	8.0584	5.2147	8.3938	9.1833
293	0.894	1.596	0.912	1.777	1.289	1.123	1.123	0.949		59	8.1376	6.9382	6.6268	7.8233		59	8.5031	5.5669	8.1774	8.3527
294	0.717	1.279	0.881	1.385	1.069	0.923	0.923	0.819		59.2	8.7054	7.3089	6.1479	7.4846		59.2	10.0648	6.005	7.9218	8.0979
295	0.756	1.384	0.927	1.395	1.086	0.97	0.97	0.806		59.4	8.8978	7.2206	6.8373	7.7784		59.4	10.3036	4.5282	10.1826	8.9818
296	0.745	1.374	0.812	1.563	1.068	1.074	1.074	0.817		59.6	8.0879	7.5417	6.5375	7.6589		59.6	9.8804	6.0389	8.7891	7.3248
297	0.664	1.107	0.711	1.463	0.811	0.975	0.975	0.712		59.8	8.1379	7.5907	6.0313	7.8912		59.8	10.2178	5.9574	9.5655	8.4506
298	0.71	1.012	0.789	1.268	0.88	0.907	0.907	0.743		60	8.8549	6.8843	5.9186	7.0501		60	9.4638	5.6014	8.3915	9.8107
299	0.79	1.153	0.801	1.369	0.947	1.012	1.012	0.812		60.2	8.5164	6.1861	6.2282	7.0927		60.2	8.832	5.2277	8.875	7.7055
300	0.781	1.278	0.71	1.509	0.823	1.054	1.054	0.718		60.4	8.1316	8.1121	6.2653	7.9128		60.4	9.2957	4.8269	9.6456	9.9414
301	0.79	1.197	0.747	1.462	0.859	1.023	1.023	0.71		60.6	8.6299	7.7677	6.1596	7.2467		60.6	9.2736	4.9575	7.5762	7.7638
302	0.862	1.253	0.834	1.434	0.967	1.11	1.11	0.848		60.8	8.4324	8.1299	6.1393	7.6756		60.8	9.1473	5.198	8.8412	9.3754
303	0.926	1.534	0.84	1.522	0.925	1.186	1.186	0.854		61	8.7821	7.7367	6.1098	7.8847		61	9.1457	4.4848	8.6112	9.2214
304	0.965	1.724	0.879	1.532	0.946	1.144	1.144	0.821		61.2	8.3433	7.8465	6.1691	7.6784		61.2	9.6749	6.7011	8.6802	8.1038
305	0.957	1.592	0.949	1.558	1.042	1.125	1.125	0.857		61.4	8.4207	8.4522	6.4973	7.5321		61.4	9.7001	6.5602	8.2059	7.3781
306	0.882	1.506	0.883	1.729	0.963	0.984	0.984	0.741		61.6	7.8949	7.9316	6.0424	7.8262		61.6	8.8885	5.1888	8.487	7.5455
307	0.792	1.445	0.848	1.829	0.93	0.889	0.889	0.671		61.8	7.7254	7.8523	6.4308	7.5259		61.8	7.3237	4.9506	7.7197	8.3445
308	0.766	1.231	0.829	1.839	0.93	0.939	0.939	0.658		62	7.1041	8.2572	5.9635	7.9132		62	7.5127	6.4985	7.0727	7.9374
309	0.693	0.977	0.926	0.921	0.948	0.91	0.91	0.617		62.2	8.0337	8.0427	6.3419	7.5812		62.2	8.3116	6.1606	8.5048	6.2491
310	0.742	0.848	0.928	0.925	0.921	0.868	0.868	0.693		62.4	6.683	8.3275	6.1358	7.8443		62.4	8.0019	5.3164	7.4039	10.2723
311	0.752	0.8	0.846	1.077	0.876	0.832	0.832	0.685		62.6	7.2496	7.5647	6.6679	7.4681		62.6	7.8582	5.1669	6.5606	8.2497
312	0.919	0.869	1.003	1.155	1.008	1.135	1.135	0.899		62.8	7.6477	7.7028	6.2651	7.7993		62.8	8.4398	5.386	8.147	8.2003
313	0.951	0.872	1.072	1.156	1	1.39	1.39	0.94		63	7.1735	7.8629	6.0007	7.5399		63	8.7996	5.3642	7.4674	8.8105
314	1.187	0.973	1.199	1.278	1.137	1.56	1.56	1.066		63.2	7.712	8.1021	6.0386	7.3126		63.2	7.7264	5.2812	9.2028	7.5406
315	1.286	1.087	1.378	1.279	1.257	1.398	1.398	1.153		63.4	6.9077	7.8472	6.9315	6.825		63.4	8.319	7.0135	10.0477	5.9651
316	1.447	1.14	1.634	1.464	1.419	1.447	1.447	1.345		63.6	7.5358	7.5596	6.8596	7.6599		63.6	7.4272	6.6297	8.558	6.4757
317	1.381	0.891	1.173	1.477	1.292	1.452	1.452	1.23		63.8	7.3907	7.6027	6.6898	7.512		63.8	8.6769	6.7595	8.0736	7.2104
318	1.154	0.817	0.963	1.264	1.087	1.283	1.283	1.031		64	6.5359	7.7867	6.664	7.6922		64	9.2045	5.6156	7.7758	8.9017
319	1.161	0.903	1.074	1.307	1.237	1.249	1.249	0.896		64.2	7.2415	8.1423	7.2141	7.012		64.2	8.8841	6.3769	10.7195	7.9641
320	1.339	1.029	1.097	1.636	1.375	1.482	1.482	1.045		64.4	6.8142	7.8237	8.1448	7.393		64.4	8.1522	6.7443	7.895	7.6927
321	1.189	0.919	0.866	1.598	1.144	1.243	1.243	0.911		64.6	6.4312	7.8862	6.278	7.1552		64.6	9.0437	6.8011	8.5668	8.4495
322	1.074	1.104	0.708	1.196	1.179	1.04	1.04	0.743		64.8	8.3567	7.4319	6.3065	6.846		64.8	9.8642	6.2885	8.0905	8.3818
323	1.054	1.132	0.669	1.133	1.077	1.043	1.043	0.808		65	7.1394	7.7629	6.7292	7.2354		65	8.5429	7.0921	8.3156	8.2943
324	0.932	0.798	0.594	1.252	0.968	1.022	1.022	0.674		65.2	7.2738	7.6049	5.9924	7.3924		65.2	8.3304	6.2407	8.4024	8.1535
325	0.878	0.566	0.552	1.214	0.8	1.009	1.009	0.597		65.4	6.6911	8.0682	6.3221	7.4987		65.4	9.8704	5.0433	8.3786	7.4268
326	0.937	0.616	0.534	1.195	0.738	0.958	0.958	0.647		65.6	7.8744	8.0151	6.5558	7.2633		65.6	9.9262	5.1221	7.6237	7.7138
327	0.979	0.592	0.555	1.296	0.905	1.073	1.073	0.669		65.8	8.1069	7.8207	6.0042	7.3164		65.8	8.3808	5.0938	8.3769	7.7846
328	0.863	0.539	0.557	1.196	0.868	1.117	1.117	0.63		66	7.0568	7.2279	6.7158	7.2729		66	9.7918	5.3297	9.1735	8.2335
329	0.811	0.583	0.55	1.179	0.829	0.999	0.999	0.641		66.2	8.0244	8.0811	5.9721	7.5091		66.2	8.996	6.4533	8.5773	6.5397
330	1.062	0.661	0.539	1.145	0.807	1.047	1.047	0.615		66.4	7.8677	7.6681	6.3683	7.2567		66.4	8.8938	5.8182	8.3156	9.8315
331	1.098	0.865	0.614	0.961	0.8	0.941	0.941	0.682		66.6	7.9168	8.4739	5.6172	7.1413		66.6	9.3104	5.2705	10.9802	8.1752
332	1.07	0.942	0.645	0.868	0.728	0.928	0.928	0.709		66.8	8.1259	9.4324	5.6681	6.8465		66.8	8.2961	5.9986	9.1868	8.019
333	0.966	0.9	0.634	0.908	0.692	0.871	0.871	0.708		67	7.0913	9.6631	6.216	6.8886		67	7.9498	4.6142	9.8692	7.7332
334	1.076	0.9	0.741	0.926	0.761	0.922	0.922	0.803		67.2	7.46	9.2209	6.4134	7.3853		67.2	8.7193	5.1234	7.6771	8.66
335	0.969	0.87	0.741	0.952	0.803	0.962	0.962	0.847		67.4	7.464	9.7478	5.8483	7.2785		67.4	8.4593	4.8362	8.1201	7.8613
336	0.883	0.716	0.648	0.841	0.721	0.836	0.836	0.809		67.6	7.6221	9.4146	6.1431	8.2631		67.6	8.9675	6.4589	10.7622	7.7747
337	1.186	0.658	0.678	0.738	0.775	0.783	0.783	0.81		67.8	7.6109	9.7369	6.3584	7.3823		67.8	9.029	4.6831	9.0032	7.5888
338	1.082	0.705	0.786	0.786	0.916	0.939	0.939	0.978		68	7.9917	9.0211	6.5408	6.7795		68	7.9541	6.0182	8.9626	7.717
339	1.392	0.724	0.772	0.842	0.988	0.985	0.985	1.067		68.2	8.2286	9.6911	5.4713	7.1622		68.2	8.86	4.7698	9.4201	7.379
340	0.921	0.602	0.656	0.714	0.767	0.878	0.878	0.8		68.4	7.0306	9.5215	6.6223	7.6913		68.4	9.2486	4.865	8.508	7.2394
341	0.802	0.629	0.69	0.742	0.754	0.899	0.899	0.785		68.6	7.3133	9.9114	5.9142	7.2846		68.6	9.6084	5.4967	8.9051	6.3934
342	0.787	0.634	0.729	0.797	0.73	0.799	0.799	0.737		68.8	6.9656	7.143	6.3127	7.4302		68.8	8.5822	5.2251	7.391	6.3026
343	0.753	0.585	0.708	0.738	0.7	0.765	0.765	0.702		69	7.4185	7.9032	6.6859	6.6515		69	8.0287	5.5755	7.74	7.5275
344	0.742	0.536	0.709	0.709	0.732	0.75	0.75	0.685		69.2	7.8792	7.4552	6.1761	7.0788		69.2	8.3056	4.4899	8.5377	7.6029
345	0.762	0.558	0.75	0.832	0.789	0.721	0.721	0.672		69.4	7.2984	7.9479	6.8705	7.5825		69.4	7.95	3.9248	8.0863	7.6953
346	0.713	0.534	0.728	0.851	0.825	0.689	0.689	0.623		69.6	6.7988	7.4041	6.7394	7.3914		69.6	7.467	4.8821	8.8766	8.6738
347	0.673	0.527	0.813	0.803	0.846	0.706	0.706	0.657		69.8	6.3547	7.8369	6.1013	7.3718		69.8	7.3884	5.4046	8.7275	7.6444
348	0.807	0.595	0.909	0.936	0.987	0.932	0.932	0.768		70	7.0119	7.3397	6.0863	7.4269		70	7.5747	4.9829	7.1047	8.2177
349	0.794	0.675	0.788	1.067	0.996	0.978	0.978	0.786		70.2	7.4252	7.107	5.797	7.8396		70.2	8.0773	5.4779	8.2052	7.6875
350	0.736	0.819	0.806	1.024	0.973	0.975	0.975	0.848		70.4	7.3637	7.4271	6.5723	7.6831		70.4	7.7946	5.8173	7.0397	7.8121
351	0.964	0.958	1.033	1.173	1.124	1.412	1.412	1.348		70.6	8.3214	7.7591	6.3808	7.6157		70.6	7.4992	5.9499	7.5696	8.239
352	1.002	1.298	1.155	1.458	1.255	1.491	1.491	1.305		70.8	7.3253	7.9024	5.986	7.1958		70.8	8.2247	4.9871	8.8622	8.4815
353	0.932	2.134	1.126	1.23	1.266	1.402	1.402	1.217		71	7.5717	7.5269	5.8141	7.2329		71	8.1423	6.7734	9.469	6.3603
354	0.888	2.16	1.073	1.117	1.14	1.222	1.222	1.011		71.2	7.6405	8.7639	6.234	6.4179		71.2	7.9706	6.6618	8.4088	7.7554
355	0.879	1.695	1.231	1.303	1.144	1.156	1.156	0.912		71.4	7.1289	8.0204	6.3152	7.5951		71.4	8.6283	6.1316	8.902	7.6714
356	0.782	0.92	1.08	0.946	1.088	1.014	1.014	0.869		71.6	7.5565	7.6225	6.2431	6.9609		71.6	8.854	5.9518	9.3033	7.3644
357	0.653	0.638	0.973	0.731	0.985	0.921	0.921	0.749		71.8	7.3773	8.0114	6.4042	6.598		71.8	7.714	5.6356	8.831	8.2235
358	0.602	0.588	0.979	0.593	0.973	0.762	0.762	0.711		72	8.1243	7.3781	6.4839	7.7411		72	8.7018	7.0667	8.9072	8.3339
359	0.57	0.568	0.915	0.585	0.897	0.72	0.72	0.614		72.2	7.0938	8.0346	6.0721	7.3972		72.2	7.7198	6.9427	8.6835	7.8008
360	0.525	0.603	0.785	0.568	0.781	0.649	0.649	0.572		72.4	6.7322	7.4927	6.2554	7.4036		72.4	7.4818	5.8524	9.194	7.5565
361	0.643	0.791	0.736	0.633	0.731	0.804	0.804	0.735		72.6	6.7375	6.9161	6.1197	7.4862		72.6	7.6839	6.6296	7.543	7.797
362	0.663	0.876	0.783	0.672	0.792	0.912	0.912	0.733		72.8	6.9022	6.9923	6.707	7.2302		72.8	6.8545	6.8193	8.5011	10.6041
363	0.731	0.875	0.923	0.784	1.17	0.914	0.914	0.764		73	7.4396	8.877	7.1867	8.0456		73	8.0587	7.4122	7.9265	8.8043
364	0.726	0.869	1.209	1.019	1.713	1.052	1.052	0.794		73.2	7.4336	6.6761	6.5991	7.2222		73.2	8.5515	6.9087	7.7395	8.4279
365	0.695	0.739	1.146	1.121	1.405	0.964	0.964	0.723		73.4	8.1902	7.2015	6.9147	7.21		73.4	8.6947	6.56	7.7384	7.4527
366	0.732	1.052	0.964	1.245	1.105	0.878	0.878	0.695		73.6	7.6705	6.3957	6.6265	7.2495		73.6	8.5776	8.166	7.7565	7.3217
367	0.778	1.304	1.108	1.102	1.056	1.297	1.297	0.755		73.8	7.615	7.7408	6.635	7.8849		73.8	7.6226	7.5975	7.2416	7.3959
368	0.685	1.235	1.089	1.179	1.097	1.389	1.389	0.736		74	8.0889	7.3396	6.207	7.6918		74	8.2068	7.5458	8.3841	7.1606
369	1.03	1.495	1.188	1.708	1.226	1.135	1.135	0.835		74.2	8.3883	7.5272	7.4492	7.1356		74.2	8.6236	9.1832	7.9438	7.5711
370	1.261	1.479	1.216	1.925	1.125	1.126	1.126	0.937		74.4	7.2091	7.9991	6.7617	7.9691		74.4	7.6734	8.2651	7.5851	10.8962
371	1.271	1.864	1.154	2.399	1.126	1.2	1.2	0.978		74.6	7.647	8.0791	6.25	7.8956		74.6	8.3582	8.1401	8.2418	8.619
372	1.398	1.744	1.282	2.636	1.113	1.37	1.37	1.11		74.8	6.9867	7.3969	6.6666	7.2744		74.8	7.9669	8.5676	9.1196	8.0762
373	1.729	1.925	1.588	2.47	1.504	1.65	1.65	1.47		75	7.1599	7.2513	6.6021	7.6854		75	8.0318	6.2351	9.5207	7.0401
374	1.739	1.915	1.694	2.266	1.518	1.824	1.824	1.482		75.2	6.6193	8.2703	6.2565	7.2507		75.2	7.2233	6.7376	8.4327	7.2094
375	1.635	1.543	2.061	2.467	1.535	1.871	1.871	1.258		75.4	6.6397	7.0888	6.5371	7.8184		75.4	7.2246	5.7466	8.1311	7.691
376	2.075	1.859	2.416	2.938	1.776	2.201	2.201	1.551		75.6	6.8841	6.6767	6.8561	6.9592		75.6	7.9393	7.2512	9.7096	7.3623
377	2.253	2.371	3.086	3.44	1.9	3.026	3.026	1.69		75.8	7.0684	7.0756	6.6269	7.4343		75.8	7.8749	6.5468	7.8264	7.6496
378	1.996	2.532	3.196	3.316	1.881	3.11	3.11	1.523		76	7.0657	7.8281	6.8727	7.1153		76	8.3633	6.8859	10.0324	7.3734
379	2.036	3.322	3.228	4.34	2.136	4.127	4.127	1.647		76.2	7.1463	7.6221	6.9592	7.6075		76.2	7.7653	8.0586	9.3	7.2763
380	1.616	3.116	3.073	4.558	1.878	3.948	3.948	1.365		76.4	6.955	8.4058	6.0169	7.3877		76.4	8.0755	7.5513	9.4702	8.7008
381	1.481	3.269	3.235	5.589	1.795	3.988	3.988	1.219		76.6	7.5515	8.1403	7.2798	7.2103		76.6	8.1031	7.4628	8.4441	8.2974
382	1.544	3.259	2.927	3.752	1.635	4.664	4.664	1.145		76.8	7.0442	7.824	7.0582	7.6117		76.8	7.7617	6.8033	7.7948	8.6982
383	1.663	2.807	2.641	2.175	1.486	4.927	4.927	1.081		77	7.2063	7.3679	6.9541	8.1343		77	8.4562	7.9542	7.9803	7.5982
384	1.488	2.363	2.529	1.878	1.274	4.888	4.888	0.974		77.2	7.2394	7.5757	6.9847	7.2532		77.2	7.5632	7.5126	8.5173	8.7261
385	1.165	2.255	2.164	1.543	1.129	3.486	3.486	0.892		77.4	7.7784	7.6066	6.7922	8.2306		77.4	9.2987	6.9918	7.4967	8.5942
386	1.229	2.178	1.896	1.867	1.171	2.628	2.628	0.911		77.6	6.832	7.7687	6.9901	7.0677		77.6	7.702	7.8779	7.9074	7.502
387	1.168	1.885	1.929	2.002	1.097	2.474	2.474	0.928		77.8	6.8898	7.4711	6.0905	7.5978		77.8	7.8495	8.0281	9.0611	7.4615
388	1.051	1.571	1.677	1.619	0.931	2.145	2.145	0.879		78	7.1878	8.2108	6.1839	7.6613		78	8.0839	7.305	8.5206	7.1412
389	1.067	1.801	1.294	1.808	1.026	1.546	1.546	0.897		78.2	7.3648	7.2732	6.3901	7.9494		78.2	8.8223	7.9551	8.4059	7.0313
390	1.241	1.595	1.43	1.938	1.149	1.353	1.353	0.934		78.4	6.9654	8.7827	6.6179	7.7107		78.4	8.4528	7.7328	8.2867	8.4766
391	1.135	1.257	1.731	1.335	0.994	1.287	1.287	0.939		78.6	7.6886	7.0611	5.7597	7.5506		78.6	8.5233	6.3711	8.5387	8.2075
392	1.013	1.305	1.617	1.311	0.84	1.328	1.328	0.908		78.8	7.7373	7.4433	6.321	7.3487		78.8	8.0499	6.599	7.6995	7.648
393	1.524	1.288	1.577	1.307	0.891	1.614	1.614	1.024		79	7.7129	7.0974	6.1627	7.3708		79	8.8875	6.7689	7.3899	7.0936
394	1.496	1.123	1.757	0.991	0.985	1.686	1.686	0.938		79.2	7.3304	7.7043	6.2405	6.9634		79.2	8.3716	6.5566	7.9091	7.1424
395	1.494	0.977	1.552	0.879	0.922	1.283	1.283	0.818		79.4	7.559	7.691	6.5355	7.6756		79.4	9.4122	6.4716	9.7401	7.0356
396	1.437	0.962	1.646	0.877	0.932	1.386	1.386	0.712		79.6	8.2636	7.7357	6.5843	7.5084		79.6	9.0532	6.5336	7.3885	6.2297
397	1.162	1.198	1.681	0.883	1.184	1.572	1.572	1.038		79.8	7.7175	6.8902	6.6484	8.0036		79.8	8.9828	6.729	7.9445	7.8684
398	1.107	1.04	0.959	0.813	1.113	1.129	1.129	0.866		80	8.3735	8.2655	6.2613	8.1607		80	9.8692	7.0563	7.4958	8.2075
399	0.982	1.016	0.975	0.864	1.14	1.055	1.055	1.028		80.2	7.1998	7.244	7.2224	8.0313		80.2	10.8237	6.4931	8.4609	6.8329
400	0.987	1.013	0.835	0.876	1.101	0.999	0.999	0.904		80.4	6.9494	6.9498	6.2023	7.0909		80.4	10.4578	5.9317	9.8051	6.1427
401	0.904	0.75	0.753	0.784	1.085	0.993	0.993	0.908		80.6	6.8997	7.1234	6.5466	7.2392		80.6	10.5799	6.2926	9.3009	7.2606
402	0.943	0.722	1.167	0.782	0.973	0.845	0.845	0.818		80.8	8.21	6.5552	7.0456	7.5145		80.8	9.4711	6.0837	9.1868	9.0076
403	0.894	0.826	1.983	0.768	0.884	0.927	0.927	0.781		81	7.0022	7.1911	6.1995	7.6604		81	10.3427	5.9966	8.0256	6.979
404	0.746	0.571	0.885	0.724	0.749	0.813	0.813	0.651		81.2	6.7452	8.4067	6.0008	7.8476		81.2	10.8718	5.9966	8.8751	7.1951
405	0.786	0.671	0.764	0.728	0.753	0.818	0.818	0.678		81.4	7.4605	7.6274	6.9968	7.5913		81.4	9.5523	6.0677	7.3849	7.3913
406	0.956	0.555	0.771	0.702	0.759	0.805	0.805	0.668		81.6	6.5152	7.4746	6.8989	7.3787		81.6	9.9945	6.3292	7.0305	7.4399
407	0.803	0.523	0.895	0.769	0.811	0.706	0.706	0.625		81.8	7.1228	7.2414	6.1391	7.3942		81.8	9.482	6.1432	7.6773	7.3816
408	0.902	0.641	1.037	0.894	0.891	0.791	0.791	0.712		82	7.0533	7.6715	6.8637	7.9459		82	9.405	5.966	8.1096	7.6302
409	0.975	0.618	0.815	0.892	0.946	0.835	0.835	0.624		82.2	6.6602	7.7713	7.2648	7.9347		82.2	9.5512	6.3511	8.7766	6.8252
410	0.858	0.592	0.933	0.896	0.908	0.798	0.798	0.66		82.4	7.8164	7.4298	6.3884	7.2609		82.4	10.6301	5.8747	9.7153	7.8298
411	0.905	0.639	1.204	0.903	0.928	0.927	0.927	0.775		82.6	7.9609	6.3557	6.7685	7.6452		82.6	8.8334	6.0242	9.3644	8.3256
412	0.746	0.576	1.188	0.77	0.894	0.798	0.798	0.673		82.8	7.6714	6.5365	5.988	7.0803		82.8	9.3003	6.2285	7.2397	8.8343
413	0.652	0.567	1.037	0.616	0.93	0.732	0.732	0.744		83	7.4515	6.3952	6.5185	7.4619		83	9.0565	6.7256	7.229	8.6261
414	0.698	0.678	0.924	0.558	0.943	0.815	0.815	0.693		83.2	6.3987	6.4516	6.4757	7.6587		83.2	9.554	7.4276	8.6005	7.2217
415	0.61	0.599	0.846	0.53	0.877	0.729	0.729	0.654		83.4	7.5146	6.5933	6.1468	8.1648		83.4	9.0069	7.4014	7.4641	6.5869
416	0.621	0.649	0.781	0.57	0.78	0.675	0.675	0.622		83.6	7.6845	6.9009	6.2098	7.6667		83.6	9.3802	7.5479	7.0463	5.8731
417	0.529	0.741	0.742	0.575	0.66	0.645	0.645	0.582		83.8	6.6197	6.2171	7.0718	7.5489		83.8	9.2209	6.6028	8.1169	6.8124
418	0.503	0.83	0.949	0.615	0.685	0.742	0.742	0.61		84	7.8932	6.82	6.2582	7.751		84	9.5485	6.624	7.5234	7.8784
419	0.481	0.754	1.138	0.648	0.777	0.781	0.781	0.623		84.2	8.4156	6.8857	6.5582	7.5162		84.2	9.5012	6.7198	7.8662	7.1435
420	0.478	0.931	1.066	0.603	0.979	0.868	0.868	0.626		84.4	7.3464	7.1899	6.7069	7.5135		84.4	9.7863	7.3066	7.1439	6.6513
421	0.523	0.843	1.317	0.817	0.943	1.591	1.591	0.912		84.6	7.7363	7.4747	6.37	7.1269		84.6	9.6164	7.077	6.9391	7.2081
422	0.523	0.678	1.149	0.736	0.771	1.266	1.266	0.767		84.8	6.9342	7.5375	6.5237	7.4562		84.8	10.5992	6.6764	7.4795	7.3948
423	0.493	0.649	0.93	0.632	0.657	1.089	1.089	0.628		85	6.1844	7.4635	5.8695	7.8133		85	9.8643	6.7876	8.9956	7.528
424	0.555	0.747	1.012	0.7	0.748	1.216	1.216	0.704		85.2	6.1429	7.1715	6.7355	7.5389		85.2	8.6702	7.1774	9.5625	7.3659
425	0.687	0.964	1.222	0.827	0.953	1.444	1.444	0.88		85.4	6.8646	6.5676	5.8116	7.7793		85.4	9.4887	6.8847	8.6135	7.8689
426	0.644	0.885	1.117	0.857	0.915	1.411	1.411	0.862		85.6	7.1191	6.5211	6.1143	7.1164		85.6	9.0638	7.1679	8.8461	5.8603
427	0.783	0.942	1.001	0.865	0.912	1.44	1.44	0.814		85.8	7.0377	7.7837	6.764	7.4432		85.8	9.2859	6.7667	8.7277	7.0707
428	0.982	1.227	1.211	0.896	1.049	1.683	1.683	0.942		86	7.0014	7.023	5.386	7.8437		86	8.9893	6.2313	7.8765	7.1519
429	1.041	1.263	1.32	0.926	1.066	1.614	1.614	1.014		86.2	7.6949	7.8959	6.6225	7.3606		86.2	10.6991	6.4883	7.7076	6.6442
430	1.182	1.301	1.261	0.935	1.092	1.694	1.694	1.056		86.4	8.8975	6.7283	6.5333	8.0747		86.4	12.1144	5.9589	7.8788	7.003
431	1.56	1.45	1.391	1.184	1.337	1.857	1.857	1.175		86.6	8.039	6.8251	7.4097	7.7331		86.6	8.8957	6.9337	7.3185	8.8531
432	1.736	1.559	1.706	1.385	1.543	2.174	2.174	1.289		86.8	8.3003	6.8473	6.1793	7.802		86.8	10.9878	6.1637	8.1699	7.2463
433	1.884	1.724	1.594	1.418	1.442	2.162	2.162	1.483		87	7.1421	7.8834	6.4336	7.5254		87	10.5169	5.6669	7.5986	8.3594
434	1.706	1.863	1.438	1.211	1.289	2.001	2.001	1.311		87.2	7.1144	7.1628	6.4927	7.974		87.2	9.5209	7.0602	7.3804	7.4218
435	1.656	1.56	1.675	1.152	1.413	2.377	2.377	1.199		87.4	7.7071	7.5762	6.4133	7.1916		87.4	10.3183	6.4217	7.6447	6.2156
436	1.838	1.497	1.521	1.28	1.293	2.591	2.591	1.214		87.6	8.7123	7.566	6.0442	7.59		87.6	10.3258	6.2692	7.6913	6.7685
437	2.184	1.649	1.627	1.995	1.463	3.045	3.045	1.78		87.8	6.6778	7.0795	6.1542	8.0634		87.8	8.9882	6.2138	8.4311	7.1065
438	2.199	1.769	1.704	2.558	1.432	3.052	3.052	2.262		88	7.0854	7.9347	5.8486	7.318		88	8.8985	6.8589	7.8965	7.9486
439	2.097	2.062	1.777	2.977	1.591	2.983	2.983	2.172		88.2	8.3046	6.9358	6.539	7.2947		88.2	10.2721	6.1041	7.9415	7.4443
440	2.166	2.351	1.739	3.156	1.677	2.888	2.888	2.058		88.4	7.065	6.5056	6.3492	7.6837		88.4	9.3909	5.0127	7.8546	6.9494
441	1.95	1.907	1.301	2.508	1.214	2.117	2.117	1.524		88.6	6.4649	7.4868	6.2444	7.6718		88.6	8.7979	6.0444	8.5225	7.4414
442	1.502	1.645	1.031	2.396	1.098	1.813	1.813	1.447		88.8	6.2737	7.0463	6.4244	7.8511		88.8	8.7202	5.664	9.3726	7.2918
443	1.207	1.423	0.863	1.979	0.886	1.456	1.456	1.114		89	6.4062	7.7892	6.5689	7.3086		89	8.9452	5.5682	9.1751	7.5653
444	1.246	1.55	0.884	1.815	0.833	1.42	1.42	1.047		89.2	6.8587	6.897	5.9554	7.4687		89.2	8.8482	6.4873	9.4328	7.8674
445	1.171	1.547	0.824	1.566	0.883	1.313	1.313	0.95		89.4	8.1823	6.9282	6.3304	7.5555		89.4	9.7859	7.5949	8.6528	7.9126
446	0.97	1.305	0.781	1.304	0.792	1.376	1.376	0.918		89.6	6.3096	6.7249	6.2437	8.0484		89.6	8.8955	6.8729	9.5447	7.8948
447	1.035	1.392	0.802	1.144	0.794	1.447	1.447	0.986		89.8	6.602	7.1669	5.9323	7.4581		89.8	8.5868	7.2453	9.2137	6.6113
448	1.187	1.653	0.898	1.291	0.954	1.542	1.542	0.965		90	6.2771	7.6666	6.3943	7.6382		90	9.1811	5.3443	7.5611	7.5361
449	1.007	1.525	0.846	1.181	0.875	1.921	1.921	1.001		90.2	5.8686	7.1738	7.1856	7.3462		90.2	9.3043	5.9811	7.6049	7.3627
450	1.047	1.546	0.944	1.191	0.974	1.772	1.772	1.205		90.4	7.051	7.4913	6.4837	8.3261		90.4	9.2338	5.1941	7.1163	6.6999
451	1.391	1.901	1.192	1.453	1.296	2.298	2.298	1.303		90.6	6.0812	7.2811	7.6321	7.6127		90.6	8.004	5.7554	8.9523	6.3401
452	1.592	2.257	1.311	1.805	1.484	2.435	2.435	2.206		90.8	6.1229	6.8245	7.1423	7.333		90.8	8.8858	6.3869	7.4242	8.1574
453	1.541	2.081	1.507	1.857	1.443	2.402	2.402	2.79		91	6.4253	6.5131	6.2969	7.5881		91	8.5614	6.1338	8.039	7.9291
454	1.573	1.985	1.291	1.8	1.42	2.218	2.218	1.887		91.2	6.3405	7.8692	6.0117	7.5203		91.2	9.1753	5.4598	7.596	6.9574
455	1.143	1.554	0.967	1.527	1.18	2.006	2.006	1.796		91.4	7.09	7.2758	6.1828	7.6501		91.4	8.7063	5.4031	8.7562	7.8093
456	1.143	1.437	0.899	1.37	1.17	1.757	1.757	1.351		91.6	7.1039	6.9324	5.9921	7.7927		91.6	8.3776	6.0349	7.7806	9.2304
457	1.28	1.808	0.964	1.478	1.33	1.597	1.597	1.25		91.8	7.3647	6.997	6.8658	7.5081		91.8	7.914	7.266	7.599	7.9321
458	1.208	1.96	1.015	1.529	1.304	1.813	1.813	1.426		92	7.2683	6.7601	6.2979	7.852		92	9.1522	8.8297	10.3414	7.2601
459	1.264	2.617	1.046	1.542	1.459	1.845	1.845	1.524		92.2	6.8255	7.045	6.1057	7.5155		92.2	8.8146	6.8207	7.2134	7.0126
460	1.149	2.493	0.846	1.554	1.221	1.4	1.4	1.398		92.4	6.8182	6.6765	6.996	7.5302		92.4	8.9884	9.473	7.1535	7.8197
461	1.066	2.481	0.823	1.536	0.911	1.668	1.668	1.497		92.6	6.9466	7.1824	6.1059	7.5345		92.6	9.6065	5.8642	7.7265	6.6756
462	1.208	3.466	1.076	1.635	1.094	2.596	2.596	1.643		92.8	6.2038	7.3371	6.7641	7.5005		92.8	8.5485	5.5736	8.9512	7.1674
463	1.297	2.858	1.045	1.627	1.219	2.111	2.111	1.497		93	6.1944	6.6242	6.0512	7.6642		93	8.5838	6.2808	7.2523	7.5246
464	1.316	2.532	1.173	1.76	1.488	2.272	2.272	1.604		93.2	5.6412	7.3122	7.0727	7.6851		93.2	8.1601	5.9007	7.7166	6.7234
465	1.545	2.076	1.328	2.008	1.747	2.282	2.282	1.676		93.4	6.4538	7.723	6.6328	7.909		93.4	8.4998	5.6136	7.8594	9.4481
466	1.67	2.325	1.418	2.016	2.051	2.357	2.357	1.95		93.6	6.4456	9.2567	7.3645	8.0261		93.6	8.8231	5.3127	8.4293	7.4307
467	1.471	2.513	1.396	2.1	2.131	1.969	1.969	1.936		93.8	6.4741	8.0241	6.8201	7.8198		93.8	8.3571	6.3265	8.0658	7.4349
468	1.376	2.398	1.442	2.255	2.277	1.46	1.46	2.043		94	7.0906	7.5997	6.3719	7.1386		94	8.9358	6.4548	7.8813	6.4987
469	1.384	2.931	1.253	1.506	2.633	1.558	1.558	2.198		94.2	6.8301	8.4841	7.4526	7.8106		94.2	8.9814	6.3711	8.0924	6.5915
470	1.114	2.017	1.293	1.496	3.318	2.134	2.134	3.122		94.4	6.5635	9.2712	6.2371	7.2616		94.4	10.1819	6.3633	7.7712	6.4901
471	1.081	1.608	1.496	1.165	3.365	1.648	1.648	3.031		94.6	6.4425	9.2316	6.1472	7.6935		94.6	8.2912	6.3378	9.1445	6.6122
472	1.136	1.443	1.763	1.395	4.496	1.927	1.927	2.346		94.8	6.1866	8.4826	6.7862	7.9221		94.8	9.6546	6.3259	11.0427	7.0238
473	1.485	1.673	2.068	1.802	4.788	2.683	2.683	2.107		95	6.1841	8.6205	6.8657	7.9749		95	9.5127	7.4978	7.126	7.4112
474	1.977	2.04	2.967	2.106	3.594	3.629	3.629	2.391		95.2	7.7634	8.4082	7.0196	7.2548		95.2	9.1062	7.3963	8.2563	7.761
475	1.884	1.65	2.738	2.258	2.864	3.644	3.644	2.14		95.4	7.0098	8.9055	6.4494	7.379		95.4	9.2281	8.026	9.8448	7.406
476	2.08	1.524	3.04	1.568	3.073	3.796	3.796	2.225		95.6	7.9154	8.9192	6.5462	7.1891		95.6	9.2985	6.2241	8.4489	6.8557
477	1.809	1.764	2.624	1.357	2.517	3.327	3.327	1.794		95.8	7.8362	8.8553	6.685	7.668		95.8	9.0478	7.6368	8.194	8.1278
478	1.704	1.684	2.244	1.282	1.84	3.172	3.172	1.467		96	7.5403	8.9401	6.3324	8.0973		96	8.6209	8.0728	8.1802	7.5578
479	1.397	1.307	2.353	1.003	1.411	2.766	2.766	1.098		96.2	7.3665	7.1585	6.2762	7.4298		96.2	8.7574	7.282	8.0431	7.7997
480	1.339	1.159	2.8	1.135	1.588	1.834	1.834	1.059		96.4	7.0636	8.6847	6.4232	8.0478		96.4	8.5313	6.2494	8.2126	6.7122
481	1.446	1.369	2.767	1.269	1.587	1.964	1.964	1.064		96.6	7.8582	8.4839	6.5055	7.22		96.6	10.2916	7.6492	8.3583	7.1785
482	1.382	1.465	2.768	1.14	1.401	1.919	1.919	0.996		96.8	7.3307	9.6374	6.7414	7.3607		96.8	8.8701	6.8398	8.5915	6.7931
483	1.221	1.135	2.555	1.017	1.307	1.687	1.687	0.968		97	8.9342	8.1155	5.9439	8.1418		97	9.2215	7.9264	7.7214	8.0458
484	1.331	1.216	2.358	1.204	1.415	1.761	1.761	1.109		97.2	8.2617	8.458	6.2067	7.0081		97.2	8.9618	7.3357	8.8069	7.8791
485	1.574	1.376	2.439	1.343	1.448	1.988	1.988	1.097		97.4	8.7992	7.8969	6.2147	7.3193		97.4	9.8897	7.0126	8.0621	8.3585
486	1.509	1.239	2.129	1.179	1.285	1.779	1.779	1.081		97.6	7.9373	8.4095	6.1621	7.6582		97.6	8.8237	7.0174	7.8051	6.8571
487	1.458	1.205	1.381	1.143	1.166	1.659	1.659	1.218		97.8	7.7829	8.8522	7.1807	7.8603		97.8	9.6961	7.1293	8.3749	8.3904
488	1.796	1.468	1.544	1.478	1.393	2.142	2.142	1.516		98	7.7987	8.9993	7.0942	7.203		98	8.9516	7.0478	8.6447	7.8567
489	2.108	1.605	1.882	1.575	1.505	2.287	2.287	1.606		98.2	8.4839	8.0727	6.4417	7.0455		98.2	9.0435	7.321	7.2978	7.7555
490	1.896	1.537	1.671	1.394	1.319	1.948	1.948	1.393		98.4	7.6604	9.3169	6.6657	7.518		98.4	9.3731	7.5635	7.1191	8.9785
491	1.737	1.535	1.378	1.388	1.269	1.953	1.953	1.423		98.6	8.001	8.4836	7.095	7.4703		98.6	8.6944	7.8468	8.3684	7.6837
492	1.96	1.877	1.538	1.772	1.516	2.206	2.206	1.747		98.8	7.9196	8.1606	6.7428	6.9357		98.8	8.331	7.7948	8.5605	9.1179
493	2.169	2.139	1.751	2.277	1.777	2.412	2.412	2.117		99	7.4554	8.3292	6.3616	7.1278		99	8.2827	7.8596	8.3747	9.2397
494	2.25	2.174	1.872	2.523	1.823	2.518	2.518	2.198		99.2	8.0243	8.2501	6.378	6.7694		99.2	8.7255	7.0582	8.5971	8.311
495	1.977	1.865	1.567	2.219	1.489	2.15	2.15	1.789		99.4	7.7388	8.294	6.1685	7.6545		99.4	10.0257	8.5116	7.7237	7.8495
496	1.881	1.857	1.457	1.9	1.468	1.875	1.875	1.78		99.6	8.5942	8.7553	6.9255	6.9427		99.6	9.6168	6.2093	9.9342	8.3575
497	2.151	2.121	1.692	2.333	1.76	2.179	2.179	1.998		99.8	7.7475	8.2536	6.1675	7.5374		99.8	9.4909	9.2666	8.6203	7.3537
498	2.039	1.974	1.468	2.372	1.595	2.222	2.222	1.537		100	6.9158	8.2527	7.402	7.441		100	8.6877	8.6878	8.4903	7.5864
499	1.873	1.825	1.136	2.301	1.352	1.935	1.935	1.257		100.2	8.3451	8.3658	6.5642	7.7768		100.2	9.7055	7.536	9.4832	7.3192
500	2.118	2.167	1.273	2.576	1.576	2.299	2.299	1.341		100.4	7.5482	9.4539	6.3695	7.2357		100.4	9.179	8.3792	8.5579	7.9017
501	2.368	2.395	1.331	2.405	1.68	2.623	2.623	1.366		100.6	7.047	9.0924	6.665	7.5806		100.6	8.4489	8.6671	8.3356	7.1527
502	2.126	2.124	1.123	2.028	1.37	2.341	2.341	1.094		100.8	7.0624	9.1713	7.1141	7.0885		100.8	9.6033	8.9973	8.8803	7.5315
503	1.865	1.944	1.054	2.24	1.298	2.114	2.114	0.991		101	6.576	7.8235	6.8305	7.1855		101	8.3969	7.4914	7.7416	7.4668
504	2.181	2.16	1.225	3.441	1.564	2.445	2.445	1.054		101.2	6.4418	9.3	6.3224	7.5173		101.2	8.4931	9.0384	8.5633	7.5919
505	2.321	1.915	1.235	3.542	1.575	2.235	2.235	0.998		101.4	6.7736	9.294	6.4971	7.3857		101.4	8.9596	6.3563	8.2228	7.3751
506	1.832	1.61	1.116	3.037	1.345	1.856	1.856	1.045		101.6	7.7048	7.9003	7.0103	7.8575		101.6	8.8557	5.5081	10.533	7.4894
507	1.511	1.573	1.099	2.383	1.28	1.666	1.666	1.164		101.8	7.4102	8.7875	7.2994	7.3724		101.8	9.5793	5.9697	8.9454	8.3871
508	1.393	1.501	1.086	2.29	1.194	1.444	1.444	1.237		102	7.1388	8.9604	6.5644	7.9523		102	8.8669	7.2914	9.217	7.3141
509	1.458	1.59	1.271	1.884	1.343	1.454	1.454	1.436		102.2	6.6712	8.5751	6.741	6.9306		102.2	8.3938	7.1342	9.1772	8.0923
510	1.254	1.323	1.056	1.335	1.146	1.223	1.223	1.161		102.4	6.6056	9.0049	6.9152	8.0745		102.4	8.8909	6.259	8.9324	7.6253
511	1.185	1.187	0.964	1.022	1.049	1.237	1.237	1.048		102.6	6.8649	8.8723	7.0324	7.4101		102.6	8.6607	7.2296	7.7807	7.7322
512	1.061	1.044	0.872	0.878	0.962	1.02	1.02	0.918		102.8	7.4186	9.3487	6.8842	7.9233		102.8	8.7026	6.1567	7.8678	7.5533
513	1.063	1.092	0.823	0.943	0.891	1.001	1.001	0.894		103	7.0231	8.2381	6.8179	7.8713		103	8.8372	6.8298	9.2773	8.0176
514	1.113	1.096	0.73	0.889	0.842	1.119	1.119	0.851		103.2	6.8373	8.4446	6.2628	6.9191		103.2	8.4334	5.6426	9.5459	8.1831
515	1.127	1.013	0.698	0.816	0.815	1.065	1.065	0.785		103.4	6.3971	9.3743	7.1536	7.5589		103.4	8.727	7.686	9.8615	6.9481
516	1.048	0.928	0.637	0.818	0.715	0.975	0.975	0.7		103.6	6.9241	8.692	6.3663	7.9456		103.6	8.0168	6.0775	8.4682	8.3967
517	1.155	0.977	0.625	0.876	0.724	1.198	1.198	0.707		103.8	6.8088	8.9004	5.9973	7.342		103.8	8.5933	5.8991	10.2737	7.7205
518	1.351	1.006	0.661	0.94	0.828	1.324	1.324	0.756		104	7.1132	8.9371	6.5451	7.2955		104	8.5846	7.9013	7.8423	7.1146
519	1.306	0.984	0.654	0.964	0.828	1.145	1.145	0.711		104.2	6.2469	8.3521	7.1632	7.2255		104.2	8.6641	7.321	7.9247	7.6178
520	1.269	0.926	0.62	1.009	0.741	1.209	1.209	0.648		104.4	6.6095	8.7078	5.8704	7.4888		104.4	8.768	7.385	9.5512	7.5578
521	1.516	1.072	0.75	1.178	0.829	1.512	1.512	0.748		104.6	7.2576	8.6042	6.8923	7.5904		104.6	8.647	7.2853	9.4242	7.8883
522	1.543	1.1	0.855	1.182	0.945	1.512	1.512	0.837		104.8	5.9923	7.5858	7.3954	7.8356		104.8	9.1379	7.0687	9.2103	9.9401
523	1.282	1.08	0.738	1.135	0.929	1.39	1.39	0.737		105	6.4031	8.0706	6.0544	7.4322		105	8.4071	7.7561	8.9205	6.7235
524	1.409	1.107	0.667	1.147	0.787	1.423	1.423	0.683		105.2	6.8915	8.3915	6.6009	7.1979		105.2	9.0529	7.2551	8.5797	8.2777
525	1.687	1.535	0.766	1.529	0.839	1.859	1.859	0.736		105.4	6.6511	8.6392	6.8811	7.8333		105.4	8.4059	7.3357	10.9409	7.5169
526	1.99	1.729	0.859	1.561	0.88	1.703	1.703	0.788		105.6	6.4309	8.2376	6.4011	7.6381		105.6	9.2885	8.158	9.6996	7.7853
527	1.732	1.669	0.736	1.411	0.75	1.493	1.493	0.674		105.8	6.2279	9.0868	6.704	7.744		105.8	8.5803	6.5819	10.5838	8.5604
528	1.352	1.612	0.739	1.104	0.791	1.661	1.661	0.716		106	6.7439	8.8102	6.8329	7.65		106	7.7102	6.6563	8.9307	8.6251
529	1.479	1.614	0.748	1.204	0.88	1.758	1.758	0.74		106.2	6.2837	8.7727	6.1288	7.2309		106.2	8.872	7.0019	8.6414	7.9165
530	1.946	1.759	1.022	1.116	1.038	1.652	1.652	1.156		106.4	6.8785	8.5266	7.2205	6.8586		106.4	9.4322	6.4337	9.2511	7.9595
531	1.844	1.926	0.97	1.37	1.444	1.674	1.674	0.908		106.6	7.3019	9.9488	6.1356	7.1282		106.6	9.2449	5.9418	8.9947	7.2565
532	1.936	2.463	1.289	1.503	1.275	2.411	2.411	1.026		106.8	6.0988	8.0186	7.4833	7.1671		106.8	8.2319	6.4325	8.3521	7.5014
533	2.246	2.557	1.259	1.5	1.331	2.765	2.765	1.006		107	6.7646	9.0234	6.028	7.7261		107	8.4595	6.4902	8.1212	9.9137
534	1.774	3.2	1.426	2.846	2.47	3.838	3.838	0.985		107.2	7.58	9.7232	6.6267	7.7555		107.2	9.7063	6.3453	9.196	9.5056
535	2.545	3.151	1.543	3.447	3.007	4.829	4.829	1.004		107.4	7.824	9.7142	7.8965	6.7941		107.4	9.7379	6.1116	7.9627	10.1571
536	3.441	3.435	1.749	4.726	3.699	6.062	6.062	1.193		107.6	7.8312	8.2026	6.7548	6.3997		107.6	9.4359	6.0317	8.174	8.847
537	4.12	4.663	2.039	5.538	4.558	6.801	6.801	1.545		107.8	8.617	9.3675	6.7746	7.3058		107.8	9.7398	5.7169	8.2607	8.6609
538	4.519	4.939	2.189	6.78	5.644	7.207	7.207	1.721		108	8.3185	8.9187	6.3078	6.8937		108	9.2139	7.2672	8.9046	7.1103
539	3.843	5.834	2.072	5.796	5.107	5.882	5.882	1.493		108.2	8.1194	8.7809	6.2804	6.8048		108.2	8.4804	5.8365	10.0031	7.0998
540	4.075	5.878	2.227	4.819	5.012	6.371	6.371	1.65		108.4	8.2254	9.2393	6.8224	7.312		108.4	9.4044	6.3956	8.5576	7.7569
541	4.672	5.871	2.539	4.72	4.502	7.101	7.101	2.127		108.6	8.79	8.0223	5.2441	7.4231		108.6	8.9398	6.2618	7.204	7.1752
542	4.883	4.913	2.69	4.362	4.784	6.284	6.284	2.124		108.8	8.2699	9.5699	5.7948	7.2362		108.8	9.8685	6.6191	8.858	9.8712
543	4.675	4.656	2.847	3.389	4.551	6.076	6.076	2.01		109	9.1181	9.2116	6.3335	8.0867		109	8.7003	7.121	7.5685	10.0432
544	5.664	4.185	3.349	2.535	3.33	6.624	6.624	2.071		109.2	8.1795	8.3996	7.0255	7.9242		109.2	8.6671	5.6295	9.6282	7.9001
545	6.551	3.883	3.698	2.097	2.963	7.187	7.187	2.174		109.4	8.5628	9.6943	6.801	7.4639		109.4	10.2907	6.0936	9.2283	10.0082
546	6.6	3.646	3.815	1.978	3.287	7.789	7.789	2.117		109.6	8.4267	9.3325	6.4572	7.8214		109.6	8.1475	5.9425	8.2174	7.6993
547	4.592	3.839	3.615	2.178	3.309	6.486	6.486	1.888		109.8	7.5589	8.9136	6.427	7.1289		109.8	8.7803	6.7576	8.0966	9.6899
548	4.086	4.107	3.152	1.997	3.713	5.78	5.78	1.736		110	8.0093	9.6305	6.4625	7.8399		110	8.6977	6.5483	11.3044	6.2601
549	4.47	3.783	2.887	1.878	3.479	7.247	7.247	1.575		110.2	8.5868	8.5905	7.1196	7.9233		110.2	9.1065	6.8805	8.9677	7.0781
550	3.647	4.003	3.183	2.037	3.228	8.514	8.514	2.044		110.4	8.1568	8.902	7.1073	7.1466		110.4	8.4868	6.0018	8.843	7.7111
551	3.468	4.385	4.186	2.174	2.77	8.065	8.065	1.45		110.6	9.0646	8.2273	6.3205	7.3746		110.6	8.8634	6.1456	8.5057	10.2966
552	3.574	3.922	3.948	2.164	2.664	9.189	9.189	1.156		110.8	9.2287	9.3039	5.6601	7.2708		110.8	9.2071	6.035	9.293	7.0604
553	3.333	3.8	3.825	2.153	2.402	9.759	9.759	1.487		111	8.2381	9.36	6.1783	7.1587		111	9.0466	4.9007	8.4615	8.7629
554	2.894	4.496	4.293	2.474	1.97	8.322	8.322	1.81		111.2	8.8279	9.6424	6.4199	7.2735		111.2	9.303	5.7999	9.2794	7.2607
555	3.204	4.963	6.054	2.568	1.72	7.549	7.549	1.585		111.4	7.9832	8.8303	5.8885	7.3233		111.4	8.4051	5.7208	9.0348	8.6474
556	4.448	5.235	7.679	2.991	1.654	8.638	8.638	1.644		111.6	8.1621	9.6469	6.7671	7.855		111.6	8.304	5.1342	8.4685	8.9677
557	4.018	5.504	9.145	3.329	2.118	7.686	7.686	1.74		111.8	7.5574	8.7073	6.7803	7.2023		111.8	8.4568	6.987	10.2353	9.4772
558	5.072	6.273	10.514	4.182	3.012	7.331	7.331	2.023		112	8.49	9.4985	7.1167	7.4314		112	8.0302	4.6943	7.9394	8.6654
559	5.389	7.606	11.732	5.562	4.395	8.048	8.048	3.666		112.2	8.4759	9.0221	6.4295	7.2537		112.2	9.1186	6.1883	7.6347	8.474
										112.4	7.7283	9.8399	6.8615	6.6421		112.4	7.8692	5.3225	8.9379	7.1027
										112.6	8.2167	9.7338	6.4571	7.0647		112.6	8.936	5.9456	9.0797	7.2824
										112.8	8.7714	8.6895	7.5949	7.7482		112.8	8.9084	6.048	9.0296	7.0194
										113	7.7939	9.1328	6.7603	7.544		113	8.4596	6.7987	9.0458	6.7097
										113.2	7.6258	8.9494	6.609	7.5948		113.2	8.0953	6.0694	8.6546	8.9639
										113.4	7.4117	8.4475	6.7587	8.0781		113.4	8.5492	5.7786	8.6586	7.0778
										113.6	7.6649	8.5371	6.7088	7.9098		113.6	8.8954	5.6448	8.0029	7.6771
										113.8	6.9031	9.1259	6.5471	7.6594		113.8	8.0989	6.0478	7.6642	6.4025
										114	6.9388	9.7605	6.2457	7.7342		114	8.5705	5.5645	8.4981	8.7165
										114.2	7.3494	9.213	7.067	7.7178		114.2	8.9745	5.3248	8.2045	7.9906
										114.4	7.9698	9.7546	6.4071	8.2025		114.4	9.3152	5.7032	7.7124	8.1964
										114.6	7.1095	8.8291	7.0565	7.1935		114.6	8.7889	5.4253	8.495	7.3643
										114.8	7.3419	9.469	6.5059	7.4652		114.8	8.8097	4.6878	8.4583	8.9163
										115	7.0717	9.1927	6.9843	7.4748		115	9.0433	6.1623	7.8554	7.9794
										115.2	8.0336	9.3296	6.8146	7.8346		115.2	8.3347	6.3476	7.3341	7.5014
										115.4	7.2274	9.3259	6.7534	7.5591		115.4	8.1648	5.4687	8.0197	10.0618
										115.6	7.6846	9.2448	6.5333	6.9927		115.6	9.3889	6.0075	8.1367	7.9922
										115.8	7.6019	9.6043	6.7828	6.982		115.8	9.1718	5.2804	8.4567	6.9806
										116	7.6308	9.6435	6.7273	8.3209		116	9.1337	5.117	7.1879	8.0815
										116.2	8.7929	9.1841	6.8091	7.3842		116.2	10.0331	6.5529	8.1074	8.3473
										116.4	7.6268	9.7636	6.4445	7.7545		116.4	8.9482	6.8978	6.5597	6.8354
										116.6	8.0687	9.8298	6.1482	7.6463		116.6	8.345	4.7009	9.1692	7.944
										116.8	8.0692	9.4119	6.2415	7.964		116.8	9.3806	5.4291	9.0497	8.3439
										117	7.5253	8.5965	6.6979	7.8169		117	9.534	6.0349	8.3094	7.5191
										117.2	7.6321	7.778	6.6799	6.8563		117.2	7.7166	5.4302	6.6399	7.6735
										117.4	7.9984	8.569	6.0973	7.2537		117.4	8.863	5.8599	7.0456	7.1561
										117.6	7.4826	8.5921	6.335	7.5179		117.6	9.7453	6.2407	8.001	8.3873
										117.8	7.217	9.3773	6.2224	7.6586		117.8	7.8873	6.1282	8.8379	7.3957
										118	8.0832	9.1232	6.036	7.6392		118	8.7574	7.2487	9.1804	10.3352
										118.2	7.9856	9.3671	6.8993	7.4417		118.2	8.9847	5.1645	8.5505	7.9625
										118.4	7.1564	8.8095	7.4551	8.0063		118.4	8.6574	6.749	8.5096	9.3441
										118.6	8.0133	8.1822	6.2741	8.12		118.6	8.7511	5.4442	8.5008	9.1784
										118.8	8.76	9.0554	6.2441	7.3893		118.8	8.2546	5.6293	7.4722	9.2833
										119	7.1886	8.6791	7.076	7.7056		119	8.7468	6.2862	8.1565	7.2427
										119.2	7.505	7.882	6.5933	7.6835		119.2	8.5478	5.6517	8.8526	7.6303
										119.4	8.0476	8.4207	6.7461	7.3164		119.4	8.2859	5.2225	7.9513	7.2318
										119.6	7.8575	8.7379	6.3773	7.4016		119.6	8.1645	5.638	7.1377	7.364
										119.8	8.7239	8.7244	6.1511	7.438		119.8	9.6301	5.7222	9.8034	7.2389
										120	7.6147	9.1899	6.5222	7.741		120	10.1451	6.7004	7.4823	8.3985
										120.2	7.5241	9.6298	7.089	7.4724		120.2	9.2878	6.7413	7.0903	7.957
										120.4	7.0508	9.1484	6.7728	7.5541		120.4	10.182	6.8213	6.7766	8.2178
										120.6	7.9106	9.0119	6.4833	7.3779		120.6	9.1462	6.4215	6.9115	8.9686
										120.8	7.3052	8.6815	6.41	6.81		120.8	9.4059	6.9665	7.8397	6.2688
										121	8.1039	9.1456	6.3588	7.4338		121	8.9923	7.4991	7.0895	6.9415
										121.2	7.5021	9.8795	6.7015	7.4222		121.2	9.889	7.2047	8.1283	8.7677
										121.4	7.8963	9.0719	6.0618	7.9099		121.4	9.6686	6.6455	7.6769	6.585
										121.6	7.7838	9.1411	6.4499	7.8496		121.6	9.8633	6.1794	8.9071	7.5646
										121.8	6.7813	8.7556	6.5881	7.8099		121.8	11.0283	6.0154	7.7778	7.5218
										122	7.3687	8.3668	6.844	7.3354		122	10.1665	7.2125	7.2431	7.0814
										122.2	8.1681	8.6879	6.8149	7.5335		122.2	9.7791	6.9051	8.8192	6.765
										122.4	7.7217	9.1014	6.7385	7.5496		122.4	10.0607	6.5226	8.9405	7.482
										122.6	7.4503	9.2056	6.6695	8.4433		122.6	10.6656	6.7502	9.9209	8.7095
										122.8	7.0748	8.5538	6.68	7.9313		122.8	10.5599	5.6394	8.215	8.4399
										123	7.7429	8.8617	7.5866	7.8542		123	10.458	7.6206	8.4476	7.3755
										123.2	7.9433	8.3237	5.9962	7.4749		123.2	9.8357	5.9799	8.4708	6.9841
										123.4	6.4565	8.8026	6.8825	7.5866		123.4	9.6442	6.6599	9.136	6.5205
										123.6	7.0985	8.9534	6.9793	7.4299		123.6	9.7247	5.9885	8.4363	7.981
										123.8	8.0425	8.7253	6.7399	8.2694		123.8	9.6671	6.2276	8.9052	7.8871
										124	6.8157	9.4998	8.0039	7.7764		124	9.2477	6.6133	7.7075	7.1412
										124.2	7.116	9.1571	6.6807	7.7494		124.2	9.1568	6.7864	10.6197	7.2792
										124.4	7.0834	8.3145	6.8363	7.3734		124.4	9.8248	5.9338	10.835	9.5404
										124.6	7.5831	8.4252	6.8495	7.3011		124.6	10.5689	7.0583	9.7058	7.5088
										124.8	7.2483	8.7436	6.3303	7.2857		124.8	10.062	6.2968	8.6776	7.5088
										125	7.5834	9.092	7.4364	7.8159		125	10.6274	5.7852	8.1441	7.8647
										125.2	7.0555	8.7047	6.4006	7.473		125.2	9.3009	6.622	8.9147	8.3256
										125.4	7.3009	8.4196	7.4682	6.8973		125.4	10.1957	5.7882	9.8191	7.4322
										125.6	7.7585	8.6176	6.1003	8.1276		125.6	10.1296	5.7591	9.2647	8.7418
										125.8	7.1369	9.0518	7.4362	7.6688		125.8	9.4225	7.024	9.7217	9.6058
										126	7.6785	8.1566	7.0236	7.1228		126	8.9146	5.9803	8.3351	8.3337
										126.2	6.7508	9.2454	7.437	6.8777		126.2	9.5424	6.0592	9.7303	8.2499
										126.4	7.0896	8.2089	6.8457	7.7043		126.4	9.6285	6.4236	8.592	7.3365
										126.6	7.9926	8.2612	6.5436	7.5701		126.6	10.2308	6.8823	6.6199	9.6408
										126.8	7.2289	8.7027	7.0871	6.6871		126.8	10.4788	5.593	8.4235	10.1573
										127	7.1764	8.7331	7.0932	7.7635		127	10.0528	5.876	8.1202	8.2038
										127.2	7.0343	8.8261	7.2925	8.2543		127.2	9.9174	6.1649	9.111	9.1868
										127.4	6.7175	8.9806	7.1175	7.6531		127.4	10.5129	6.1752	9.5495	11.3219
										127.6	6.7749	8.225	7.0599	7.6322		127.6	10.6329	6.2078	9.7382	9.7183
										127.8	8.3436	8.2463	6.4532	7.6137		127.8	11.0899	6.1312	10.1332	7.865
										128	7.2823	8.6265	7.3864	7.4887		128	10.6977	5.962	7.7602	7.869
										128.2	7.62	8.7367	6.028	7.0463		128.2	9.3806	6.2577	8.8445	10.8693
										128.4	7.3426	7.8896	7.2105	7.6977		128.4	9.3178	6.2656	9.7153	7.633
										128.6	7.5273	9.5576	7.0266	7.7162		128.6	9.0278	5.8064	8.2559	10.6578
										128.8	7.2382	9.1008	7.0428	6.9643		128.8	9.6431	5.4641	9.4906	8.9841
										129	7.7537	8.8231	6.4931	7.5428		129	8.8568	5.3528	11.1599	8.1247
										129.2	8.0406	8.5098	7.566	8.1081		129.2	9.935	6.3574	9.4678	8.1383
										129.4	6.7285	8.8644	6.6099	7.9055		129.4	10.2173	5.9197	9.321	8.4834
										129.6	6.9763	8.6475	7.3244	7.5754		129.6	12.7588	6.3184	8.2649	8.9476
										129.8	8.1423	9.007	6.9559	7.5082		129.8	9.3474	6.0665	7.385	10.0695
										130	7.9422	9.1538	6.9978	8.1451		130	10.2984	6.1358	8.4126	7.2038
										130.2	7.1305	9.4633	6.5433	7.1901		130.2	9.4153	6.7556	7.1455	7.9966
										130.4	7.5639	9.1666	7.3212	7.6744		130.4	9.215	6.8338	7.7145	8.2811
										130.6	7.3016	8.4781	7.1817	7.8725		130.6	9.4683	6.2828	9.2166	8.2608
										130.8	7.5226	9.7847	7.1683	8.3029		130.8	8.9418	5.922	7.7917	6.9669
										131	7.8755	8.8339	6.89	7.5756		131	9.3374	6.668	7.324	10.236
										131.2	7.2372	8.3468	6.7716	8.3798		131.2	9.533	6.8344	8.2071	9.4196
										131.4	6.6598	8.2814	6.3321	7.9027		131.4	9.5997	5.8147	8.4506	9.2751
										131.6	7.5413	9.106	6.563	8.1819		131.6	9.7177	6.8361	8.3323	9.5554
										131.8	7.1095	8.6328	6.1437	7.4432		131.8	10.3559	7.2064	7.366	7.9727
										132	7.3065	8.6605	8.1785	7.8477		132	9.665	6.2843	8.4898	7.6328
										132.2	7.8526	8.2144	7.2024	7.7895		132.2	8.9785	6.2462	8.1884	8.2324
										132.4	7.8093	8.4851	7.8931	7.7706		132.4	10.8084	6.2947	7.4918	8.7175
										132.6	7.7034	8.2567	6.7292	7.9998		132.6	10.4286	4.811	7.9635	6.7907
										132.8	7.3922	8.7769	7.2664	7.8762		132.8	10.379	5.1644	9.0396	6.458
										133	7.0505	8.3586	6.6119	7.6947		133	10.467	5.5985	7.5519	7.1102
										133.2	6.3506	8.2038	6.9047	7.679		133.2	9.8539	6.5679	7.4169	8.3525
										133.4	6.6201	9.3567	6.2607	7.287		133.4	9.4823	6.1615	8.1437	9.2784
										133.6	7.0706	9.1064	6.0053	7.0166		133.6	9.3516	5.9214	7.1217	6.5329
										133.8	7.1389	9.2352	6.9421	7.3008		133.8	8.6083	6.5939	7.7266	6.9908
										134	6.9249	9.1451	6.9816	8.2722		134	8.5742	6.8466	6.5265	7.7047
										134.2	7.1703	9.479	6.9547	7.6193		134.2	8.6665	6.1828	8.1288	7.6458
										134.4	6.532	9.025	7.4803	7.4426		134.4	7.8835	6.8182	7.0929	8.4686
										134.6	7.1236	8.4397	7.5529	7.9406		134.6	8.0334	6.9512	7.8854	8.7128
										134.8	7.243	9.4458	7.1779	7.3035		134.8	8.49	6.3297	7.1543	8.2827
										135	6.845	8.8567	7.3038	7.4043		135	8.2139	6.1368	8.301	8.0202
										135.2	6.8354	8.341	6.509	8.2462		135.2	8.2654	5.8778	9.5036	9.8795
										135.4	7.5667	9.5078	6.6981	7.3308		135.4	8.8537	7.0538	6.6268	8.7116
										135.6	6.8905	8.5906	6.9733	7.8027		135.6	8.0956	6.7123	7.5925	7.3624
										135.8	7.705	9.5041	6.9235	7.5836		135.8	8.6815	6.3156	8.3647	6.9139
										136	7.6832	9.4354	6.3007	7.7854		136	8.7082	6.7359	8.1692	7.2042
										136.2	6.8127	9.4124	7.2991	8.1271		136.2	8.1589	6.2797	10.2267	6.9973
										136.4	7.9027	9.4419	6.9735	7.725		136.4	9.0137	6.6083	9.8056	6.9343
										136.6	8.4051	8.7335	6.6187	7.3906		136.6	8.189	6.4303	7.4488	9.8685
										136.8	7.3538	9.5793	7.556	6.8205		136.8	8.415	6.1518	8.574	7.8589
										137	8.2231	9.2391	7.2192	7.4756		137	8.7726	7.1823	7.4589	9.4345
										137.2	6.5526	8.7699	7.1832	7.8573		137.2	10.5512	5.5521	7.9701	9.8561
										137.4	7.0535	8.0708	7.0444	7.5627		137.4	9.2855	6.0752	7.2642	8.725
										137.6	6.931	8.491	6.941	7.884		137.6	8.3744	5.651	7.6123	7.7105
										137.8	7.3288	9.0251	6.2871	7.6033		137.8	9.1385	6.8154	6.9821	8.941
										138	6.9653	8.1458	6.6886	7.7541		138	8.6522	6.1936	6.3949	10.1115
										138.2	7.7514	8.5745	7.1075	7.536		138.2	7.992	5.5368	7.0377	8.9586
										138.4	6.5773	7.6131	7.1068	7.7593		138.4	9.5844	6.7827	8.7145	7.8245
										138.6	6.7311	7.8035	7.3294	7.3791		138.6	9.4882	6.1575	7.3947	7.7212
										138.8	7.0313	7.9526	7.4446	7.5136		138.8	9.9062	6.7521	7.7455	8.8099
										139	6.3151	8.1192	6.4518	8.1716		139	8.2846	5.6068	9.1862	7.933
										139.2	6.9508	8.5344	6.4705	7.3667		139.2	9.7734	5.7689	8.9134	8.8381
										139.4	6.8106	8.0037	6.7826	7.2536		139.4	8.5605	6.3824	7.4887	8.1197
										139.6	7.0006	7.7645	6.914	7.5207		139.6	7.8564	6.4548	8.6134	7.1144
										139.8	6.4168	8.5333	6.6235	7.9526		139.8	8.5043	6.2459	9.8384	8.5307
										140	7.4761	8.0718	7.1399	7.742		140	8.7534	6.2909	8.7696	8.9605
										140.2	6.7707	8.1443	6.4754	7.9536		140.2	9.3847	5.8672	9.0033	9.6049
										140.4	7.096	8.1575	7.486	8.3049		140.4	8.2084	5.8767	9.178	8.8028
										140.6	7.3656	8.9716	6.9337	7.5646		140.6	7.5232	6.083	9.6922	8.7368
										140.8	6.6136	8.0502	6.0815	8.1695		140.8	9.7632	6.7413	9.9975	8.2337
										141	7.3762	7.1763	7.5224	8.061		141	8.5719	6.0792	8.9754	9.5467
										141.2	7.3404	8.6094	8.0807	7.6867		141.2	8.3079	6.5512	8.5982	8.0552
										141.4	7.0762	9.0292	6.7887	7.8533		141.4	8.7534	6.3475	8.3371	8.4013
										141.6	7.5625	8.0194	7.3101	7.749		141.6	9.532	6.1116	9.1761	8.4391
										141.8	6.7558	8.093	7.1413	7.8608		141.8	8.9782	6.4339	8.3705	9.0368
										142	6.8048	8.0039	7.054	9.1158		142	8.8269	6.7998	11.4414	9.8159
										142.2	6.8667	8.4387	6.8734	8.0094		142.2	9.1493	5.9559	9.8018	8.9203
										142.4	6.8445	8.7122	6.9925	7.8923		142.4	8.2761	5.7693	8.4432	8.9354
										142.6	6.8958	8.0625	7.2497	7.4458		142.6	9.5756	6.4363	8.4831	8.0515
										142.8	7.3357	9.0347	7.388	7.9142		142.8	8.5155	5.5496	9.2658	9.286
										143	7.458	8.8098	7.6459	7.4806		143	8.2232	5.9286	8.9757	8.7824
										143.2	7.4965	8.6297	7.1548	7.1893		143.2	7.9542	5.5776	9.1152	9.0087
										143.4	8.2859	8.0426	6.1026	7.2676		143.4	8.576	5.8448	9.1298	8.4067
										143.6	7.5455	8.1805	6.1177	7.7162		143.6	8.8547	5.9577	8.1152	9.1704
										143.8	7.6152	8.5659	6.8027	7.3934		143.8	8.7762	6.5574	7.0249	7.2774
										144	6.797	8.0835	7.2956	7.4031		144	8.2888	6.4412	7.6311	8.2843
										144.2	6.7523	8.7136	6.8051	8.2913		144.2	8.2966	6.1163	9.4391	8.1535
										144.4	6.9683	8.4505	6.9394	7.2653		144.4	8.0484	6.0219	8.5059	8.3695
										144.6	7.0518	8.9156	6.4945	8.1206		144.6	8.205	7.2409	8.5668	7.9135
										144.8	6.7981	8.83	6.543	7.0491		144.8	9.193	6.3596	8.0482	7.5239
										145	7.0906	8.2971	6.5629	7.7318		145	8.4177	6.2161	8.1828	7.4712
										145.2	6.8537	8.7626	5.7386	7.5498		145.2	8.9729	6.6732	8.8252	9.9531
										145.4	7.1526	8.3842	6.2426	7.7977		145.4	8.7234	6.1832	8.3132	7.8069
										145.6	7.12	8.1974	5.7869	7.0013		145.6	8.0236	6.2468	9.4745	7.3396
										145.8	6.9304	8.1754	7.0938	6.8912		145.8	8.7235	5.943	10.1321	7.5246
										146	7.5289	8.3671	6.7171	7.3271		146	8.1962	7.0153	9.5878	8.62
										146.2	6.9544	8.2031	5.3996	7.134		146.2	8.4355	6.5093	9.0964	6.8015
										146.4	6.7	8.3855	6.0356	7.3595		146.4	7.8383	6.6007	8.8868	8.9659
										146.6	6.5164	7.9172	5.7998	7.3664		146.6	8.0735	7.128	10.1178	9.2064
										146.8	6.9523	8.2743	6.359	7.2037		146.8	7.6819	6.8881	9.5675	9.3951
										147	7.3766	8.4495	6.3344	7.534		147	8.0444	6.093	9.8035	6.8059
										147.2	6.6461	8.0162	6.3616	8.0604		147.2	7.8413	5.8625	9.4636	7.0043
										147.4	7.7432	9.5707	6.031	8.3381		147.4	8.2074	7.1654	9.5098	10.5424
										147.6	6.8448	8.5538	6.5147	8.4381		147.6	7.2642	6.5253	8.5435	7.0309
										147.8	7.4531	9.3161	6.1573	8.2611		147.8	7.5202	6.274	8.7589	8.5071
										148	7.2089	8.8461	6.3512	7.8749		148	8.1487	5.7625	9.7674	7.6511
										148.2	7.1814	8.4526	6.7033	8.5173		148.2	7.7728	5.9327	9.2667	8.6934
										148.4	7.5689	8.1586	6.9435	7.4467		148.4	8.1469	7.0578	8.7439	8.0015
										148.6	7.1355	8.5542	7.2152	7.8458		148.6	8.2263	7.6567	8.7266	7.9386
										148.8	7.4366	9.0763	6.695	7.1126		148.8	8.1566	7.3249	8.7594	7.2004
										149	7.8849	8.5273	6.5292	7.214		149	7.8611	6.8572	8.2531	8.2044
										149.2	6.9771	7.8806	6.4003	8.2945		149.2	7.6166	6.1949	8.484	8.9314
										149.4	7.4426	8.2292	6.9066	7.8389		149.4	7.5904	5.9001	7.9008	7.8063
										149.6	7.805	8.5502	7.0394	8.1068		149.6	7.6787	6.24	8.9167	8.0951
										149.8	8.0914	8.3692	6.674	8.1505		149.8	8.6282	6.1184	7.9889	7.6782
										150	8.0964	8.4115	6.4065	7.481		150	8.7921	5.9374	8.8371	7.5215
										150.2	8.255	8.6614	6.4866	7.3227		150.2	8.7596	6.8901	8.8057	7.6975
										150.4	8.029	8.7763	6.9546	7.8436		150.4	8.4485	6.4124	8.7859	7.796
										150.6	7.3661	7.6061	7.1177	8.04		150.6	8.2189	5.9432	10.3926	7.5288
										150.8	7.1442	8.85	6.0544	7.66		150.8	7.8199	6.6553	8.1894	7.6485
										151	7.6495	8.7701	7.0768	7.8796		151	7.0903	6.5016	10.032	8.5638
										151.2	7.2964	9.175	8.6274	7.1874		151.2	8.6192	6.1845	9.8274	7.3782
										151.4	6.9444	8.5405	7.3974	7.5511		151.4	7.6529	6.9601	9.5159	7.8655
										151.6	8.0791	8.4278	7.6516	7.8051		151.6	8.3334	6.8992	9.9989	7.4925
										151.8	7.4011	8.5316	8.2175	7.4279		151.8	7.0819	6.1403	9.4738	6.9352
										152	7.7294	8.7326	7.8357	7.9102		152	7.1811	5.6523	10.3411	7.6745
										152.2	7.1413	8.5469	7.1241	7.5127		152.2	7.0171	6.679	8.7832	7.2297
										152.4	6.7218	8.2489	7.6635	6.8197		152.4	7.6802	6.3028	9.5398	7.2815
										152.6	7.672	8.7184	8.293	7.3606		152.6	7.6683	5.9363	9.1445	8.3498
										152.8	7.6451	8.0626	7.816	7.6185		152.8	7.485	6.6289	8.3428	7.9001
										153	7.6425	8.5987	7.4736	8.1543		153	7.9273	6.1884	9.0562	7.5686
										153.2	6.9159	8.0841	8.5551	6.8938		153.2	9.0987	6.3866	9.7306	6.9874
										153.4	7.1893	8.3863	7.4402	7.1723		153.4	8.1674	6.6031	8.7642	6.8975
										153.6	7.65	8.0824	7.822	6.5968		153.6	8.75	6.435	10.8408	8.1164
										153.8	7.8168	7.9424	7.7107	7.746		153.8	9.3204	6.8746	7.1768	6.7418
										154	7.7227	8.8736	7.5097	7.4188		154	9.6761	7.4418	8.7432	6.6991
										154.2	7.8195	8.862	7.3262	7.5088		154.2	8.6308	7.0176	9.9441	7.0208
										154.4	7.1845	9.0001	8.0323	6.9738		154.4	8.3508	6.7798	10.0043	7.0186
										154.6	7.2567	8.357	7.3087	6.7783		154.6	8.193	7.0431	10.1363	7.7566
										154.8	7.4313	8.7274	7.4974	7.8934		154.8	7.9901	7.7204	10.44	8.6319
										155	6.4771	8.1951	8.2946	7.3933		155	9.412	7.0443	8.6325	7.9454
										155.2	7.2619	8.4058	8.0628	8.0524		155.2	9.5795	6.8686	8.502	8.566
										155.4	7.4819	8.7512	8.4469	7.263		155.4	8.6115	7.2898	9.2616	8.3935
										155.6	7.0602	9.1835	7.3885	7.3406		155.6	8.305	7.3577	8.156	6.7318
										155.8	7.6878	8.482	7.7947	7.7006		155.8	8.8759	7.4923	9.1679	8.024
										156	7.6544	8.5704	7.4696	6.8161		156	9.0371	6.841	9.372	9.4514
										156.2	7.7237	8.1619	7.6376	7.9686		156.2	8.0834	6.5488	10.8847	8.3066
										156.4	6.8738	8.0399	7.9075	8.0908		156.4	8.5925	7.28	10.7847	7.7847
										156.6	7.1769	8.2864	7.8863	7.2896		156.6	9.0673	6.2987	8.5556	7.1378
										156.8	7.8386	8.2655	7.1454	6.9026		156.8	8.4305	6.6631	8.2816	6.5713
										157	6.6103	8.413	7.0113	7.7233		157	8.0792	6.4657	8.6892	8.8347
										157.2	7.546	7.4787	7.512	8.1688		157.2	8.4532	7.3636	8.6174	9.1983
										157.4	7.7081	7.6911	8.2802	7.8714		157.4	8.4008	6.2876	7.8173	6.2894
										157.6	7.5751	7.7594	7.333	7.2384		157.6	8.7237	5.8443	9.1373	8.3336
										157.8	7.82	8.8823	6.9882	7.5579		157.8	9.1161	6.6829	9.5627	6.6766
										158	8.0066	8.4299	8.1718	7.9094		158	8.2647	6.4107	9.0066	7.1589
										158.2	7.7899	7.9934	8.1529	7.3974		158.2	8.4282	7.337	8.4615	6.432
										158.4	8.3957	8.8778	7.9394	7.0171		158.4	9.3323	5.9256	9.6537	5.9108
										158.6	7.7502	8.4181	7.2951	7.3474		158.6	8.1691	6.4813	11.0337	7.0825
										158.8	8.2072	8.2835	7.1447	7.5051		158.8	8.0107	6.3824	8.7434	8.7914
										159	8.2599	7.6212	7.9873	7.8785		159	8.0624	6.1142	8.3008	8
										159.2	8.3208	9.4657	7.6822	7.218		159.2	8.8463	6.1122	9.6036	7.8986
										159.4	8.3343	8.6093	7.601	7.5071		159.4	8.7669	5.7308	12.0251	9.7321
										159.6	7.6365	7.8928	7.4455	6.7569		159.6	8.9474	6.9884	9.4832	7.5965
										159.8	8.4021	7.7738	8.1696	7.4974		159.8	9.081	6.038	10.4134	8.3437
										160	7.5293	8.6153	7.3444	7.9274		160	7.6116	5.4989	9.0245	7.119
										160.2	8.0292	8.2407	8.0002	7.8114		160.2	8.3229	5.4389	10.2256	6.9964
										160.4	7.6131	7.8923	7.1865	7.2586		160.4	8.5098	6.3831	7.8786	7.4608
										160.6	7.5572	9.5788	7.1961	6.4951		160.6	8.7304	7.0608	8.4525	7.9709
										160.8	7.2407	7.7792	7.967	6.9739		160.8	9.148	7.1466	9.0766	8.8793
										161	7.4707	8.2579	7.881	7.2962		161	9.9629	6.4041	8.575	7.4401
										161.2	7.162	8.4542	8.0647	7.4585		161.2	7.9707	7.3055	8.5795	7.3129
										161.4	7.5675	8.4552	7.9639	8.0923		161.4	8.344	6.6508	9.5499	8.4975
										161.6	6.9405	8.622	7.9882	7.5577		161.6	7.9356	6.6882	10.2033	9.242
										161.8	7.8642	8.8282	7.9784	8.0381		161.8	8.9479	6.7694	8.63	8.5069
										162	7.3687	8.8987	7.2039	7.4616		162	7.5821	7.6488	8.3168	8.2185
										162.2	7.319	7.2707	6.6347	7.8038		162.2	7.5204	6.7012	8.5968	7.8771
										162.4	7.8728	8.0481	8.0888	7.5796		162.4	7.402	7.4293	7.5573	8.1387
										162.6	7.5803	9.0774	8.3046	7.6963		162.6	8.4535	5.4323	8.7659	8.2866
										162.8	6.915	8.0642	8.7206	7.9938		162.8	8.4032	7.4497	7.983	9.0201
										163	7.9856	8.2815	7.5893	7.6224		163	10.1975	6.5326	9.9746	8.4978
										163.2	6.8381	8.1276	8.4084	7.9933		163.2	10.1709	6.701	10.256	9.1345
										163.4	6.832	9.385	6.5993	7.9961		163.4	9.716	5.7835	9.2075	7.8871
										163.6	6.5205	9.0128	7.3272	8.0346		163.6	9.9586	6.7705	9.3336	6.4861
										163.8	8.62	9.1139	7.1406	8.0557		163.8	9.8427	6.6551	9.4376	7.6277
										164	6.274	9.2761	6.9635	7.5321		164	8.4596	6.3259	7.8396	7.8751
										164.2	7.0906	8.6081	7.5475	7.6781		164.2	9.9613	6.9796	10.3732	8.4225
										164.4	7.6836	8.8288	8.4048	7.5357		164.4	9.2544	6.5164	9.2004	8.1015
										164.6	7.3859	9.7347	7.3091	7.9285		164.6	8.636	7.7367	8.7665	7.7651
										164.8	7.3817	9.4597	7.7034	7.5418		164.8	7.9836	6.6884	9.8497	8.0871
										165	6.8882	8.3476	8.5504	7.7462		165	7.7598	6.8366	8.8266	8.9928
										165.2	8.5306	8.3017	8.0884	7.7091		165.2	8.3453	7.2397	7.6745	7.6185
										165.4	8.0909	8.3122	8.3392	7.6094		165.4	8.3387	6.3031	8.654	8.8535
										165.6	7.9172	8.3472	7.8951	7.6586		165.6	8.107	6.2411	9.9973	7.8252
										165.8	7.6084	8.6994	8.5375	8.5007		165.8	7.5326	5.9449	9.1827	9.3395
										166	7.7024	8.5639	6.9102	6.9332		166	7.3485	6.888	8.7588	7.4409
										166.2	7.467	8.416	7.4835	7.7006		166.2	8.2346	7.0903	9.1243	8.8221
										166.4	7.7339	8.4335	7.2339	7.8556		166.4	8.028	6.4967	9.7316	9.9396
										166.6	6.7856	8.4404	7.889	7.8095		166.6	8.8578	7.0398	9.9166	9.0247
										166.8	7.5667	9.1431	8.915	7.8701		166.8	7.4487	6.3924	9.467	8.1984
										167	7.6414	8.852	8.7881	7.5345		167	7.5546	6.3216	10.0383	9.345
										167.2	7.1827	8.9783	9.051	8.5876		167.2	8.9931	6.6922	10.8022	8.7097
										167.4	7.5116	9.3565	7.7611	7.9432		167.4	8.8369	6.6211	10.3662	8.3042
										167.6	7.6353	8.6114	9.0519	7.8699		167.6	9.2793	6.8615	11.1527	9.5908
										167.8	6.9112	7.6465	8.7476	7.7432		167.8	8.7208	6.7526	9.503	7.5596
										168	5.8444	8.2958	8.3167	7.3429		168	8.8432	6.7111	8.613	7.5766
										168.2	6.6976	7.8403	8.3187	8.2014		168.2	8.027	6.5347	8.2577	8.9912
										168.4	6.3207	8.0705	6.8399	8.1891		168.4	7.7493	6.2443	7.826	8.2888
										168.6	7.8571	9.7546	7.5564	7.5147		168.6	8.0455	6.8607	8.9705	10.2029
										168.8	7.3744	9.4714	8.5698	7.7232		168.8	8.524	7.4834	9.4873	7.9353
										169	7.0215	9.0569	8.0569	8.6564		169	9.3381	7.3514	11.0627	7.6604
										169.2	7.0297	8.4134	7.753	7.6565		169.2	9.0384	5.8615	10.5703	9.1598
										169.4	7.7502	9.2729	7.4481	8.2785		169.4	9.4568	5.4966	8.3376	9.3475
										169.6	7.4677	9.1186	7.2239	7.9787		169.6	10.5391	4.8244	8.2835	8.5527
										169.8	7.7218	9.0684	8.1912	7.7037		169.8	9.8112	6.0265	8.6708	7.7262
										170	7.2484	8.6828	8.0184	7.4848		170	9.2086	6.3067	8.6983	6.5594
										170.2	7.4971	9.585	7.9849	7.5606		170.2	8.9262	7.4061	8.4841	6.558
										170.4	7.7631	8.0623	8.1078	8.17		170.4	8.851	7.2807	8.2106	7.1629
										170.6	7.2205	8.3253	8.2478	7.7964		170.6	8.6288	6.0355	8.3268	6.8796
										170.8	7.5856	9.1754	8.3532	7.8167		170.8	8.0828	6.8964	8.5419	6.4018
										171	7.1199	9.1784	7.7931	7.4497		171	9.6198	5.9575	9.4632	6.297
										171.2	8.0383	8.7942	7.7847	7.5822		171.2	8.9064	6.889	10.7923	8.2751
										171.4	6.2905	8.3581	8.3419	7.8993		171.4	8.718	6.9808	8.8426	6.8358
										171.6	7.1129	8.7713	8.186	7.7792		171.6	8.8583	6.6376	9.6376	8.4245
										171.8	6.892	8.7465	8.2681	7.0893		171.8	8.5917	6.1664	11.1386	8.1135
										172	6.505	8.7302	7.9616	7.7121		172	8.322	6.0373	7.9226	9.1045
										172.2	7.4699	8.6402	7.9095	7.7709		172.2	7.903	5.5705	8.8321	7.5521
										172.4	7.6054	8.7887	8.3618	7.3598		172.4	7.0341	6.5746	8.3548	6.1956
										172.6	7.271	8.8993	7.3713	7.4645		172.6	7.1848	6.5624	8.1239	6.2014
										172.8	6.7584	9.9103	8.095	7.6305		172.8	7.5824	6.781	9.2114	6.9627
										173	7.0404	8.6352	7.5895	7.3032		173	8.3399	5.9366	8.07	7.554
										173.2	6.9614	8.7114	8.0459	7.9599		173.2	9.0234	5.7579	10.442	8.3102
										173.4	7.6622	8.246	8.8162	7.1076		173.4	8.1877	6.4096	10.8781	7.924
										173.6	7.2664	9.1131	7.6686	7.1807		173.6	9.0583	6.7902	8.3908	7.6397
										173.8	7.4003	8.9245	8.0354	7.3705		173.8	9.5484	6.3108	8.2792	7.633
										174	7.6343	9.3209	7.0337	7.3496		174	9.8944	6.194	8.4483	9.2813
										174.2	7.4397	8.6313	7.2843	7.332		174.2	9.7289	6.0942	8.2913	6.7436
										174.4	7.597	9.1894	7.4991	7.7384		174.4	8.2939	6.6199	7.817	6.9527
										174.6	7.2792	8.5215	8.1134	7.3999		174.6	8.7943	6.4805	8.9724	8.2135
										174.8	7.1279	8.754	7.3491	7.8641		174.8	8.1919	5.7852	9.7998	7.5091
										175	7.1303	9.0711	8.2238	7.3711		175	8.829	5.9506	8.5158	7.858
										175.2	7.1581	8.9753	7.726	7.3541		175.2	9.0408	6.6909	8.1045	7.8868
										175.4	8.2685	8.6409	7.2455	7.3748		175.4	9.2154	6.4102	8.7863	6.9543
										175.6	7.1749	8.9421	6.8992	8.1051		175.6	7.2654	5.7108	7.6415	9.4646
										175.8	6.4526	8.5548	7.432	7.623		175.8	8.4792	6.4441	9.2619	7.7738
										176	5.9252	8.1092	7.4992	7.2693		176	9.1952	6.7275	10.2836	6.4747
										176.2	6.5112	8.9861	7.2622	7.3299		176.2	8.8155	7.1165	9.7406	7.294
										176.4	6.9368	8.9926	7.2422	7.3108		176.4	7.7972	7.8026	10.9532	7.2626
										176.6	6.4142	8.3774	7.2566	7.5327		176.6	7.2757	7.5171	8.8891	8.0973
										176.8	7.1431	9.4468	7.6253	7.8314		176.8	7.8673	5.9975	8.2163	8.0424
										177	7.3115	8.4529	7.7411	7.3751		177	8.3051	5.7561	7.6471	6.2776
										177.2	7.0119	8.3034	7.9563	7.4059		177.2	8.0411	6.7635	7.0922	6.5074
										177.4	6.5742	8.905	7.8564	8.1622		177.4	7.9597	5.871	8.0321	7.7062
										177.6	7.2273	8.0463	7.5965	7.374		177.6	8.231	6.1775	7.9725	6.0594
										177.8	6.605	8.3219	6.9255	7.549		177.8	7.4562	6.3433	7.104	7.7511
										178	6.9159	8.5104	8.0007	7.6948		178	8.8397	5.754	8.6529	7.0164
										178.2	7.1888	8.2929	7.6419	7.1654		178.2	7.6593	6.1421	8.1086	6.9505
										178.4	7.6181	8.1708	6.1519	7.3803		178.4	9.252	6.0496	8.2025	6.9259
										178.6	6.6679	7.5725	6.1711	7.5754		178.6	8.6016	5.2771	9.0338	6.5835
										178.8	7.3759	8.3983	6.2029	7.841		178.8	9.3316	5.8022	7.7451	7.5221
										179	7.7686	8.8047	6.0873	7.4834		179	8.6331	5.8813	8.9463	5.9003
										179.2	7.3018	8.3681	6.8229	7.766		179.2	8.8343	5.3157	7.8072	7.1975
										179.4	7.8689	8.849	7.7723	7.8978		179.4	9.022	6.3508	8.2122	7.2308
										179.6	7.7537	8.1385	6.4813	7.9169		179.6	9.387	5.5557	6.5604	7.7937
										179.8	7.4519	8.3302	6.1346	7.8921		179.8	8.5488	5.7118	7.2572	9.2431
										180	7.1451	9.1569	6.3988	7.2479		180	8.7327	5.1946	7.1315	7.4307
										180.2	7.248	9.1932	6.1499	7.5351		180.2	8.0335	5.0928	7.991	6.9095
										180.4	7.0054	8.269	6.0128	7.4823		180.4	7.8943	5.7923	7.7978	8.3685
										180.6	7.8094	9.082	7.0687	7.5551		180.6	8.9296	5.1281	8.0336	9.0782
										180.8	7.7503	8.9042	6.3597	7.6193		180.8	7.8244	5.9482	7.9061	6.8722
										181	6.5892	8.756	7.1433	7.1538		181	8.7779	5.7681	7.7965	6.1356
										181.2	7.4731	8.6071	6.1594	7.8819		181.2	8.3453	5.508	9.0754	7.1757
										181.4	7.3874	8.7139	6.333	7.9058		181.4	8.0669	7.2906	7.7577	8.5009
										181.6	7.0319	9.2724	6.2095	7.6386		181.6	8.1008	5.838	7.8806	6.4415
										181.8	7.5114	9.1913	5.5256	7.3088		181.8	8.0409	6.2063	8.8415	9.4075
										182	7.4422	8.8423	6.5664	7.9215		182	7.8886	5.9591	7.0032	6.5504
										182.2	7.8415	8.3997	7.6867	7.8415		182.2	7.2069	6.0023	7.7783	7.181
										182.4	7.3561	8.3254	6.777	7.5198		182.4	7.6999	5.4876	8.5308	6.2776
										182.6	7.9877	8.5304	7.0137	8.1244		182.6	8.0237	6.459	9.0983	8.4774
										182.8	7.0142	8.7957	7.1372	7.1988		182.8	7.0178	6.5738	11.5838	6.3998
										183	7.9337	8.7586	7.2036	7.7676		183	7.9814	5.514	10.2777	6.7814
										183.2	6.7652	8.9667	7.2044	7.5145		183.2	7.8333	6.3458	8.8413	6.5665
										183.4	6.8826	8.6054	6.3492	8.109		183.4	7.8291	6.27	8.8973	7.5367
										183.6	7.245	9.0284	6.2441	7.1841		183.6	8.2719	5.4128	7.7	6.7756
										183.8	7.3275	8.949	5.8977	7.7273		183.8	7.5415	6.5135	7.4573	6.395
										184	7.3283	9.2042	6.2849	7.3212		184	8.3648	6.273	7.1482	8.1722
										184.2	7.7404	9.1061	6.5288	7.7045		184.2	8.3091	5.9214	6.8592	7.4127
										184.4	6.8426	8.6593	5.9354	7.4899		184.4	7.4054	6.859	7.6584	6.0412
										184.6	6.7946	8.6296	6.7037	7.8663		184.6	7.246	6.5274	6.6318	6.5546
										184.8	7.1127	9.3226	6.5518	7.0922		184.8	6.237	5.6651	9.2406	6.4084
										185	7.5931	8.527	7.0371	7.6385		185	7.7778	5.917	7.5	6.7285
										185.2	6.9448	8.4355	6.2863	7.4448		185.2	8.456	5.4465	7.3564	8.3547
										185.4	7.2134	9.2103	6.9197	7.508		185.4	7.5512	5.458	8.1792	7.2359
										185.6	7.1388	8.5595	6.5615	7.6466		185.6	8.3106	5.3898	7.9967	5.8559
										185.8	6.7535	8.3839	6.5433	7.6195		185.8	7.8459	6.9682	8.0251	5.9416
										186	6.5443	8.7698	6.9085	7.239		186	8.4747	6.4234	8.5684	5.0238
										186.2	6.934	9.7547	6.338	7.2632		186.2	8.1036	8.0246	8.6207	7.6016
										186.4	6.7673	8.983	6.6842	7.3928		186.4	8.3171	6.2576	8.6624	7.4333
										186.6	7.3309	9.1503	6.1209	7.6872		186.6	7.8671	6.3134	7.9129	5.8089
										186.8	7.2856	8.8508	6.871	7.0843		186.8	7.5637	5.3098	7.4926	7.3882
										187	7.3911	8.4842	6.7489	7.7731		187	7.3718	6.8437	6.9628	7.3834
										187.2	7.8011	8.7334	6.7479	8.4574		187.2	7.9747	6.2208	7.4205	7.8547
										187.4	6.8824	9.4664	7.1126	6.976		187.4	7.9774	6.9192	7.7405	7.2407
										187.6	8.1778	8.6992	6.859	7.3813		187.6	8.043	6.6006	6.9242	8.6645
										187.8	7.1087	8.734	6.7456	7.6282		187.8	8.1203	6.2418	6.5317	6.7852
										188	7.7071	7.9422	6.6041	7.7175		188	7.9319	6.5802	8.3024	7.1152
										188.2	7.2499	8.2389	6.7137	6.925		188.2	8.7832	5.7239	9.0204	7.293
										188.4	7.5663	8.4855	6.0939	7.2937		188.4	8.6297	5.8148	8.9432	5.9526
										188.6	6.9934	8.4522	6.3565	7.3622		188.6	8.3986	6.3661	8.1124	6.8659
										188.8	6.9286	9.8982	6.6115	8.4097		188.8	8.5977	7.4635	7.2007	7.5656
										189	7.4664	7.9572	6.6018	7.6596		189	7.6876	6.2075	7.5137	6.8526
										189.2	7.5754	8.6074	6.2792	7.7774		189.2	8.0093	5.1604	7.0266	8.349
										189.4	6.8503	8.2591	6.1837	6.9246		189.4	7.346	6.3615	7.1027	6.04
										189.6	7.1598	8.8232	6.6961	7.1251		189.6	7.8478	5.6748	7.8768	7.2501
										189.8	7.0194	9.1394	6.7195	7.5482		189.8	8.6353	6.3583	9.6537	7.0921
										190	7.8214	7.9679	6.9923	7.4619		190	9.0037	5.3124	7.0533	7.3764
										190.2	7.3874	7.9968	6.2552	7.8653		190.2	7.0497	5.8043	6.9364	7.8256
										190.4	7.7063	8.1781	6.8925	7.3966		190.4	8.7728	6.5533	8.4631	7.8054
										190.6	7.1599	8.505	7.1036	7.131		190.6	8.0435	6.1554	8.1337	7.4502
										190.8	6.6604	8.9576	6.7836	7.1507		190.8	8.1391	5.7449	8.2025	7.8843
										191	7.1988	9.0438	7.0181	7.0866		191	9.257	5.9922	8.838	7.8932
										191.2	7.2369	8.9073	7.2941	7.0057		191.2	8.0656	5.3416	7.8692	8.0331
										191.4	6.3719	7.9606	6.7192	7.5905		191.4	8.2657	6.4544	7.3252	8.1722
										191.6	7.7399	8.184	6.4469	7.1439		191.6	8.3897	5.6784	7.4579	9.8667
										191.8	7.397	7.9158	7.078	7.2778		191.8	9.1717	6.3275	9.2223	7.8523
										192	7.3261	8.1966	6.35	7.6334		192	8.9212	7.2001	9.3262	7.9133
										192.2	7.2526	8.2187	6.8506	6.8201		192.2	9.5978	7.3522	8.5685	6.7856
										192.4	6.9821	8.5449	6.9879	7.8562		192.4	8.1153	6.5302	9.3116	7.4923
										192.6	7.0009	8.7825	7.112	7.9083		192.6	8.9504	6.4892	7.1745	8.7071
										192.8	6.7077	8.6432	6.6257	7.8937		192.8	7.7532	6.2026	8.1191	8.2867
										193	7.0655	8.6511	6.8693	7.8144		193	8.4595	5.3707	7.9825	6.7379
										193.2	7.7858	9.4602	6.7742	8.1164		193.2	7.9876	6.051	8.2979	7.8252
										193.4	7.4718	9.7783	6.6327	7.3651		193.4	9.0742	5.9593	7.5728	7.3849
										193.6	6.9099	8.7596	6.4368	7.2625		193.6	8.4404	6.8887	7.5837	6.8371
										193.8	6.6705	8.4397	7.0705	7.6869		193.8	8.7295	6.5779	8.2215	6.7333
										194	7.1021	8.862	6.4853	7.0848		194	7.4228	6.1892	6.4579	7.1987
										194.2	7.0368	8.2639	7.1432	7.9305		194.2	9.1052	6.4156	7.571	7.5465
										194.4	7.4099	8.6132	6.7082	7.1263		194.4	8.576	7.5179	7.6607	7.756
										194.6	7.1931	8.5096	6.1889	7.7309		194.6	9.9793	8.5842	8.3851	7.8961
										194.8	7.8277	9.0946	6.972	7.9279		194.8	8.2572	6.5306	7.9918	6.6843
										195	7.2772	8.634	6.622	7.9555		195	7.6328	6.787	6.9722	6.497
										195.2	7.3454	7.7594	6.3751	7.8973		195.2	7.8176	7.4919	8.1023	7.4241
										195.4	6.9328	7.8712	6.7317	7.4502		195.4	7.0092	6.0906	9.7575	8.1985
										195.6	7.2038	8.2996	6.6948	7.2818		195.6	7.9661	6.1616	9.2726	7.3006
										195.8	6.9224	8.5075	6.6523	7.4099		195.8	7.2961	6.3209	9.6262	6.4664
										196	7.1548	8.6168	6.2666	7.8495		196	8.2205	5.4142	8.066	6.6392
										196.2	7.3874	8.2993	6.8136	7.6681		196.2	7.7492	6.0156	7.4736	7.6522
										196.4	7.3301	8.7188	6.9803	7.745		196.4	8.7254	6.3402	8.4148	7.0073
										196.6	7.0576	8.3104	7.0155	7.0171		196.6	8.0807	6.2298	10.1627	7.4987
										196.8	7.3169	8.6928	6.5748	7.8822		196.8	8.7373	5.0912	8.3933	6.4174
										197	7.2692	8.4752	7.8127	7.5969		197	9.1726	6.085	10.8324	6.9559
										197.2	6.8324	9.1089	7.6313	6.7442		197.2	7.4147	7.2751	9.5932	7.6135
										197.4	7.7419	8.8009	7.3752	6.4258		197.4	7.7624	6.2643	8.6468	7.7222
										197.6	7.3772	8.5117	6.7187	7.7189		197.6	7.6052	6.2696	8.3311	8.787
										197.8	7.5184	8.7485	7.0763	8.3732		197.8	8.0478	6.1229	8.3624	7.2974
										198	6.6615	8.192	6.8323	7.5563		198	7.8556	6.1511	9.8281	7.2012
										198.2	7.4003	8.5062	6.874	7.232		198.2	8.0692	6.4779	8.6871	8.1832
										198.4	7.7561	8.4366	7.0856	8.0115		198.4	7.0516	7.382	7.6478	8.3689
										198.6	7.615	7.2727	6.0065	8.1026		198.6	7.8694	6.6798	8.0214	8.2627
										198.8	8.0184	8.3086	6.6225	7.3424		198.8	7.027	6.7324	7.0823	7.6389
										199	7.5864	8.6507	7.2445	7.1337		199	7.6741	5.7828	7.0097	7.3404
										199.2	8.3519	9.1112	7.5154	6.5632		199.2	6.7352	6.487	8.5602	6.7096
										199.4	7.885	8.4713	6.9794	6.8012		199.4	7.4084	6.65	8.3145	7.0439
										199.6	7.7453	8.054	6.4937	6.9526		199.6	7.0717	7.4259	7.9036	6.3032
										199.8	8.0655	8.307	6.6639	6.785		199.8	6.7739	6.1244	8.0041	6.0161
										200	7.5855	8.8985	6.7453	6.6526		200	8.3576	6.1338	6.9442	5.6381
										200.2	8.0613	8.9374	6.5718	7.1008		200.2	8.587	8.0425	7.5807	6.1419
										200.4	7.7302	8.0887	6.6456	7.5711		200.4	6.9398	7.5445	7.875	6.5233
										200.6	6.6235	9.568	6.7525	6.9273		200.6	6.8298	6.9947	8.894	6.6505

## Sheet: Supplementary Figure 32 
Absorbance Values for Kinetic Assays
Aspartate	WT		R142A		R142I
(mM)	Ppi production rate mM/min
0	0.050411	0.021759	0.0670694	0.030816	0.0488148	0.0671466
0.03	0.297246	0.298158	0.133488	0.210196	0.112417	0.152303
0.1	0.568381	0.814306	0.29158	0.400135	0.244405	0.301116
0.31	1.42414	1.09671	0.539959	0.709848	0.305625	0.448464
0.93	2.51859	1.80391	0.687278	1.00022	0.486474	0.539778
2.78	2.52657	2.03187	0.755346	1.19021	0.493702	0.632802
8.33	2.60866	2.19844	0.970134	1.50484	0.525997	0.658882
12.5	2.75624	1.92931	0.666534	1.04959	0.425567	0.3727
Glutamine	WT		R142A		R142I
(mM)	Ppi production rate mM/min
0	0.146998	0.122917	0.203579	0.203579	0.182046	0.124151
0.027	0.165793	0.130856	0.204123	0.198191	0.181912	0.154991
0.082	0.212707	0.191428	0.208846	0.18636	0.193031	0.151933
0.246	0.344113	0.348596	0.234009	0.203546	0.186211	0.152549
0.74	0.63603	0.58074	0.232117	0.190978	0.175418	0.157293
2.22	1.0674	0.995918	0.272117	0.214312	0.188482	0.176863
6.66	1.3575	1.22524	0.416757	0.255036	0.204296	0.184023
20	1.52144	1.31905	0.492701	0.26976	0.233812	0.252313
Ammonia	WT		R142A		R142I
(mM)	Ppi production rate mM/min
0	0.200705	0.369849	0.205757	0.289774	0.521241	0.422137
0.0156516	0.221529	0.439043	0.223964	0.323433	0.582584	0.613665
0.0469547	0.353538	0.448615	0.248599	0.349673	0.537287	0.451664
0.140864	0.415394	0.597901	0.291073	0.41861	0.683787	0.531777
0.422593	0.65662	0.804498	0.458183	0.607414	0.88503	0.636305
1.26778	1.06397	1.38474	0.857923	1.16322	1.16841	0.865454
3.80333	1.58842	1.41399	1.28186	1.97098	1.43308	1.19489
11.41	2.12674	1.53779	1.76396	2.08593	2.35325	1.48

## Sheet: Supplementary Figure 33
A										B left						B right
Residue#	wt-complex				r142i-complex					Time (ns)	rep1	rep2	rep3	rep4		Time (ns)	rep1	rep2	rep3	rep4
0	0.74	0.643	0.708	1.597	0.769	1.072	1.202	0.703		0.2	7.5455	8.0274	6.5994	7.4809		0.2	9.9413	10.972	11.0548	6.1315
1	0.628	0.755	0.665	0.884	0.668	0.797	1.169	0.622		0.4	7.9409	7.8911	7.9697	7.8728		0.4	5.8881	7.4819	6.0969	5.5742
2	0.571	0.761	0.624	0.671	0.554	0.648	1.117	0.558		0.6	7.8185	8.4118	8.0227	8.0065		0.6	5.6961	9.956	6.2741	6.8857
3	0.609	0.868	0.593	0.615	0.643	0.617	1.038	0.636		0.8	8.2391	7.8207	8.392	7.0956		0.8	5.1031	10.2074	6.5715	7.4949
4	0.65	0.771	0.604	0.603	0.645	0.619	0.973	0.673		1	8.1102	8.1363	8.6551	7.2284		1	4.8165	10.3548	6.9652	6.9737
5	0.717	0.797	0.632	0.666	0.683	0.633	1.034	0.681		1.2	6.2092	8.6761	8.562	7.0586		1.2	4.0345	9.0535	6.9137	7.2446
6	0.754	0.838	0.692	0.746	0.763	0.687	1.041	0.753		1.4	7.7626	8.2984	7.9463	7.9928		1.4	5.2564	8.1433	6.1771	8.5025
7	1.113	1.085	0.96	1.125	0.82	0.913	1.111	1.083		1.6	7.4532	7.9163	8.1215	7.1122		1.6	4.9403	7.4753	6.0208	7.3575
8	1.081	1.109	1.402	1.199	1.014	0.956	1.195	1.412		1.8	8.5651	8.5182	8.6414	6.9018		1.8	5.9326	7.2906	7.0848	7.1796
9	1.559	1.361	2.07	2.044	1.506	1.25	1.544	1.788		2	7.323	8.6635	7.7103	7.6621		2	4.0602	7.0081	6.8178	8.7848
10	1.267	1.148	1.548	1.586	1.293	1.075	1.439	1.438		2.2	7.6707	8.4207	8.167	7.8882		2.2	3.9766	7.3372	6.383	8.7791
11	1.05	1.115	1.253	1.326	1.116	1.045	1.399	1.549		2.4	8.5138	9.1143	8.3481	9.207		2.4	5.5923	8.0468	7.5682	8.8889
12	1.286	1.463	1.39	1.5	1.206	1.476	1.46	1.78		2.6	8.3351	8.1228	8.2957	7.6936		2.6	5.1431	7.1582	7.1979	8.044
13	1.342	1.45	1.475	1.565	1.402	1.523	1.44	1.739		2.8	7.9302	8.4799	7.4654	7.1109		2.8	5.8436	7.4751	6.9272	7.8183
14	1.136	1.214	1.302	1.375	1.124	1.354	1.36	1.382		3	6.7256	8.3074	8.4191	7.9066		3	4.7401	7.62	7.5397	7.912
15	0.905	1.038	1.023	1.13	0.933	1.07	1.193	1.332		3.2	6.4972	8.4878	8.027	7.8437		3.2	4.7411	7.1372	6.8477	8.6581
16	0.937	1.268	1.162	1.205	0.963	1.157	1.269	1.397		3.4	6.8391	7.6779	8.1227	8.1338		3.4	3.9216	7.2748	7.2509	9.2383
17	0.937	1.233	1.254	1.374	0.982	1.39	1.252	1.185		3.6	7.1778	7.7213	7.7002	6.8502		3.6	4.6033	7.5484	7.1267	9.4317
18	0.863	1.07	1.016	1.442	0.889	1.19	1.096	0.965		3.8	7.2678	8.6251	8.2063	6.4514		3.8	4.3599	8.0926	6.5546	9.3997
19	0.785	1.159	0.94	1.397	0.854	0.94	1.035	0.915		4	8.0604	8.1617	7.8647	6.8894		4	4.4274	7.8042	6.6743	8.7775
20	0.743	1.256	0.894	1.615	0.81	1.017	1.073	0.95		4.2	7.4938	7.8939	7.9285	7.1536		4.2	4.0413	7.1058	6.7606	8.0124
21	0.824	1.549	0.954	2.005	0.779	1.049	1.081	1.147		4.4	7.6213	7.813	7.6157	6.335		4.4	4.4104	5.8558	6.6785	7.8919
22	0.663	1.125	0.758	2.478	0.725	1.048	1.008	1.014		4.6	7.7349	7.9619	8.4425	6.8227		4.6	4.35	6.2368	6.9378	7.8758
23	0.69	1.237	0.785	2.009	0.886	1.149	1.482	1.009		4.8	8.1348	7.7309	7.5675	6.8133		4.8	4.293	6.8707	6.3732	8.8411
24	0.701	2.21	1.013	1.327	0.77	1.384	1.389	1.085		5	7.2356	7.9704	7.9424	6.3514		5	3.9982	6.1108	6.2529	8.3018
25	0.746	2.328	0.809	1.2	0.844	1.428	1.479	0.883		5.2	7.8154	8.1915	7.7513	6.0682		5.2	4.408	6.7045	6.8777	7.0323
26	0.765	1.771	0.789	1.783	1.058	2.094	2.222	0.947		5.4	7.6233	7.3715	7.8564	6.1362		5.4	4.6045	6.6599	6.4904	9.0442
27	0.822	1.598	0.995	2.207	1.867	1.537	1.663	1.294		5.6	7.124	7.3557	8.3505	7.0513		5.6	3.8949	6.0786	6.6068	8.6053
28	0.914	1.696	1.073	3.049	2.886	2.318	2.213	1.36		5.8	7.3647	6.4125	8.2495	6.5424		5.8	4.4122	6.1406	6.4931	7.7789
29	0.773	1.6	0.925	2.083	2.066	1.79	1.581	1.096		6	7.6247	7.6258	8.5761	6.7475		6	4.5627	7.1572	7.4659	8.0867
30	0.715	1.497	0.802	1.86	1.33	1.497	1.473	1.044		6.2	7.4821	8.0523	7.4685	6.1984		6.2	4.2952	6.6555	7.8905	8.1436
31	0.683	1.164	0.735	1.369	0.958	0.968	1.293	0.866		6.4	7.1501	8.1486	8.3388	6.4301		6.4	4.4087	6.7408	7.6757	8.3068
32	0.778	1.212	0.807	1.236	1.076	0.913	1.456	0.86		6.6	7.1527	7.314	8.0759	7.5419		6.6	4.5172	6.7375	8.0363	8.5831
33	0.788	1.051	0.757	0.97	1.079	0.763	1.431	0.764		6.8	7.2985	7.1748	8.1231	6.6873		6.8	4.3572	6.5286	6.9975	8.2389
34	0.839	1.011	0.914	1.104	1.161	1.125	1.575	0.965		7	8.1686	7.8592	8.1952	7.1363		7	4.3861	6.8461	7.6324	8.7026
35	0.827	1.138	1.005	1.093	1.143	1.09	1.723	1.017		7.2	7.876	7.2258	7.9202	6.5045		7.2	4.2833	6.3647	7.4684	7.5178
36	1.051	1.458	1.344	1.404	1.4	1.32	2.135	1.311		7.4	7.4164	7.7937	8.4857	7.8356		7.4	4.196	6.2067	7.75	8.1702
37	1.084	1.566	1.436	1.45	1.546	1.306	2.364	1.43		7.6	7.5327	7.3954	8.1053	7.0727		7.6	4.3677	5.5318	7.5385	7.3854
38	0.876	1.425	1.175	1.137	1.26	1.061	1.956	1.187		7.8	8.1664	6.8368	7.5291	6.6207		7.8	4.4487	6.023	7.0501	7.907
39	0.981	1.466	1.193	1.232	1.245	1.167	1.598	1.238		8	8.2562	7.1997	8.404	6.3042		8	4.8216	6.8172	7.2827	7.563
40	0.824	1.26	1.028	1.017	1.072	0.945	1.273	1.252		8.2	8.5835	5.368	8.1599	7.499		8.2	4.9996	7.2682	7.683	8.265
41	0.711	1.005	0.789	0.837	0.951	0.841	1.314	0.865		8.4	8.3352	8.1554	8.0953	6.403		8.4	5.1416	6.6672	8.1194	7.7011
42	0.734	0.972	0.673	0.764	0.809	0.727	1.225	0.66		8.6	7.6528	7.4073	8.3414	6.4421		8.6	4.8143	6.1216	8.2206	7.5637
43	0.74	1.069	0.664	0.795	0.891	0.747	1.259	0.705		8.8	8.0323	7.5052	8.3186	6.3561		8.8	4.2566	6.9048	8.1887	7.2711
44	0.664	1.292	0.664	0.865	0.84	0.711	1.283	0.727		9	7.3307	7.3505	7.9541	6.0988		9	4.1352	6.8757	7.5506	7.3914
45	0.593	0.839	0.648	1.055	0.796	0.718	1.25	0.764		9.2	7.808	7.3348	8.3459	6.4031		9.2	4.1277	7.0964	8.1226	7.1724
46	0.624	0.863	0.703	1.835	0.807	1.136	1.223	0.756		9.4	8.1814	8.8097	7.9662	7.236		9.4	4.7081	6.7068	7.5988	8.407
47	0.754	0.895	0.785	2.811	0.83	2.462	1.321	0.939		9.6	7.795	6.9387	8.4532	6.8239		9.6	4.6167	6.7873	7.7147	7.6316
48	0.876	0.902	0.991	3.584	1.126	3.677	1.836	1.176		9.8	7.7713	6.6046	8.0727	7.4466		9.8	4.859	6.3706	7.2312	8.1193
49	1.027	1.125	1.376	4.421	1.75	4.661	3.155	1.702		10	8.1947	7.4711	7.703	7.1523		10	5.009	6.2863	7.8378	7.4406
50	1.154	1.16	1.468	5.995	2.465	5.94	3.694	1.983		10.2	8.1663	7.672	8.7452	7.1849		10.2	5.5576	7.3683	8.1979	7.6626
51	1.353	1.566	1.66	5.165	2.258	5.126	3.668	2.244		10.4	7.1648	7.6682	7.9412	6.8249		10.4	4.5201	6.8752	7.4061	6.6173
52	1.37	1.939	1.591	4.583	2.273	3.794	3.785	1.786		10.6	8.1515	8.4517	8.1503	6.4336		10.6	5.4663	7.0181	7.3969	7.4781
53	1.765	3.248	2.164	3.786	2.31	4.093	3.902	1.666		10.8	8.2112	7.6529	8.0362	7.25		10.8	5.5951	6.7728	7.8322	7.7446
54	1.764	3.633	1.953	3.579	2.404	4.02	3.955	1.489		11	7.7721	7.8703	8.0192	6.6618		11	5.3029	7.4499	7.9423	7.2465
55	1.489	2.712	1.531	3.91	2.181	3.156	3.017	1.582		11.2	7.999	8.4329	7.992	6.9962		11.2	5.3583	7.9447	7.1018	7.2907
56	1.284	2.726	1.326	3.155	1.785	2.191	2.226	1.353		11.4	8.4094	7.9119	8.1664	6.235		11.4	6.7038	6.5684	7.6982	7.4726
57	0.813	1.46	0.917	1.956	1.242	1.676	1.418	1.039		11.6	8.01	7.931	8.1682	7.3181		11.6	5.5949	7.2725	8.0176	7.0463
58	0.664	0.825	0.796	1.164	1.057	1.647	1.159	0.774		11.8	7.9966	7.853	7.9281	6.5629		11.8	6.3143	6.4228	7.5058	7.8464
59	0.68	0.703	0.774	0.885	1.025	1.294	1.14	0.7		12	8.441	8.5197	8.0214	7.7329		12	6.7401	7.8332	8.4347	7.9554
60	0.702	0.978	0.844	0.824	0.989	0.968	1.265	0.714		12.2	7.9739	8.1031	8.1523	7.4724		12.2	8.0805	7.5315	8.3775	6.9486
61	0.871	1.387	1.082	1.007	1.185	1.033	1.965	0.995		12.4	7.6958	8.9226	7.8089	7.5226		12.4	7.0624	8.0922	8.635	6.7199
62	0.893	1.473	1.233	0.99	1.163	0.981	2.188	1.044		12.6	8.1076	7.5788	8.0483	7.3701		12.6	7.675	7.4333	8.4016	7.0896
63	1.068	1.658	1.56	1.209	1.411	1.242	2.228	1.302		12.8	7.7803	6.8497	8.0107	6.9081		12.8	6.8274	7.0614	8.1723	7.4929
64	1.117	1.405	1.803	1.267	1.361	1.182	2.101	1.286		13	8.1582	7.1333	8.1154	6.7231		13	7.274	6.5922	8.5179	7.2792
65	1.013	1.302	1.665	1.037	1.231	1.045	1.822	1.067		13.2	8.0251	7.4429	7.5935	6.1893		13.2	5.9837	6.9304	6.9807	6.625
66	1.014	1.677	1.635	1.072	1.43	1.152	1.77	1.274		13.4	7.69	7.4407	7.9865	6.3198		13.4	4.7334	7.2989	7.8653	6.6552
67	0.89	1.389	1.207	0.939	1.286	1.093	1.369	1.067		13.6	8.2572	7.684	8.0806	6.6336		13.6	4.6304	6.513	8.9748	6.6751
68	0.84	1.041	0.99	0.798	1.119	0.898	1.281	0.84		13.8	7.9618	7.9291	8.3171	7.0332		13.8	6.8561	6.7913	8.33	7.4894
69	0.827	0.944	0.876	0.735	0.906	0.824	1.062	0.708		14	7.5166	6.9949	8.1946	6.2976		14	6.2389	7.9733	8.5731	7.6794
70	0.715	0.829	0.797	0.67	0.836	0.765	0.964	0.594		14.2	8.2663	7.6003	8.0985	6.2329		14.2	7.664	6.5669	8.6472	7.0003
71	0.649	0.604	0.738	0.641	0.737	0.646	0.883	0.546		14.4	7.2026	8.1209	8.2436	6.2732		14.4	6.9046	7.3947	9.07	6.2211
72	0.616	0.651	0.8	0.744	0.647	0.675	0.84	0.562		14.6	7.643	7.8832	8.0436	6.1089		14.6	7.1453	7.6804	8.4038	6.8297
73	0.639	0.589	0.78	0.76	0.598	0.644	0.722	0.557		14.8	6.7366	8.3353	7.8999	7.0089		14.8	5.3242	8.0896	8.0645	6.9079
74	0.753	0.705	0.894	0.803	0.589	0.718	0.786	0.634		15	7.971	8.4938	8.2114	6.6828		15	6.2688	7.3985	8.0504	7.3231
75	0.664	0.653	0.747	0.649	0.567	0.671	0.715	0.642		15.2	6.9913	7.6851	8.0437	6.6581		15.2	5.3403	7.3387	7.7078	6.9994
76	0.651	0.663	0.753	0.701	0.657	0.685	0.924	0.664		15.4	6.8012	8.0632	8.5959	6.2467		15.4	5.2935	7.2714	8.3688	7.2432
77	0.7	1.036	0.872	0.728	0.708	0.71	0.933	0.725		15.6	7.682	7.3116	7.564	6.1628		15.6	4.5819	7.1013	7.688	7.5623
78	0.811	0.892	0.951	0.83	0.791	0.73	0.924	0.76		15.8	7.1818	8.3501	7.9288	6.4271		15.8	5.5332	7.7158	7.7151	6.307
79	1.122	0.909	0.969	1.027	1.13	0.918	1.291	0.933		16	7.7168	7.5695	7.9419	6.5028		16	6.2466	7.5144	9.033	6.981
80	1.304	1.163	1.273	1.241	1.708	1.139	1.478	1.085		16.2	7.4155	7.4854	8.3869	6.0979		16.2	5.9688	6.7542	8.1032	6.3791
81	1.421	1.3	1.279	1.207	1.415	1.144	1.178	1.158		16.4	8.025	7.8224	8.35	6.5453		16.4	6.2142	6.8351	9.2125	7.1834
82	1.636	1.109	1.181	1.356	1.609	1.144	1.342	1.296		16.6	8.4367	8.3374	8.554	6.4199		16.6	6.2825	7.5799	8.0769	7.7928
83	2.083	1.283	1.271	1.755	2.129	1.55	1.709	1.749		16.8	7.9629	7.6883	8.136	6.473		16.8	5.7281	7.3241	7.6937	7.5373
84	2.616	1.253	1.504	2.043	2.163	2.085	2.005	2.046		17	7.7491	7.0965	7.7736	5.8859		17	6.543	6.9795	7.9663	6.918
85	2.898	1.272	1.736	1.968	2.184	1.898	2.051	1.881		17.2	8.103	7.5424	7.9331	6.8135		17.2	6.3541	7.6667	8.1154	8.2776
86	2.264	1.422	1.849	1.884	2.571	1.35	2.141	1.882		17.4	7.3653	8.0547	7.3734	6.5036		17.4	7.3375	6.6758	8.2142	8.0464
87	2.194	1.665	2.055	2.017	2.247	1.276	2.194	1.611		17.6	7.6275	6.9417	7.554	6.4884		17.6	7.3855	6.9524	8.3614	7.2965
88	2.127	1.653	2.221	1.942	2.145	1.267	1.941	1.537		17.8	7.9758	8.5048	7.8334	6.5306		17.8	5.9431	6.9499	7.391	7.6523
89	1.802	1.92	2.344	1.977	1.861	1.324	1.814	1.655		18	8.3725	7.5926	8.7409	6.0066		18	6.5958	8.6206	8.5538	6.846
90	1.765	1.908	1.982	1.953	1.829	1.307	1.735	1.468		18.2	8.1297	8.0013	7.5946	6.6382		18.2	6.4266	7.0204	8.5037	7.0984
91	1.677	1.887	2.01	1.906	1.881	1.392	1.547	1.486		18.4	7.8832	7.6383	7.6579	6.5491		18.4	7.205	7.1094	7.6283	7.9299
92	1.387	1.748	1.819	1.721	1.798	1.642	1.518	1.54		18.6	7.9986	7.1993	7.832	5.7925		18.6	6.5347	7.5173	8.6239	6.062
93	1.557	1.844	1.599	1.523	1.479	1.745	1.728	1.146		18.8	7.1823	7.1733	7.6034	6.8722		18.8	6.8765	6.6455	7.9021	7.221
94	1.31	1.475	1.416	1.311	1.083	1.183	1.425	0.94		19	7.4839	7.4999	8.7167	6.5137		19	7.395	8.2126	8.6667	6.5741
95	1.285	1.291	1.282	1.189	0.861	1.209	1.49	0.861		19.2	7.891	7.5203	8.1254	6.7049		19.2	7.2993	7.9141	8.3588	7.2649
96	1.031	1.351	1.206	1.09	0.819	0.885	1.21	0.84		19.4	8.3182	8.0174	7.9968	6.0005		19.4	8.4004	7.0155	8.5263	6.654
97	1.16	1.236	1.279	1.108	0.856	0.793	1.253	0.905		19.6	7.9834	7.3502	7.8971	6.4145		19.6	7.2586	6.6351	8.8151	7.3868
98	1.378	0.985	1.262	1.116	0.846	0.8	1.373	0.819		19.8	7.7927	8.3652	8.2815	5.6626		19.8	8.5417	7.401	8.8005	6.8181
99	1.183	0.824	1.027	1.024	0.815	0.758	1.267	0.81		20	7.5849	7.6192	8.0971	6.3875		20	7.6022	7.3861	8.123	7.0797
100	0.953	0.907	1.081	0.954	0.85	0.773	1.365	0.95		20.2	7.8411	8.0648	7.6418	6.6558		20.2	6.7356	7.1685	7.2427	6.9941
101	1.224	1.075	1.297	1.017	1.086	0.896	1.603	1.044		20.4	8.3263	7.1853	8.164	6.5858		20.4	7.9933	7.0321	8.1003	7.0481
102	1.292	1.118	1.195	1.049	1.349	0.949	1.635	1.087		20.6	7.8544	7.9407	8.3697	6.6204		20.6	8.9124	8.1861	8.214	7.1057
103	1.161	1.072	1.09	1.233	1.345	1.151	1.725	1.181		20.8	7.7699	7.5109	8.1302	6.2788		20.8	8.4269	7.3634	9.3032	6.7897
104	1.349	1.449	1.39	1.72	1.631	2.432	2.087	1.499		21	7.6245	7.9273	8.3864	7.1535		21	7.5583	7.915	8.9042	7.3316
105	1.62	1.536	1.565	2.304	2.256	3.82	2.647	1.953		21.2	8.1764	7.9284	8.1012	6.5192		21.2	7.3968	7.1089	7.9596	6.9355
[truncated: 897 more rows]

## Sheet: Supplementary Figure 37
A										B
[truncated: 1,121 more rows]

## Sheet: MD Simulation Setups
		BOX SIZE	NATOMS	NWAT	LIGANDS	IONS	Other
[truncated: 4 more rows]
